# Supplementary material for: Integrative multi-transcriptomics and network pharmacology reveal natural therapeutics as anti-cancer agents targeting AURKA for ovarian cancer treatment
Source: J Genet Eng Biotechnol. 2026 Jun 20;24(3):100745. doi: 10.1016/j.jgeb.2026.100745 (PMC13314747; doi:10.1016/j.jgeb.2026.100745)
Supplement: Supplementary file 1 — Supplementary material 1 [file mmc1.xlsx]

## Sheet: Table S1
Table S1. List of 6,834 phytochemicals from 25 Indian subcontinent plant species analyzed in this study.
Plant Name	Phytochemical ID	Phytochemical Name	SMILES	References
Allium sativum	IMPHY000005	Thiamine	OCCc1sc[n+](c1C)Cc1cnc(nc1N)C	ISBN:9788172362140
Allium sativum	IMPHY000846	Riboflavin	OC[C@H]([C@H]([C@H](Cn1c2-c(nc3c1cc(C)c(c3)C)c(=O)[nH]c(=O)n2)O)O)O	ISBN:9788172362140
Allium sativum	IMPHY000870	Protopine	CN1CCc2cc3OCOc3cc2C(=O)Cc2c(C1)c1OCOc1cc2	ISBN:9788171360536
Allium sativum	IMPHY001218	Thymoquinone	CC(C1=CC(=O)C(=CC1=O)C)C	DOI:10.1002/ffj.2068
Allium sativum	IMPHY001246	Carvacrol	CC(c1ccc(c(c1)O)C)C	DOI:10.1002/ffj.2068
Allium sativum	IMPHY001658	Thymol methyl ether	COc1cc(C)ccc1C(C)C	DOI:10.1002/ffj.2068
Allium sativum	IMPHY001846	Dimethyl disulfide	CSSC	DOI:10.1002/ffj.2730070303
Allium sativum	IMPHY001879	Diallyl sulfide	C=CCSCC=C	DOI:10.1002/ffj.2730070303, DOI:10.1080/10412905.2016.1212738, ISBN:9788171360536
Allium sativum	IMPHY002772	Sativoside B1	OCC1OC(OC2CCC3(C(C2)C(O)CC2C3CCC3(C2CC2C3C(C)C(O2)(O)CCC(COC2OC(CO)C(C(C2O)O)O)C)C)C)C(C(C1OC1OC(CO)C(C(C1OC1OC(CO)C(C(C1O)OC1OC(CO)C(C(C1O)O)O)O)OC1OC(CO)C(C(C1O)O)O)O)O)O	ISBN:9788185042145
Allium sativum	IMPHY003049	Hypromellosum	COCC1OC(OC2C(COCC(O)C)OC(C(C2OCC(O)C)OCC(O)C)OC)C(C(C1OC1OC(CO)C(C(C1O)O)OC)OC)OC	ISBN:9788171360536, ISBN:9788172360481
Allium sativum	IMPHY003241	Sativoside R2	OCC1OC(OC2CCC3(C(C2)CCC2C3CCC3(C2CC2C3C(C)C3(O2)CCC(CO3)C)C)C)C(C(C1OC1OC(CO)C(C(C1OC1OC(CO)C(C(C1O)OC1OC(CO)C(C(C1O)O)O)O)OC1OCC(C(C1O)O)O)O)O)O	ISBN:9788171360536
Allium sativum	IMPHY003485	Myrcene	C=CC(=C)CCC=C(C)C	DOI:10.1002/ffj.2068
Allium sativum	IMPHY003536	Eugenol	C=CCc1ccc(c(c1)OC)O	DOI:10.1080/10412905.2013.868329
Allium sativum	IMPHY003807	(E)-alpha-bisabolene	CC(=CC/C=C(/C1CCC(=CC1)C)C)C	DOI:10.1080/10412905.2013.868329
Allium sativum	IMPHY003982	gamma-Terpinene	CC1=CCC(=CC1)C(C)C	DOI:10.1002/ffj.2068
Allium sativum	IMPHY004619	Quercetin	Oc1cc(O)c2c(c1)oc(c(c2=O)O)c1ccc(c(c1)O)O	ISBN:9788171360536, ISBN:9788172360481
Allium sativum	IMPHY005144	Phenethyl isothiocyanate	S=C=NCCc1ccccc1	DOI:10.1002/ffj.2068
Allium sativum	IMPHY005388	Allyl propyl disulfide	CCCSSCC=C	ISBN:9788171360536
Allium sativum	IMPHY005399	Diallyl trisulfide	C=CCSSSCC=C	DOI:10.1002/ffj.2068, DOI:10.1002/ffj.2730070303, DOI:10.1080/10412905.2013.868329, DOI:10.1080/10412905.2016.1212738, ISBN:9788171360536
Allium sativum	IMPHY005804	Dimethyl trisulfide	CSSSC	DOI:10.1002/ffj.2730070303, DOI:10.1080/10412905.2013.868329
Allium sativum	IMPHY006145	p-Cymene	Cc1ccc(cc1)C(C)C	DOI:10.1002/ffj.2068
Allium sativum	IMPHY006171	Diallyl tetrasulfide	C=CCSSSSCC=C	DOI:10.1080/10412905.2013.868329, DOI:10.1080/10412905.2016.1212738
Allium sativum	IMPHY006310	Folic	OC(=O)CC[C@@H](C(=O)O)NC(=O)c1ccc(cc1)NCc1cnc2c(n1)c(=O)nc([nH]2)N	ISBN:9788172362140
Allium sativum	IMPHY006321	Allyl isothiocyanate	C=CCN=C=S	DOI:10.1002/ffj.2068
Allium sativum	IMPHY006349	Allyl methyl trisulfide	CSSSCC=C	DOI:10.1002/ffj.2730070303, DOI:10.1080/10412905.2013.868329, ISBN:9788171360536
Allium sativum	IMPHY006362	Ascorbic acid	OC[C@@H]([C@H]1OC(=O)C(=C1O)O)O	ISBN:9788172362140
Allium sativum	IMPHY006550	Thymol	Cc1ccc(c(c1)O)C(C)C	DOI:10.1002/ffj.2068
Allium sativum	IMPHY006739	Gibberellin A7	OC(=O)[C@H]1[C@H]2[C@]3([C@H]4[C@]51CC(=C)[C@@H](C5)CC4)C=C[C@@H]([C@@]2(C)C(=O)O3)O	ISBN:9788171360536, ISBN:9788185042114
Allium sativum	IMPHY006922	Allixin	CCCCCc1oc(C)c(c(=O)c1O)OC	ISBN:9788171360536, ISBN:9788185042145
Allium sativum	IMPHY006961	Allyl alcohol	OCC=C	ISBN:9788171360536
Allium sativum	IMPHY007134	Allicin	C=CCSS(=O)CC=C	ISBN:9780387706375, ISBN:9788171360536, ISBN:9788172360481, ISBN:9788190115124, Standardization of Single Drugs of Unani Medicine Part - III, The Unani Pharmacopoeia of India Part-1 Volume-5
Allium sativum	IMPHY007201	Carvacrol methyl ether	COc1cc(ccc1C)C(C)C	DOI:10.1002/ffj.2068
Allium sativum	IMPHY008005	Isobutyl isothiocyanate	CC(CN=C=S)C	DOI:10.1002/ffj.2730070303
Allium sativum	IMPHY008240	Allyl methyl disulfide	CSSCC=C	DOI:10.1002/ffj.2730070303, DOI:10.1080/10412905.2016.1212738, ISBN:9788171360536
Allium sativum	IMPHY008936	alpha-Guaiene	CC(=C)[C@@H]1CC[C@@H](C2=C(C1)[C@@H](C)CC2)C	DOI:10.1080/10412905.2013.868329
Allium sativum	IMPHY009575	1-Propenyl allyl thiosulfinate	C=CCSS(=O)O/C=C/C	ISBN:9788172362089
Allium sativum	IMPHY010349	Ajoene	C=CCSS/C=C/CS(=O)CC=C	ISBN:9780387706375
Allium sativum	IMPHY011480	Diallyl disulfide	C=CCSSCC=C	DOI:10.1002/ffj.2068, DOI:10.1002/ffj.2730070303, DOI:10.1080/10412905.2013.868329, DOI:10.1080/10412905.2016.1212738, ISBN:9780387706375, ISBN:9788171360536, ISBN:9788172360481, ISBN:9788172361266, ISBN:9788172362089, ISBN:9788190115124, The Unani Pharmacopoeia of India Part-1 Volume-5
Allium sativum	IMPHY011559	Gibberellic acid	OC(=O)[C@H]1[C@H]2[C@]3([C@H]4[C@]51CC(=C)[C@](C5)(O)CC4)C=C[C@@H]([C@@]2(C)C(=O)O3)O	ISBN:9788171360536, ISBN:9788185042114
Allium sativum	IMPHY011643	alpha-Terpinene	CC1=CC=C(CC1)C(C)C	DOI:10.1002/ffj.2068
Allium sativum	IMPHY011761	Humulene	C/C/1=CCC(C)(C)/C=C/C/C(=C/CC1)/C	DOI:10.1080/10412905.2013.868329
Allium sativum	IMPHY011793	(+)-gamma-Cadinene	CC1=C[C@@H]2[C@@H](CC1)C(=C)CC[C@H]2C(C)C	DOI:10.1080/10412905.2013.868329
Allium sativum	IMPHY011802	Ferulic acid	COc1cc(/C=C/C(=O)O)ccc1O	ISBN:9770976605004
Allium sativum	IMPHY012058	Linalool	C=CC(CCC=C(C)C)(O)C	DOI:10.1002/ffj.2068
Allium sativum	IMPHY012100	Nonanoic acid	CCCCCCCCC(=O)O	DOI:10.1002/ffj.2730070303
Allium sativum	IMPHY012263	3-(Allylsulphinyl)-L-alanine	N[C@H](C(=O)O)CS(=O)CC=C	ISBN:9780387706375, ISBN:9788171360536, ISBN:9788172362089
Allium sativum	IMPHY012994	3-Vinyl-1,2-dithiin	C=CC1=CC=CSS1	ISBN:9788172362089
Allium sativum	IMPHY014817	Aromadendrene	CC1CCC2C1C1C(C1(C)C)CCC2=C	DOI:10.1080/10412905.2013.868329
Allium sativum	IMPHY014831	beta-Caryophyllene	C/C/1=CCCC(=C)[C@@H]2[C@@H](CC1)C(C2)(C)C	DOI:10.1002/ffj.2068
Allium sativum	IMPHY016289	2-Vinyl-1,3-dithiane	C=CC1SCCCS1	DOI:10.1080/10412905.2016.1212738
Allium sativum	IMPHY017102	3-Methyl-2-cyclopentene-1-thione	CC1=CC(=S)CC1	DOI:10.1002/ffj.2730070303
Allium sativum	IMPHY017365	Hexamethylene sulfoxide	O=S1CCCCCC1	DOI:10.1080/10412905.2016.1212738
Allium sativum	IMPHY000136	Pyruvic acid	OC(=O)C(=O)C	ISBN:9788172360481
Allium sativum	IMPHY012263	3-(Allylsulphinyl)-L-alanine	N[C@H](C(=O)O)CS(=O)CC=C	ISBN:9788172360481
Allium sativum	IMPHY001915	Octadecane	CCCCCCCCCCCCCCCCCC	DOI:10.1080/0972060x.2013.764215
Allium sativum	IMPHY007213	Methyl stearate	CCCCCCCCCCCCCCCCCC(=O)OC	DOI:10.1080/0972060x.2013.764215
Allium sativum	IMPHY007598	Phenylacetic acid	OC(=O)Cc1ccccc1	DOI:10.1080/0972060x.2013.764215
Allium sativum	IMPHY016654	Ethyl methylcarbamate	CCOC(=O)NC	DOI:10.1080/0972060x.2013.764215
Allium sativum	IMPHY016837	1-Ethylquinolinium iodide	CC[n+]1cccc2c1cccc2.[I-]	DOI:10.1080/0972060x.2013.764215
Allium sativum	IMPHY017117	Cyercene 1	C/C=C(/C=C/c1cc(OC)c(c(=O)o1)C)C	DOI:10.1080/0972060x.2013.764215
Allium sativum	IMPHY017121	1-Methyl-1-(pent-4-enoyl)hydrazine	CN(C(=O)CCC=C)N	DOI:10.1080/0972060x.2013.764215
Allium sativum	IMPHY003241	Sativoside R2	OCC1OC(OC2CCC3(C(C2)CCC2C3CCC3(C2CC2C3C(C)C3(O2)CCC(CO3)C)C)C)C(C(C1OC1OC(CO)C(C(C1OC1OC(CO)C(C(C1O)OC1OC(CO)C(C(C1O)O)O)O)OC1OCC(C(C1O)O)O)O)O)O	ISBN:9788185042145
Allium sativum	IMPHY009693	Sativoside R1	OCC1OC(OC2CCC3(C(C2)CCC2C3CCC3(C2CC2C3C(C)C(O2)(O)CCC(COC2OC(CO)C(C(C2O)O)O)C)C)C)C(C(C1OC1OC(CO)C(C(C1OC1OC(CO)C(C(C1O)OC1OC(CO)C(C(C1O)O)O)O)O)O)OC1OCC(C(C1O)O)O)O	ISBN:9788185042145
Allium sativum	IMPHY000126	1,3-Dithiane	C1CCSCS1	DOI:10.15482/usda.adc/1239279
Allium sativum	IMPHY000773	1,4-Benzoquinone	O=C1C=CC(=O)C=C1	PMID:13547577
Allium sativum	IMPHY000858	Cysteine sulfoxide	O=SC[C@@H](C(=O)O)N	PMID:12571405, PMID:16131144
Allium sativum	IMPHY001246	Carvacrol	CC(c1ccc(c(c1)O)C)C	PMID:22474973
Allium sativum	IMPHY001543	Propylene sulfide	CC1CS1	DOI:10.15482/usda.adc/1239279
Allium sativum	IMPHY001545	Coniferyl alcohol	OC/C=C/c1ccc(c(c1)OC)O	PMID:15730266
Allium sativum	IMPHY001576	3-Vinyl-4H-1,2-dithiin	C=CC1CC=CSS1	ISBN:9788172362140, PMID:11237191
Allium sativum	IMPHY001879	Diallyl sulfide	C=CCSCC=C	ISBN:9788185042114, PMID:27496636
Allium sativum	IMPHY002021	Agapanthagenin	C[C@@H]1CC[C@@]2(OC1)O[C@@H]1[C@H]([C@@H]2C)[C@@]2([C@@H](C1)[C@@H]1CC[C@@]3([C@]([C@H]1CC2)(C)C[C@H]([C@@H](C3)O)O)O)C	PMID:22513009
Allium sativum	IMPHY002772	Sativoside B1	OCC1OC(OC2CCC3(C(C2)C(O)CC2C3CCC3(C2CC2C3C(C)C(O2)(O)CCC(COC2OC(CO)C(C(C2O)O)O)C)C)C)C(C(C1OC1OC(CO)C(C(C1OC1OC(CO)C(C(C1O)OC1OC(CO)C(C(C1O)O)O)O)OC1OC(CO)C(C(C1O)O)O)O)O)O	ISBN:9788172362140
Allium sativum	IMPHY003241	Sativoside R2	OCC1OC(OC2CCC3(C(C2)CCC2C3CCC3(C2CC2C3C(C)C3(O2)CCC(CO3)C)C)C)C(C(C1OC1OC(CO)C(C(C1OC1OC(CO)C(C(C1O)OC1OC(CO)C(C(C1O)O)O)O)OC1OCC(C(C1O)O)O)O)O)O	ISBN:9788172362140
Allium sativum	IMPHY003484	2,5-Dimethylpyrazine	Cc1ncc(nc1)C	DOI:10.15482/usda.adc/1239279
Allium sativum	IMPHY003536	Eugenol	C=CCc1ccc(c(c1)OC)O	PMID:15913300, PMID:22513009
Allium sativum	IMPHY003579	(E)-1-Propenyl 2-propenyl disulfide	C=CCSS/C=CC	DOI:10.15482/usda.adc/1239279, DOI:10.2174/0929867033456729
Allium sativum	IMPHY003609	Allyl prop-1-enyl disulfide	C=CCSS/C=C/C	DOI:10.15482/usda.adc/1239279
Allium sativum	IMPHY004089	N-[(4-amino-2-methylpyrimidin-5-yl)methyl]-N-[(Z)-5-hydroxy-3-(prop-2-enyldisulfanyl)pent-2-en-2-yl]formamide	OCC/C(=C(/N(Cc1cnc(nc1N)C)C=O)C)/SSCC=C	DOI:10.2174/0929867033456729
Allium sativum	IMPHY004187	L-(+)-Arabinose	OC[C@@H]([C@@H]([C@H](C=O)O)O)O	ISBN:9788172362140, ISBN:9788185042145
Allium sativum	IMPHY004202	F-Gitonin	OC[C@H]1O[C@@H](O[C@@H]2C[C@@H]3CC[C@@H]4[C@@H]([C@]3(C[C@H]2O)C)CC[C@]2([C@H]4C[C@H]3[C@@H]2[C@@H]([C@]2(O3)CC[C@H](CO2)C)C)C)[C@@H]([C@H]([C@H]1O[C@@H]1O[C@H](CO)[C@H]([C@@H]([C@H]1O[C@@H]1O[C@H](CO)[C@H]([C@@H]([C@H]1O)O)O)O[C@@H]1OC[C@H]([C@@H]([C@H]1O)O)O)O)O)O	ISBN:9788172362140, ISBN:9788185042145
Allium sativum	IMPHY004225	Methyl linoleate	CCCCC/C=CC/C=CCCCCCCCC(=O)OC	ISBN:9788172362140
Allium sativum	IMPHY004380	Phytoene	C/C(=CC=CC=C(CC/C=C(/CC/C=C(/CCC=C(C)C)C)C)/C)/CC/C=C(/CC/C=C(/CCC=C(C)C)C)C	PMID:21495726
Allium sativum	IMPHY004388	Kaempferol	Oc1ccc(cc1)c1oc2cc(O)cc(c2c(=O)c1O)O	ISBN:9788172362140
Allium sativum	IMPHY004619	Quercetin	Oc1cc(O)c2c(c1)oc(c(c2=O)O)c1ccc(c(c1)O)O	ISBN:9788172362140, PMID:21535585
Allium sativum	IMPHY004631	Stearic acid	CCCCCCCCCCCCCCCCCC(=O)O	ISBN:9788185042145
Allium sativum	IMPHY005388	Allyl propyl disulfide	CCCSSCC=C	DOI:10.2174/0929867033456729, ISBN:9788172362140
Allium sativum	IMPHY005399	Diallyl trisulfide	C=CCSSSCC=C	DOI:10.1002/minf.201000163, DOI:10.2174/0929867033456729, ISBN:9788185042114, ISBN:9788185042138, PMID:15913300, PMID:24309133, PMID:5135721
Allium sativum	IMPHY005415	Degalactotigonin	OC[C@H]1O[C@@H](O[C@H]2CC[C@]3([C@H](C2)CC[C@@H]2[C@@H]3CC[C@]3([C@H]2C[C@H]2[C@@H]3[C@H](C)[C@]3(O2)CC[C@H](CO3)C)C)C)[C@@H]([C@H]([C@H]1O[C@@H]1O[C@H](CO)[C@H]([C@@H]([C@H]1O[C@@H]1O[C@H](CO)[C@H]([C@@H]([C@H]1O)O)O)O[C@@H]1OC[C@H]([C@@H]([C@H]1O)O)O)O)O)O	ISBN:9788172362140, ISBN:9788185042145
Allium sativum	IMPHY005486	N-gamma-Glutamyl-S-propylcysteine	CCCSCC(C(=O)O)NC(=O)CCC(C(=O)O)N	DOI:10.2174/0929867033456729
Allium sativum	IMPHY005804	Dimethyl trisulfide	CSSSC	DOI:10.1002/minf.201000163, DOI:10.15482/usda.adc/1239279
Allium sativum	IMPHY005816	Thiosulfinate	C/C=C/SS(=O)/C=C/C	PMID:11242829, PMID:12872937, PMID:24001834
Allium sativum	IMPHY006171	Diallyl tetrasulfide	C=CCSSSSCC=C	DOI:10.2174/0929867033456729
Allium sativum	IMPHY006349	Allyl methyl trisulfide	CSSSCC=C	DOI:10.1002/minf.201000163, ISBN:9788185042145
Allium sativum	IMPHY006407	Methyl propenyl disulfide	CSS/C=C/C	DOI:10.1002/minf.201000163
Allium sativum	IMPHY006601	gamma-Glutamylmethionine	CSCC[C@@H](C(=O)O)NC(=O)CC[C@@H](C(=O)O)N	DOI:10.2174/0929867033456729
Allium sativum	IMPHY006843	2,4-Dimethylsulfolane	CC1CC(S(=O)(=O)C1)C	DOI:10.15482/usda.adc/1239279
Allium sativum	IMPHY006922	Allixin	CCCCCc1oc(C)c(c(=O)c1O)OC	DOI:10.1002/minf.201000163, DOI:10.2174/0929867033456729
Allium sativum	IMPHY006953	2,6-Dimethylpyrazine	Cc1cncc(n1)C	DOI:10.15482/usda.adc/1239279
Allium sativum	IMPHY006961	Allyl alcohol	OCC=C	DOI:10.1002/minf.201000163, DOI:10.2174/0929867033456729, ISBN:9788172362140
Allium sativum	IMPHY007134	Allicin	C=CCSS(=O)CC=C	DOI:10.1002/minf.201000163, DOI:10.2174/0929867033456729, ISBN:9788172361266, ISBN:9789327275590, PMID:11237191, PMID:11242829, PMID:14969516, PMID:17221429, PMID:17252337, PMID:19674660, PMID:20281220, PMID:22689426, PMID:2885381
Allium sativum	IMPHY007152	Allyl methyl sulfide	CSCC=C	DOI:10.1002/minf.201000163
Allium sativum	IMPHY007171	1-Hexanol	CCCCCCO	DOI:10.15482/usda.adc/1239279
Allium sativum	IMPHY007327	Palmitic acid	CCCCCCCCCCCCCCCC(=O)O	ISBN:9788185042145
Allium sativum	IMPHY008005	Isobutyl isothiocyanate	CC(CN=C=S)C	ISBN:9788185042145
Allium sativum	IMPHY008240	Allyl methyl disulfide	CSSCC=C	DOI:10.1002/minf.201000163
Allium sativum	IMPHY009381	1,2-Dimercaptocyclopentane	SC1CCCC1S	DOI:10.15482/usda.adc/1239279
Allium sativum	IMPHY009503	2,5-Dimethylthiophene	Cc1ccc(s1)C	DOI:10.15482/usda.adc/1239279
Allium sativum	IMPHY009575	1-Propenyl allyl thiosulfinate	C=CCSS(=O)O/C=C/C	DOI:10.15482/usda.adc/1239279
Allium sativum	IMPHY009653	Allyl mercaptan	SCC=C	ISBN:9788172362140
Allium sativum	IMPHY009683	2-Vinyl-4H-1,3-dithiine	C=CC1SCC=CS1	ISBN:9788172362140, ISBN:9788185042138, ISBN:9788185042145
Allium sativum	IMPHY009693	Sativoside R1	OCC1OC(OC2CCC3(C(C2)CCC2C3CCC3(C2CC2C3C(C)C(O2)(O)CCC(COC2OC(CO)C(C(C2O)O)O)C)C)C)C(C(C1OC1OC(CO)C(C(C1OC1OC(CO)C(C(C1O)OC1OC(CO)C(C(C1O)O)O)O)O)O)OC1OCC(C(C1O)O)O)O	ISBN:9788172362140
Allium sativum	IMPHY009826	1-(11Z-icosenoyl)-2-(9Z,12Z-octadecadienoyl)-sn-glycero-3-phosphoethanolamine	CCCCCCCC/C=CCCCCCCCCCC(=O)OC[C@@H](OC(=O)CCCCCCC/C=CC/C=CCCCCC)COP(=O)(OCC[NH3+])[O-]	ISBN:9788185042138
Allium sativum	IMPHY010349	Ajoene	C=CCSS/C=C/CS(=O)CC=C	DOI:10.2174/0929867033456729, ISBN:9788172362140, ISBN:9788185042138, PMID:11237191, PMID:1284227, PMID:1475777, PMID:25423012
Allium sativum	IMPHY010414	(Z)-Ajoene	C=CCSS/C=CCS(=O)CC=C	PMID:17520814
Allium sativum	IMPHY011480	Diallyl disulfide	C=CCSSCC=C	DOI:10.1002/minf.201000163, DOI:10.2174/0929867033456729, ISBN:9788172362140, ISBN:9788185042114, ISBN:9788185042138, ISBN:9788185042145, PMID:11237191, PMID:15833378, PMID:15913300, PMID:17534841, PMID:18460736, PMID:20932246, PMID:24922637, PMID:24972622, PMID:27496636, PMID:5135721
Allium sativum	IMPHY011707	beta-Carotene	C/C(=CC=CC=C(C=CC=C(C=CC1=C(C)CCCC1(C)C)/C)/C)/C=C/C=C(/C=C/C1=C(C)CCCC1(C)C)C	PMID:21495726
Allium sativum	IMPHY011797	Oleic acid	CCCCCCCC/C=CCCCCCCCC(=O)O	ISBN:9788185042145
Allium sativum	IMPHY011879	Moupinamide	COc1cc(/C=C/C(=O)NCCc2ccc(cc2)O)ccc1O	PMID:19807156
Allium sativum	IMPHY011974	4-Hydroxycinnamic acid	OC(=O)/C=C/c1ccc(cc1)O	PMID:21535585
Allium sativum	IMPHY012050	D-Galactose	OC[C@H]1OC(O)[C@@H]([C@H]([C@H]1O)O)O	ISBN:9788172362140
Allium sativum	IMPHY012053	Sucrose	OC[C@H]1O[C@@]([C@H]([C@@H]1O)O)(CO)O[C@H]1O[C@H](CO)[C@H]([C@@H]([C@H]1O)O)O	PMID:17323077
Allium sativum	IMPHY012263	3-(Allylsulphinyl)-L-alanine	N[C@H](C(=O)O)CS(=O)CC=C	ISBN:9788172362140, ISBN:9788185042145, ISBN:9789327275590, PMID:14713923, PMID:16131144, PMID:17252337, PMID:17252411
Allium sativum	IMPHY012306	L-Cysteine, S-propyl-	CCCSC[C@@H](C(=O)O)N	DOI:10.1002/minf.201000163, ISBN:9788172362140
Allium sativum	IMPHY012723	Linolenic acid	CC/C=CC/C=CC/C=CCCCCCCCC(=O)O	ISBN:9788185042145
Allium sativum	IMPHY014836	beta-Sitosterol	CC[C@@H](C(C)C)CC[C@H]([C@H]1CC[C@@H]2[C@]1(C)CC[C@H]1[C@H]2CC=C2[C@]1(C)CC[C@@H](C2)O)C	ISBN:9788185042138, PMID:2740457
Allium sativum	IMPHY014893	D-Glucose	OC[C@H]1OC(O)[C@@H]([C@H]([C@@H]1O)O)O	ISBN:9788172362140, ISBN:9788185042084, ISBN:9788185042145
Allium sativum	IMPHY014916	D-Fructose	OCC1(O)OC[C@H]([C@H]([C@@H]1O)O)O	ISBN:9788185042084
Allium sativum	IMPHY014919	D-Galacturonic Acid	OC1O[C@H](C(=O)O)[C@@H]([C@@H]([C@H]1O)O)O	ISBN:9788185042145
Allium sativum	IMPHY014990	Linoleic acid	CCCCC/C=CC/C=CCCCCCCCC(=O)O	ISBN:9788172362140, ISBN:9788185042145
Allium sativum	IMPHY015000	D-Mannose	OC[C@H]1OC(O)[C@H]([C@H]([C@@H]1O)O)O	ISBN:9788185042145
Allium sativum	IMPHY015056	L-Rhamnose	O[C@H]1[C@H](C)OC([C@@H]([C@@H]1O)O)O	ISBN:9788172362140
Allium sativum	IMPHY015116	D-Xylose	O[C@@H]1COC([C@@H]([C@H]1O)O)O	ISBN:9788172362140
Aloe vera	IMPHY000220	Chrysophanol	Cc1cc(O)c2c(c1)C(=O)c1c(C2=O)c(O)ccc1	ISBN:9788172360481
Aloe vera	IMPHY003302	1,8-dihydroxy-10-[3,4,5-trihydroxy-6-(hydroxymethyl)oxan-2-yl]-3-[(3,4,5-trihydroxy-6-methyloxan-2-yl)oxymethyl]-10H-anthracen-9-one	OCC1OC(C(C(C1O)O)O)C1c2cc(COC3OC(C)C(C(C3O)O)O)cc(c2C(=O)c2c1cccc2O)O	ISBN:9788172360481
Aloe vera	IMPHY003500	Citric acid	OC(=O)C(CC(=O)O)(CC(=O)O)O	ISBN:9788185042084
Aloe vera	IMPHY003999	d-Tartaric acid	O[C@@H]([C@@H](C(=O)O)O)C(=O)O	ISBN:9788185042084
Aloe vera	IMPHY006300	Cholesterol	CC(CCC[C@H]([C@H]1CC[C@@H]2[C@]1(C)CC[C@H]1[C@H]2CC=C2[C@]1(C)CC[C@@H](C2)O)C)C	ISBN:9788172360481
Aloe vera	IMPHY007192	Anthraquinone	O=C1c2ccccc2C(=O)c2c1cccc2	ISBN:9788190115131, The Unani Pharmacopoeia of India Part-1 Volume-1
Aloe vera	IMPHY010728	Isoaloesin	OC[C@H]1O[C@@H](Oc2c(O)cc3c(c2C)c(=O)cc(o3)CC(=O)C)[C@@H]([C@H]([C@@H]1O)O)O	ISBN:9788185042145
Aloe vera	IMPHY012402	Campesterol	O[C@H]1CC[C@]2(C(=CC[C@@H]3[C@@H]2CC[C@]2([C@H]3CC[C@@H]2[C@@H](CC[C@H](C(C)C)C)C)C)C1)C	ISBN:9788172360481
Aloe vera	IMPHY012473	Lupeol	CC(=C)[C@@H]1CC[C@]2([C@H]1[C@H]1CC[C@H]3[C@@]([C@]1(C)CC2)(C)CC[C@@H]1[C@]3(C)CC[C@@H](C1(C)C)O)C	ISBN:9788172360481
Aloe vera	IMPHY013885	Aloesin	OC[C@H]1O[C@H]([C@@H]([C@H]([C@@H]1O)O)O)c1c(O)cc(c2c1oc(CC(=O)C)cc2=O)C	ISBN:9788185042145
Aloe vera	IMPHY014836	beta-Sitosterol	CC[C@@H](C(C)C)CC[C@H]([C@H]1CC[C@@H]2[C@]1(C)CC[C@H]1[C@H]2CC=C2[C@]1(C)CC[C@@H](C2)O)C	ISBN:9788172360481, ISBN:9788172362140, ISBN:9788185042145
Aloe vera	IMPHY000220	Chrysophanol	Cc1cc(O)c2c(c1)C(=O)c1c(C2=O)c(O)ccc1	ISBN:9788172361266
Aloe vera	IMPHY007192	Anthraquinone	O=C1c2ccccc2C(=O)c2c1cccc2	ISBN:9788172361266
Aloe vera	IMPHY011543	Emodin	Cc1cc(O)c2c(c1)C(=O)c1c(C2=O)c(O)cc(c1)O	ISBN:9788172361266
Aloe vera	IMPHY003302	1,8-dihydroxy-10-[3,4,5-trihydroxy-6-(hydroxymethyl)oxan-2-yl]-3-[(3,4,5-trihydroxy-6-methyloxan-2-yl)oxymethyl]-10H-anthracen-9-one	OCC1OC(C(C(C1O)O)O)C1c2cc(COC3OC(C)C(C(C3O)O)O)cc(c2C(=O)c2c1cccc2O)O	Standardization of Single Drugs of Unani Medicine Part - V
Aloe vera	IMPHY013885	Aloesin	OC[C@H]1O[C@H]([C@@H]([C@H]([C@@H]1O)O)O)c1c(O)cc(c2c1oc(CC(=O)C)cc2=O)C	Standardization of Single Drugs of Unani Medicine Part - V
Aloe vera	IMPHY003302	1,8-dihydroxy-10-[3,4,5-trihydroxy-6-(hydroxymethyl)oxan-2-yl]-3-[(3,4,5-trihydroxy-6-methyloxan-2-yl)oxymethyl]-10H-anthracen-9-one	OCC1OC(C(C(C1O)O)O)C1c2cc(COC3OC(C)C(C(C3O)O)O)cc(c2C(=O)c2c1cccc2O)O	Standardization of Single Drugs of Unani Medicine Part - V
Aloe vera	IMPHY013885	Aloesin	OC[C@H]1O[C@H]([C@@H]([C@H]([C@@H]1O)O)O)c1c(O)cc(c2c1oc(CC(=O)C)cc2=O)C	Standardization of Single Drugs of Unani Medicine Part - V
Aloe vera	IMPHY003421	Galactomannan	OC[C@H]1O[C@H](OC[C@H]2O[C@@H](O)[C@H]([C@H]([C@@H]2O[C@@H]2O[C@H](CO)[C@H]([C@@H]([C@@H]2O)O)O)O)O)[C@@H]([C@H]([C@H]1O)O)O	ISBN:9788185042145
Aloe vera	IMPHY004187	L-(+)-Arabinose	OC[C@@H]([C@@H]([C@H](C=O)O)O)O	ISBN:9788185042145
Aloe vera	IMPHY015056	L-Rhamnose	O[C@H]1[C@H](C)OC([C@@H]([C@@H]1O)O)O	ISBN:9788185042145
Aloe vera	IMPHY000220	Chrysophanol	Cc1cc(O)c2c(c1)C(=O)c1c(C2=O)c(O)ccc1	DOI:10.1002/minf.201000163, ISBN:9788171360536, ISBN:9788172361266, PMID:24358188, PMID:3340673
Aloe vera	IMPHY000333	Aloe emodin	OCc1cc(O)c2c(c1)C(=O)c1c(C2=O)c(O)ccc1	ISBN:9770972795006, ISBN:9788171360536, ISBN:9788172360481, ISBN:9788172362089, ISBN:9788172362140, PMID:10850417, PMID:12003123, PMID:15910415, PMID:18186589, PMID:19941474, PMID:20387453, PMID:21031007, PMID:21590055, PMID:23569857, PMID:24358188, PMID:28242448, PMID:3340673, PMID:9403965
Aloe vera	IMPHY000585	10-Hydroxyaloin B 6'-catate	OCc1cc(O)c2c(c1)[C@](O)([C@@H]1O[C@H](COC(=O)C)[C@H]([C@@H]([C@H]1O)O)O)c1c(C2=O)c(O)ccc1	DOI:10.15482/usda.adc/1239279
Aloe vera	IMPHY001246	Carvacrol	CC(c1ccc(c(c1)O)C)C	DOI:10.1111/jicd.12123
Aloe vera	IMPHY001455	Danshenxinkun A	OCC(C1=C(O)c2c(C(=O)C1=O)c1cccc(c1cc2)C)C	PMID:12875235
Aloe vera	IMPHY001457	10-Hydroxyaloin A	OCc1cc(O)c2c(c1)[C@@](O)([C@@H]1O[C@H](CO)[C@H]([C@@H]([C@H]1O)O)O)c1c(C2=O)c(O)ccc1	DOI:10.15482/usda.adc/1239279
Aloe vera	IMPHY001658	Thymol methyl ether	COc1cc(C)ccc1C(C)C	DOI:10.1111/jicd.12123
Aloe vera	IMPHY001738	7-Hydroxyaloin	OC[C@H]1O[C@H]([C@@H]([C@H]([C@@H]1O)O)O)[C@H]1c2cc(CO)cc(c2C(=O)c2c1ccc(c2O)O)O	DOI:10.15482/usda.adc/1239279
Aloe vera	IMPHY003421	Galactomannan	OC[C@H]1O[C@H](OC[C@H]2O[C@@H](O)[C@H]([C@H]([C@@H]2O[C@@H]2O[C@H](CO)[C@H]([C@@H]([C@@H]2O)O)O)O)O)[C@@H]([C@H]([C@H]1O)O)O	ISBN:9788172362140
Aloe vera	IMPHY003500	Citric acid	OC(=O)C(CC(=O)O)(CC(=O)O)O	ISBN:9788172362140
Aloe vera	IMPHY003999	d-Tartaric acid	O[C@@H]([C@@H](C(=O)O)O)C(=O)O	ISBN:9788172362140
Aloe vera	IMPHY004986	Aloeresin A	OC[C@H]1O[C@H]([C@@H]([C@H]([C@@H]1O)O)OC(=O)/C=C/c1ccc(cc1)O)c1c(O)cc(c2c1oc(CC(=O)C)cc2=O)C	DOI:10.1002/minf.201000163
Aloe vera	IMPHY005402	15-Methylhexadecanoic acid	CC(CCCCCCCCCCCCCC(=O)O)C	DOI:10.15482/usda.adc/1239279
Aloe vera	IMPHY005416	Aloenin	OC[C@H]1O[C@@H](Oc2cc(O)cc(c2c2cc(OC)cc(=O)o2)C)[C@@H]([C@H]([C@@H]1O)O)O	ISBN:9788172362140, PMID:11254203
Aloe vera	IMPHY005501	Allantoin	NC(=O)NC1NC(=O)NC1=O	PMID:15928624, PMID:2044477, PMID:2065624
Aloe vera	IMPHY006068	3,5-Di-tert-butyl-4-hydroxybenzaldehyde	O=Cc1cc(c(c(c1)C(C)(C)C)O)C(C)(C)C	DOI:10.15482/usda.adc/1239279
Aloe vera	IMPHY006300	Cholesterol	CC(CCC[C@H]([C@H]1CC[C@@H]2[C@]1(C)CC[C@H]1[C@H]2CC=C2[C@]1(C)CC[C@@H](C2)O)C)C	ISBN:9788172362140
Aloe vera	IMPHY006427	4,5-Dihydroxy-2-hydroxymethyl-1,3,6,8-tetranitroanthraquinone	OCc1c([N+](=O)[O-])c(O)c2c(c1[N+](=O)[O-])C(=O)c1c(C2=O)c(O)c(cc1[N+](=O)[O-])[N+](=O)[O-]	DOI:10.2174/0929867033456729
Aloe vera	IMPHY006550	Thymol	Cc1ccc(c(c1)O)C(C)C	DOI:10.1111/jicd.12123
Aloe vera	IMPHY007150	3,4-Dihydrocoumarin	O=C1CCc2c(O1)cccc2	PMID:16297615
Aloe vera	IMPHY007192	Anthraquinone	O=C1c2ccccc2C(=O)c2c1cccc2	ISBN:9788172361266, ISBN:9789327275590
Aloe vera	IMPHY007840	Spathulenol	C=C1CC[C@@H]2[C@H]([C@H]3[C@H]1CC[C@]3(C)O)C2(C)C	DOI:10.1111/jicd.12123
Aloe vera	IMPHY008691	7-Hydroxy-4-benzopyrone	Oc1ccc2c(c1)occc2=O	DOI:10.15482/usda.adc/1239279
Aloe vera	IMPHY008696	Aloesone	CC(=O)Cc1cc(=O)c2c(o1)cc(cc2C)O	DOI:10.1002/minf.201000163, ISBN:9788171360536
Aloe vera	IMPHY008729	Lophenol	CC(CCC[C@H]([C@H]1CC[C@@H]2[C@]1(C)CC[C@H]1C2=CC[C@@H]2[C@]1(C)CC[C@@H]([C@H]2C)O)C)C	PMID:16819181, PMID:22352711
Aloe vera	IMPHY009375	Docosane	CCCCCCCCCCCCCCCCCCCCCC	DOI:10.1111/jicd.12123
Aloe vera	IMPHY009490	Tricosane	CCCCCCCCCCCCCCCCCCCCCCC	DOI:10.1111/jicd.12123
Aloe vera	IMPHY009659	2(3H)-Benzothiazolone	O=c1sc2c([nH]1)cccc2	DOI:10.15482/usda.adc/1239279
Aloe vera	IMPHY011543	Emodin	Cc1cc(O)c2c(c1)C(=O)c1c(C2=O)c(O)cc(c1)O	ISBN:9788172361266, ISBN:9789327275590
Aloe vera	IMPHY011707	beta-Carotene	C/C(=CC=CC=C(C=CC=C(C=CC1=C(C)CCCC1(C)C)/C)/C)/C=C/C=C(/C=C/C1=C(C)CCCC1(C)C)C	PMID:20357932
Aloe vera	IMPHY011727	Sorbitol	OC[C@H]([C@H]([C@@H]([C@H](CO)O)O)O)O	DOI:10.15482/usda.adc/1239279
Aloe vera	IMPHY012050	D-Galactose	OC[C@H]1OC(O)[C@@H]([C@H]([C@H]1O)O)O	ISBN:9788172362140, ISBN:9788185042145
Aloe vera	IMPHY012058	Linalool	C=CC(CCC=C(C)C)(O)C	DOI:10.1111/jicd.12123
Aloe vera	IMPHY012473	Lupeol	CC(=C)[C@@H]1CC[C@]2([C@H]1[C@H]1CC[C@H]3[C@@]([C@]1(C)CC2)(C)CC[C@@H]1[C@]3(C)CC[C@@H](C1(C)C)O)C	ISBN:9788172362140
Aloe vera	IMPHY012667	Caryophyllene oxide	C=C1CC[C@H]2O[C@@]2(CC[C@@H]2[C@@H]1CC2(C)C)C	DOI:10.1111/jicd.12123
Aloe vera	IMPHY013089	Barbaloin	OCc1cc(O)c2c(c1)[C@@H]([C@@H]1O[C@H](CO)[C@H]([C@@H]([C@H]1O)O)O)c1c(C2=O)c(O)ccc1	DOI:10.1002/minf.201000163, ISBN:9770972795006, ISBN:9780387706375, ISBN:9788172360481, ISBN:9788172361266, ISBN:9788172362089, ISBN:9788172362140, PMID:10996366, PMID:11254203, PMID:15704580, PMID:15862670, PMID:17994359, PMID:18186589, PMID:19202785, PMID:19941474, PMID:20387453, PMID:20806241, PMID:23406252, PMID:23569857, PMID:28525602, PMID:9403965
Aloe vera	IMPHY013885	Aloesin	OC[C@H]1O[C@H]([C@@H]([C@H]([C@@H]1O)O)O)c1c(O)cc(c2c1oc(CC(=O)C)cc2=O)C	PMID:12875235, PMID:19941474, PMID:21590055
Aloe vera	IMPHY014243	Rhababerone	Cc1cc2c(cc1O)C(=O)c1c(C2=O)c(O)ccc1O	ISBN:9788172360481
Aloe vera	IMPHY014356	Anthracene-1,8-diol	Oc1cccc2c1cc1c(c2)cccc1O	ISBN:9788172360481
Aloe vera	IMPHY014836	beta-Sitosterol	CC[C@@H](C(C)C)CC[C@H]([C@H]1CC[C@@H]2[C@]1(C)CC[C@H]1[C@H]2CC=C2[C@]1(C)CC[C@@H](C2)O)C	PMID:16819181
Aloe vera	IMPHY014893	D-Glucose	OC[C@H]1OC(O)[C@@H]([C@H]([C@@H]1O)O)O	ISBN:9788172362140
Aloe vera	IMPHY014919	D-Galacturonic Acid	OC1O[C@H](C(=O)O)[C@@H]([C@@H]([C@H]1O)O)O	ISBN:9788172362140, ISBN:9788185042145
Aloe vera	IMPHY014941	Aloin	OCc1cc(O)c2c(c1)[C@H]([C@@H]1O[C@H](CO)[C@H]([C@@H]([C@H]1O)O)O)c1c(C2=O)c(O)ccc1	ISBN:9788172360481, ISBN:9788172361266
Aloe vera	IMPHY015000	D-Mannose	OC[C@H]1OC(O)[C@H]([C@H]([C@@H]1O)O)O	ISBN:9788172362140
Annona muricata	IMPHY001505	Coclaurine	COc1cc2CCN[C@H](c2cc1O)Cc1ccc(cc1)O	ISBN:9788172360481, ISBN:9788185042114
Annona muricata	IMPHY001635	5,6,7-Trimethoxy-1-[(4-methoxyphenyl)methyl]-1,2,3,4-tetrahydroisoquinoline	COc1ccc(cc1)CC1NCCc2c1cc(OC)c(c2OC)OC	ISBN:9788185042114
Annona muricata	IMPHY001681	6,7-Dimethoxy-1-[(4-methoxyphenyl)methyl]-1,2,3,4-tetrahydroisoquinolin-5-ol	COc1ccc(cc1)CC1NCCc2c1cc(OC)c(c2O)OC	ISBN:9788185042114
Annona muricata	IMPHY001853	Aporphine	CN1CCc2c3C1Cc1ccccc1-c3ccc2	ISBN:9788172361266
Annona muricata	IMPHY003573	Reticuline	COc1ccc(cc1O)C[C@@H]1N(C)CCc2c1cc(O)c(c2)OC	ISBN:9788172360481, ISBN:9788185042114
Annona muricata	IMPHY007594	Atherosperminine	COc1cc(CCN(C)C)c2c(c1OC)c1ccccc1cc2	ISBN:9788172360481, ISBN:9788185042114
Annona muricata	IMPHY010968	(4S)-10,11-dimethoxyspiro[5-azatricyclo[6.3.1.04,12]dodeca-1(12),8,10-triene-2,4'-cyclohexa-2,5-diene]-1'-one	COc1c(OC)cc2c3c1C1(C=CC(=O)C=C1)C[C@@H]3NCC2	ISBN:9788172360481
Annona muricata	IMPHY011649	Epoxymurin-A	CCCCCCCCCCCC/C=CCCC1OC1CCCCCCCCCCCCC1=CC(OC1=O)C	ISBN:9788185042145
Annona muricata	IMPHY011662	Epoxymurin B	CCCCCCCCCCCCC1OC1CC/C=CCCCCCCCCCCCCC1=CC(OC1=O)C	ISBN:9788185042145
Annona muricata	IMPHY012644	(-)-Coreximine	COc1cc2CN3CCc4c(C3Cc2cc1O)cc(c(c4)OC)O	ISBN:9788172360481, ISBN:9788185042114
Annona muricata	IMPHY000060	Myristic acid	CCCCCCCCCCCCCC(=O)O	DOI:10.1080/10412905.2001.9699640
Annona muricata	IMPHY000084	2-Heptanol	CCCCCC(O)C	DOI:10.1002/ffj.2730080103
Annona muricata	IMPHY000308	Hexadecane	CCCCCCCCCCCCCCCC	DOI:10.1002/ffj.2730080103, DOI:10.1080/10412905.1994.9698410
Annona muricata	IMPHY001223	2,3-Dihydrobenzofuran	c1ccc2c(c1)OCC2	DOI:10.1002/ffj.2730080103, DOI:10.1080/10412905.1994.9698410
Annona muricata	IMPHY001516	Decane	CCCCCCCCCC	DOI:10.1080/10412905.1994.9698410
Annona muricata	IMPHY001854	3-Methylbutanal	O=CCC(C)C	DOI:10.1002/ffj.2730080103
Annona muricata	IMPHY002875	Undecane	CCCCCCCCCCC	DOI:10.1080/10412905.1994.9698410
Annona muricata	IMPHY002949	1-Butanol	CCCCO	DOI:10.1002/ffj.2730080103
Annona muricata	IMPHY003485	Myrcene	C=CC(=C)CCC=C(C)C	DOI:10.1080/10412905.1994.9698410
Annona muricata	IMPHY003486	Diacetone alcohol	CC(=O)CC(O)(C)C	DOI:10.1080/10412905.1994.9698410
Annona muricata	IMPHY003512	Ethyl hexanoate	CCCCCC(=O)OCC	DOI:10.1080/10412905.1994.9698410
Annona muricata	IMPHY004121	2-Heptanone	CCCCCC(=O)C	DOI:10.1002/ffj.2730080103
Annona muricata	IMPHY004135	Cyclohexene, 6-ethenyl-6-methyl-1-(1-methylethyl)-3-(1-methylethylidene)-, (S)-	C=C[C@@]1(C)CCC(=C(C)C)C=C1C(C)C	DOI:10.1080/10412905.1994.9698410
Annona muricata	IMPHY006070	Styrene	C=Cc1ccccc1	DOI:10.1080/10412905.1994.9698410
Annona muricata	IMPHY006145	p-Cymene	Cc1ccc(cc1)C(C)C	DOI:10.1080/10412905.1994.9698410
Annona muricata	IMPHY006700	Methyl benzoate	COC(=O)c1ccccc1	DOI:10.1002/ffj.2730080103, DOI:10.1080/10412905.2001.9699640
Annona muricata	IMPHY006944	Estragole	COc1ccc(cc1)CC=C	DOI:10.1080/10412905.2001.9699640
Annona muricata	IMPHY006989	2-Pentanone	CCCC(=O)C	DOI:10.1002/ffj.2730080103
Annona muricata	IMPHY007041	Furfural	O=Cc1ccco1	DOI:10.1002/ffj.2730080103
Annona muricata	IMPHY007109	2,3-Butanedione	CC(=O)C(=O)C	DOI:10.1002/ffj.2730080103
Annona muricata	IMPHY007171	1-Hexanol	CCCCCCO	DOI:10.1002/ffj.2730080103, DOI:10.1080/10412905.1994.9698410
Annona muricata	IMPHY007221	Methyl decanoate	CCCCCCCCCC(=O)OC	DOI:10.1080/10412905.2001.9699640
Annona muricata	IMPHY007327	Palmitic acid	CCCCCCCCCCCCCCCC(=O)O	DOI:10.1080/10412905.2001.9699640
Annona muricata	IMPHY007354	Hexanoic acid	CCCCCC(=O)O	DOI:10.1002/ffj.2730080103, DOI:10.1080/10412905.1994.9698410
Annona muricata	IMPHY007417	Ethyl acetate	CCOC(=O)C	DOI:10.1080/10412905.2001.9699640
Annona muricata	IMPHY007840	Spathulenol	C=C1CC[C@@H]2[C@H]([C@H]3[C@H]1CC[C@]3(C)O)C2(C)C	DOI:10.1080/10412905.1994.9698410
Annona muricata	IMPHY008065	Ethyl dodecanoate	CCCCCCCCCCCC(=O)OCC	DOI:10.1080/10412905.2001.9699640
Annona muricata	IMPHY009389	Pentadecane	CCCCCCCCCCCCCCC	DOI:10.1002/ffj.2730080103
Annona muricata	IMPHY009818	Methyl 3-phenylpropionate	COC(=O)CCc1ccccc1	DOI:10.1002/ffj.2730080103, DOI:10.1080/10412905.2001.9699640
Annona muricata	IMPHY009962	Ethyl tetradecanoate	CCCCCCCCCCCCCC(=O)OCC	DOI:10.1080/10412905.2001.9699640
Annona muricata	IMPHY010000	Dodecane	CCCCCCCCCCCC	DOI:10.1080/10412905.1994.9698410
Annona muricata	IMPHY010080	beta-Elemene	C=C[C@]1(C)CC[C@H](C[C@H]1C(=C)C)C(=C)C	DOI:10.1080/10412905.1994.9698410
Annona muricata	IMPHY010081	Butyric acid	CCCC(=O)O	DOI:10.1080/10412905.1994.9698410
Annona muricata	IMPHY010995	Toluene	Cc1ccccc1	DOI:10.1002/ffj.2730080103, DOI:10.1080/10412905.1994.9698410
Annona muricata	IMPHY011562	2-Hexenal	CCC/C=C/C=O	DOI:10.1002/ffj.2730080103
Annona muricata	IMPHY011586	(S,1Z,6Z)-8-Isopropyl-1-methyl-5-methylenecyclodeca-1,6-diene	C/C/1=C/CCC(=C)/C=C[C@@H](CC1)C(C)C	DOI:10.1080/10412905.1994.9698410
Annona muricata	IMPHY011588	cis-3-Hexen-1-ol	OCC/C=CCC	DOI:10.1080/10412905.1994.9698410, DOI:10.1080/10412905.2001.9699640
Annona muricata	IMPHY011659	alpha-Muurolene	CC1=C[C@@H]2[C@H](CC1)C(=CC[C@H]2C(C)C)C	DOI:10.1080/10412905.1994.9698410
Annona muricata	IMPHY011694	2-Hexen-1-OL	CCC/C=C/CO	DOI:10.1002/ffj.2730080103, DOI:10.1080/10412905.1994.9698410
Annona muricata	IMPHY011696	cis-3-Hexenyl benzoate	CC/C=CCCOC(=O)c1ccccc1	DOI:10.1080/10412905.1994.9698410
Annona muricata	IMPHY011714	Methyl cinnamate	COC(=O)/C=C/c1ccccc1	DOI:10.1002/ffj.2730080103, DOI:10.1080/10412905.1994.9698410
Annona muricata	IMPHY011761	Humulene	C/C/1=CCC(C)(C)/C=C/C/C(=C/CC1)/C	DOI:10.1080/10412905.1994.9698410
Annona muricata	IMPHY011763	Anethole	C/C=C/c1ccc(cc1)OC	DOI:10.1080/10412905.2001.9699640
Annona muricata	IMPHY011793	(+)-gamma-Cadinene	CC1=C[C@@H]2[C@@H](CC1)C(=C)CC[C@H]2C(C)C	DOI:10.1080/10412905.1994.9698410
Annona muricata	IMPHY011872	(4E,7E)-1,5,9,9-Tetramethyl-12-oxabicyclo[9.1.0]dodeca-4,7-diene	C/C/1=C/CCC2(C)OC2CC(/C=CC1)(C)C	DOI:10.1080/10412905.1994.9698410
Annona muricata	IMPHY011957	(+)-delta-Cadinene	CC1=C[C@@H]2C(=C(C)CC[C@H]2C(C)C)CC1	DOI:10.1080/10412905.1994.9698410
Annona muricata	IMPHY012058	Linalool	C=CC(CCC=C(C)C)(O)C	DOI:10.1002/ffj.2730080103, DOI:10.1080/10412905.1994.9698410, DOI:10.1080/10412905.2001.9699640
Annona muricata	IMPHY012061	alpha-Pinene	CC1=CCC2CC1C2(C)C	DOI:10.1080/10412905.1994.9698410
Annona muricata	IMPHY012097	Methyl octanoate	CCCCCCCC(=O)OC	DOI:10.1002/ffj.2730080103, DOI:10.1080/10412905.1994.9698410, DOI:10.1080/10412905.2001.9699640
Annona muricata	IMPHY012160	alpha-Terpineol	CC1=CCC(CC1)C(O)(C)C	DOI:10.1080/10412905.2001.9699640
Annona muricata	IMPHY012163	2-Methyltetrahydrofuran-3-one	O=C1CCOC1C	DOI:10.1002/ffj.2730080103
Annona muricata	IMPHY012585	delta-Cadinol	CC1=C[C@@H]2[C@H](CC1)[C@](C)(O)CC[C@H]2C(C)C	DOI:10.1080/10412905.1994.9698410
Annona muricata	IMPHY012586	(-)-alpha-Cadinol	CC1=CC2C(CC1)[C@@](C)(O)CC[C@@H]2C(C)C	DOI:10.1080/10412905.1994.9698410
Annona muricata	IMPHY012654	Nerol	OC/C=C(CCC=C(C)C)/C	DOI:10.1002/ffj.2730080103, DOI:10.1080/10412905.2001.9699640
Annona muricata	IMPHY012667	Caryophyllene oxide	C=C1CC[C@H]2O[C@@]2(CC[C@@H]2[C@@H]1CC2(C)C)C	DOI:10.1080/10412905.1994.9698410
Annona muricata	IMPHY012920	2-Furanmethanol, 5-ethenyltetrahydro-alpha,alpha,5-trimethyl-, cis-	C=C[C@@]1(C)CC[C@H](O1)C(O)(C)C	DOI:10.1002/ffj.2730080103, DOI:10.1080/10412905.2001.9699640
Annona muricata	IMPHY012921	gamma-Elemene	C=C[C@]1(C)CCC(=C(C)C)C[C@H]1C(=C)C	DOI:10.1080/10412905.1994.9698410
Annona muricata	IMPHY013035	Methyl (E)-2-octenoate	CCCCC/C=CC(=O)OC	DOI:10.1080/10412905.2001.9699640
Annona muricata	IMPHY013093	delta-Elemene	C=C[C@@]1(C)CCC(=C[C@@H]1C(=C)C)C(C)C	DOI:10.1080/10412905.1994.9698410
Annona muricata	IMPHY013775	Methyl butyrate	CCCC(=O)OC	DOI:10.1002/ffj.2730080103, DOI:10.1080/10412905.1994.9698410
Annona muricata	IMPHY014801	Zizanene	CC1=C[C@@H]2[C@H](CC1)C(=CC[C@@H]2C(C)C)C	DOI:10.1080/10412905.1994.9698410
Annona muricata	IMPHY014811	alpha-Phellandrene	CC1=CCC(C=C1)C(C)C	DOI:10.1080/10412905.1994.9698410
Annona muricata	IMPHY014831	beta-Caryophyllene	C/C/1=CCCC(=C)[C@@H]2[C@@H](CC1)C(C2)(C)C	DOI:10.1080/10412905.1994.9698410, DOI:10.1080/10412905.2001.9699640
Annona muricata	IMPHY014847	Bornyl acetate	CC(=O)OC1CC2C(C1(C)CC2)(C)C	DOI:10.1080/10412905.2001.9699640
Annona muricata	IMPHY014852	Camphene	C=C1C2CCC(C1(C)C)C2	DOI:10.1080/10412905.1994.9698410
Annona muricata	IMPHY014885	1-Isopropyl-4,7-dimethyl-1,3,4,5,6,8a-hexahydro-4a(2H)-naphthalenol	CC1=CC2C(CC1)(O)C(C)CCC2C(C)C	DOI:10.1080/10412905.1994.9698410
Annona muricata	IMPHY014906	Cedrelanol	CC1=C[C@@H]2[C@@H](CC1)[C@@](C)(O)CC[C@H]2C(C)C	DOI:10.1080/10412905.1994.9698410
Annona muricata	IMPHY014923	Geraniol	OC/C=C(/CCC=C(C)C)C	DOI:10.1002/ffj.2730080103, DOI:10.1080/10412905.2001.9699640
Annona muricata	IMPHY014988	Limonene	CC1=CCC(CC1)C(=C)C	DOI:10.1080/10412905.1994.9698410
Annona muricata	IMPHY014989	trans-Linalool oxide	C=C[C@]1(C)CC[C@H](O1)C(O)(C)C	DOI:10.1002/ffj.2730080103, DOI:10.1080/10412905.2001.9699640
Annona muricata	IMPHY015022	Nerolidol	C=CC(CC/C=C(/CCC=C(C)C)C)(O)C	DOI:10.1080/10412905.1994.9698410
Annona muricata	IMPHY015123	alpha-Copaene	CC([C@@H]1CC[C@]2([C@@H]3[C@H]1C2C(=CC3)C)C)C	DOI:10.1080/10412905.1994.9698410
Annona muricata	IMPHY015297	2-Phenylethyl propionate	CCC(=O)OCCc1ccccc1	DOI:10.1080/10412905.2001.9699640
Annona muricata	IMPHY015348	3-Methyl-2-butanol	CC(C(C)C)O	DOI:10.1002/ffj.2730080103
Annona muricata	IMPHY015382	4-Methyl-5-vinylthiazole	Cc1ncsc1C=C	DOI:10.1002/ffj.2730080103, DOI:10.1080/10412905.2001.9699640
Annona muricata	IMPHY015660	Ethyl decanoate	CCCCCCCCCC(=O)OCC	DOI:10.1080/10412905.2001.9699640
Annona muricata	IMPHY015817	Methyl 2-hydroxy-3-methylbutanoate	COC(=O)C(C(C)C)O	DOI:10.1002/ffj.2730080103
Annona muricata	IMPHY015818	Methyl 2-hydroxy-3-methylpentanoate	CCC(C(C(=O)OC)O)C	DOI:10.1002/ffj.2730080103, DOI:10.1080/10412905.1994.9698410
Annona muricata	IMPHY015820	Methyl 2-hydroxyhexanoate	CCCCC(C(=O)OC)O	DOI:10.1002/ffj.2730080103, DOI:10.1080/10412905.1994.9698410
Annona muricata	IMPHY015824	Methyl 3-hydroxy-3-methylbutanoate	COC(=O)CC(O)(C)C	DOI:10.1002/ffj.2730080103
Annona muricata	IMPHY015825	Methyl 3-hydroxybutyrate	COC(=O)CC(O)C	DOI:10.1002/ffj.2730080103, DOI:10.1080/10412905.1994.9698410, DOI:10.1080/10412905.2001.9699640
Annona muricata	IMPHY015826	Methyl 3-hydroxyhexanoate	CCCC(CC(=O)OC)O	DOI:10.1002/ffj.2730080103, DOI:10.1080/10412905.1994.9698410
Annona muricata	IMPHY015832	Methyl 2-hexenoate	CCC/C=C/C(=O)OC	DOI:10.1080/10412905.1994.9698410, DOI:10.1080/10412905.2001.9699640
Annona muricata	IMPHY015835	Methyl hexanoate	CCCCCC(=O)OC	DOI:10.1002/ffj.2730080103, DOI:10.1080/10412905.1994.9698410, DOI:10.1080/10412905.2001.9699640
Annona muricata	IMPHY015838	Methyl nicotinate	COC(=O)c1cccnc1	DOI:10.1002/ffj.2730080103, DOI:10.1080/10412905.1994.9698410, DOI:10.1080/10412905.2001.9699640
Annona muricata	IMPHY016623	Dimethyl 2-oxoglutarate	COC(=O)CCC(=O)C(=O)OC	DOI:10.1080/10412905.2001.9699640
Annona muricata	IMPHY016658	Ethyl undecanoate	CCCCCCCCCCC(=O)OCC	DOI:10.1080/10412905.2001.9699640
Annona muricata	IMPHY016733	Methyl sorbate	C/C=C/C=C/C(=O)OC	DOI:10.1080/10412905.2001.9699640
Annona muricata	IMPHY016735	Methyl 2-ethylheptanoate	CCCCCC(C(=O)OC)CC	DOI:10.1080/10412905.2001.9699640
Annona muricata	IMPHY016739	Methyl 3-hydroxydecanoate	CCCCCCCC(CC(=O)OC)O	DOI:10.1080/10412905.2001.9699640
Annona muricata	IMPHY017300	Methyl 3-hydroxyheptanoate	CCCCC(CC(=O)OC)O	DOI:10.1080/10412905.1994.9698410
Annona muricata	IMPHY017403	Methyl 2-pentenoate	CC/C=C/C(=O)OC	DOI:10.1002/ffj.2730080103
Annona muricata	IMPHY000308	Hexadecane	CCCCCCCCCCCCCCCC	DOI:10.1080/10412905.1994.9698410
Annona muricata	IMPHY001135	6,10,14-Trimethylpentadecan-2-one	CC(CCCC(C)C)CCCC(CCCC(=O)C)C	DOI:10.1080/10412905.2007.9699288
Annona muricata	IMPHY001223	2,3-Dihydrobenzofuran	c1ccc2c(c1)OCC2	DOI:10.1080/10412905.1994.9698410
Annona muricata	IMPHY001505	Coclaurine	COc1cc2CCN[C@H](c2cc1O)Cc1ccc(cc1)O	ISBN:9788172360481, ISBN:9788185042114
Annona muricata	IMPHY001516	Decane	CCCCCCCCCC	DOI:10.1080/10412905.1994.9698410
Annona muricata	IMPHY001635	5,6,7-Trimethoxy-1-[(4-methoxyphenyl)methyl]-1,2,3,4-tetrahydroisoquinoline	COc1ccc(cc1)CC1NCCc2c1cc(OC)c(c2OC)OC	ISBN:9788185042114
Annona muricata	IMPHY001681	6,7-Dimethoxy-1-[(4-methoxyphenyl)methyl]-1,2,3,4-tetrahydroisoquinolin-5-ol	COc1ccc(cc1)CC1NCCc2c1cc(OC)c(c2O)OC	ISBN:9788185042114
Annona muricata	IMPHY002875	Undecane	CCCCCCCCCCC	DOI:10.1080/10412905.1994.9698410
Annona muricata	IMPHY003485	Myrcene	C=CC(=C)CCC=C(C)C	DOI:10.1002/(sici)1099-1026(199611)11:6<333::aid-ffj582>3.0.co;2-o, DOI:10.1080/10412905.1994.9698410, DOI:10.1080/10412905.2007.9699288
Annona muricata	IMPHY003486	Diacetone alcohol	CC(=O)CC(O)(C)C	DOI:10.1080/10412905.1994.9698410
Annona muricata	IMPHY003512	Ethyl hexanoate	CCCCCC(=O)OCC	DOI:10.1080/10412905.1994.9698410
Annona muricata	IMPHY003525	Nonanal	CCCCCCCCC=O	DOI:10.1080/10412905.2007.9699288
Annona muricata	IMPHY003573	Reticuline	COc1ccc(cc1O)C[C@@H]1N(C)CCc2c1cc(O)c(c2)OC	ISBN:9788172360481, ISBN:9788185042114
Annona muricata	IMPHY003616	Bicyclogermacrene	C/C/1=CCC/C(=C/[C@H]2[C@@H](CC1)C2(C)C)/C	DOI:10.1002/(sici)1099-1026(199611)11:6<333::aid-ffj582>3.0.co;2-o
Annona muricata	IMPHY003695	(-)-Germacrene A	C/C/1=CCC/C(=C/C[C@H](CC1)C(=C)C)/C	DOI:10.1080/10412905.2007.9699288
Annona muricata	IMPHY003977	(-)-beta-Bourbonene	CC([C@@H]1CC[C@@]2([C@H]1[C@H]1C(=C)CC[C@@H]21)C)C	DOI:10.1080/10412905.2007.9699288
Annona muricata	IMPHY003982	gamma-Terpinene	CC1=CCC(=CC1)C(C)C	DOI:10.1002/(sici)1099-1026(199611)11:6<333::aid-ffj582>3.0.co;2-o, DOI:10.1080/10412905.2007.9699288
Annona muricata	IMPHY004135	Cyclohexene, 6-ethenyl-6-methyl-1-(1-methylethyl)-3-(1-methylethylidene)-, (S)-	C=C[C@@]1(C)CCC(=C(C)C)C=C1C(C)C	DOI:10.1080/10412905.1994.9698410
Annona muricata	IMPHY006070	Styrene	C=Cc1ccccc1	DOI:10.1080/10412905.1994.9698410
Annona muricata	IMPHY006145	p-Cymene	Cc1ccc(cc1)C(C)C	DOI:10.1002/(sici)1099-1026(199611)11:6<333::aid-ffj582>3.0.co;2-o, DOI:10.1080/10412905.1994.9698410, DOI:10.1080/10412905.2007.9699288
Annona muricata	IMPHY006719	(1aR,7S,7aS,7bR)-1,1,4,7-tetramethyl-2,3,5,6,7a,7b-hexahydro-1aH-cyclopropa[h]azulen-7-ol	CC1=C2CC[C@]([C@H]2[C@H]2[C@@H](CC1)C2(C)C)(C)O	DOI:10.1080/10412905.2007.9699288
Annona muricata	IMPHY006944	Estragole	COc1ccc(cc1)CC=C	DOI:10.1080/10412905.2007.9699288
Annona muricata	IMPHY007171	1-Hexanol	CCCCCCO	DOI:10.1080/10412905.1994.9698410
Annona muricata	IMPHY007354	Hexanoic acid	CCCCCC(=O)O	DOI:10.1080/10412905.1994.9698410
Annona muricata	IMPHY007366	alpha-Santalene	CC(=CCCC1(C)C2CC3C1(C)C3C2)C	DOI:10.1002/(sici)1099-1026(199611)11:6<333::aid-ffj582>3.0.co;2-o
Annona muricata	IMPHY007594	Atherosperminine	COc1cc(CCN(C)C)c2c(c1OC)c1ccccc1cc2	ISBN:9788172360481, ISBN:9788185042114
Annona muricata	IMPHY007840	Spathulenol	C=C1CC[C@@H]2[C@H]([C@H]3[C@H]1CC[C@]3(C)O)C2(C)C	DOI:10.1080/10412905.1994.9698410, DOI:10.1080/10412905.2007.9699288
Annona muricata	IMPHY010000	Dodecane	CCCCCCCCCCCC	DOI:10.1080/10412905.1994.9698410
Annona muricata	IMPHY010080	beta-Elemene	C=C[C@]1(C)CC[C@H](C[C@H]1C(=C)C)C(=C)C	DOI:10.1002/(sici)1099-1026(199611)11:6<333::aid-ffj582>3.0.co;2-o, DOI:10.1080/10412905.1994.9698410, DOI:10.1080/10412905.2007.9699288
Annona muricata	IMPHY010081	Butyric acid	CCCC(=O)O	DOI:10.1080/10412905.1994.9698410
Annona muricata	IMPHY010097	Benzyl benzoate	O=C(c1ccccc1)OCc1ccccc1	DOI:10.1080/10412905.2007.9699288
Annona muricata	IMPHY010781	Limonene oxide, cis-(-)-	CC(=C)[C@H]1CC[C@]2([C@@H](C1)O2)C	DOI:10.1080/10412905.2007.9699288
Annona muricata	IMPHY010968	(4S)-10,11-dimethoxyspiro[5-azatricyclo[6.3.1.04,12]dodeca-1(12),8,10-triene-2,4'-cyclohexa-2,5-diene]-1'-one	COc1c(OC)cc2c3c1C1(C=CC(=O)C=C1)C[C@@H]3NCC2	ISBN:9788172360481
Annona muricata	IMPHY010995	Toluene	Cc1ccccc1	DOI:10.1080/10412905.1994.9698410
Annona muricata	IMPHY011048	Dihydromyrcene	C=CC(CCC=C(C)C)C	DOI:10.1080/10412905.2007.9699288
Annona muricata	IMPHY011396	4-Carvomenthenol	CC1=CCC(CC1)(O)C(C)C	DOI:10.1002/(sici)1099-1026(199611)11:6<333::aid-ffj582>3.0.co;2-o, DOI:10.1080/10412905.2007.9699288
Annona muricata	IMPHY011552	(1R)-2-methyl-5-propan-2-ylbicyclo[3.1.0]hex-2-ene	CC1=CCC2([C@@H]1C2)C(C)C	DOI:10.1002/(sici)1099-1026(199611)11:6<333::aid-ffj582>3.0.co;2-o, DOI:10.1080/10412905.2007.9699288
Annona muricata	IMPHY011581	alpha-Selinene	CC1=CCC[C@]2([C@H]1C[C@@H](CC2)C(=C)C)C	DOI:10.1002/(sici)1099-1026(199611)11:6<333::aid-ffj582>3.0.co;2-o, DOI:10.1080/10412905.2007.9699288
Annona muricata	IMPHY011586	(S,1Z,6Z)-8-Isopropyl-1-methyl-5-methylenecyclodeca-1,6-diene	C/C/1=C/CCC(=C)/C=C[C@@H](CC1)C(C)C	DOI:10.1002/(sici)1099-1026(199611)11:6<333::aid-ffj582>3.0.co;2-o, DOI:10.1080/10412905.1994.9698410, DOI:10.1080/10412905.2007.9699288
Annona muricata	IMPHY011588	cis-3-Hexen-1-ol	OCC/C=CCC	DOI:10.1080/10412905.1994.9698410
Annona muricata	IMPHY011599	Terpinolene	CC1=CCC(=C(C)C)CC1	DOI:10.1002/(sici)1099-1026(199611)11:6<333::aid-ffj582>3.0.co;2-o, DOI:10.1080/10412905.2007.9699288
Annona muricata	IMPHY011643	alpha-Terpinene	CC1=CC=C(CC1)C(C)C	DOI:10.1002/(sici)1099-1026(199611)11:6<333::aid-ffj582>3.0.co;2-o, DOI:10.1080/10412905.2007.9699288
Annona muricata	IMPHY011658	beta-Farnesene	C=CC(=C)CC/C=C(/CCC=C(C)C)C	DOI:10.1080/10412905.2007.9699288
Annona muricata	IMPHY011659	alpha-Muurolene	CC1=C[C@@H]2[C@H](CC1)C(=CC[C@H]2C(C)C)C	DOI:10.1002/(sici)1099-1026(199611)11:6<333::aid-ffj582>3.0.co;2-o, DOI:10.1080/10412905.1994.9698410, DOI:10.1080/10412905.2007.9699288
Annona muricata	IMPHY011660	(+)-alpha-Cadinene	CC1=C[C@@H]2[C@@H](CC1)C(=CC[C@H]2C(C)C)C	DOI:10.1080/10412905.2007.9699288
Annona muricata	IMPHY011667	alpha-Gurjunene	C[C@@H]1CC[C@@H]2[C@H](C3=C(CC[C@H]13)C)C2(C)C	DOI:10.1002/(sici)1099-1026(199611)11:6<333::aid-ffj582>3.0.co;2-o, DOI:10.1080/10412905.2007.9699288
Annona muricata	IMPHY011694	2-Hexen-1-OL	CCC/C=C/CO	DOI:10.1080/10412905.1994.9698410
Annona muricata	IMPHY011696	cis-3-Hexenyl benzoate	CC/C=CCCOC(=O)c1ccccc1	DOI:10.1080/10412905.1994.9698410, DOI:10.1080/10412905.2007.9699288
Annona muricata	IMPHY011714	Methyl cinnamate	COC(=O)/C=C/c1ccccc1	DOI:10.1080/10412905.1994.9698410
Annona muricata	IMPHY011749	Humulene epoxide II	C/C/1=CCC(C)(C)/C=C/C[C@@]2([C@@H](CC1)O2)C	DOI:10.1080/10412905.2007.9699288
Annona muricata	IMPHY011761	Humulene	C/C/1=CCC(C)(C)/C=C/C/C(=C/CC1)/C	DOI:10.1002/(sici)1099-1026(199611)11:6<333::aid-ffj582>3.0.co;2-o, DOI:10.1080/10412905.1994.9698410, DOI:10.1080/10412905.2007.9699288
Annona muricata	IMPHY011792	gamma-Muurolene	CC1=C[C@@H]2[C@H](CC1)C(=C)CC[C@H]2C(C)C	DOI:10.1002/(sici)1099-1026(199611)11:6<333::aid-ffj582>3.0.co;2-o, DOI:10.1080/10412905.2007.9699288
Annona muricata	IMPHY011793	(+)-gamma-Cadinene	CC1=C[C@@H]2[C@@H](CC1)C(=C)CC[C@H]2C(C)C	DOI:10.1002/(sici)1099-1026(199611)11:6<333::aid-ffj582>3.0.co;2-o, DOI:10.1080/10412905.1994.9698410, DOI:10.1080/10412905.2007.9699288
Annona muricata	IMPHY011817	alpha-Farnesene	C=C/C(=C/C/C=C(/CCC=C(C)C)C)/C	DOI:10.1080/10412905.2007.9699288
Annona muricata	IMPHY011872	(4E,7E)-1,5,9,9-Tetramethyl-12-oxabicyclo[9.1.0]dodeca-4,7-diene	C/C/1=C/CCC2(C)OC2CC(/C=CC1)(C)C	DOI:10.1080/10412905.1994.9698410
Annona muricata	IMPHY011890	Elemol	C=C[C@]1(C)CC[C@H](C[C@H]1C(=C)C)C(O)(C)C	DOI:10.1002/(sici)1099-1026(199611)11:6<333::aid-ffj582>3.0.co;2-o, DOI:10.1080/10412905.2007.9699288
Annona muricata	IMPHY011938	gamma-Eudesmol	CC1=C2C[C@@H](CC[C@]2(CCC1)C)C(O)(C)C	DOI:10.1002/(sici)1099-1026(199611)11:6<333::aid-ffj582>3.0.co;2-o, DOI:10.1080/10412905.2007.9699288
Annona muricata	IMPHY011957	(+)-delta-Cadinene	CC1=C[C@@H]2C(=C(C)CC[C@H]2C(C)C)CC1	DOI:10.1002/(sici)1099-1026(199611)11:6<333::aid-ffj582>3.0.co;2-o, DOI:10.1080/10412905.1994.9698410, DOI:10.1080/10412905.2007.9699288
Annona muricata	IMPHY012058	Linalool	C=CC(CCC=C(C)C)(O)C	DOI:10.1002/(sici)1099-1026(199611)11:6<333::aid-ffj582>3.0.co;2-o, DOI:10.1080/10412905.1994.9698410
Annona muricata	IMPHY012061	alpha-Pinene	CC1=CCC2CC1C2(C)C	DOI:10.1002/(sici)1099-1026(199611)11:6<333::aid-ffj582>3.0.co;2-o, DOI:10.1080/10412905.1994.9698410, DOI:10.1080/10412905.2007.9699288
Annona muricata	IMPHY012086	Citronellal	O=CCC(CCC=C(C)C)C	DOI:10.1080/10412905.2007.9699288
Annona muricata	IMPHY012097	Methyl octanoate	CCCCCCCC(=O)OC	DOI:10.1080/10412905.1994.9698410
Annona muricata	IMPHY012147	beta-Pinene	C=C1CCC2CC1C2(C)C	DOI:10.1002/(sici)1099-1026(199611)11:6<333::aid-ffj582>3.0.co;2-o, DOI:10.1080/10412905.2007.9699288
Annona muricata	IMPHY012160	alpha-Terpineol	CC1=CCC(CC1)C(O)(C)C	DOI:10.1002/(sici)1099-1026(199611)11:6<333::aid-ffj582>3.0.co;2-o, DOI:10.1080/10412905.2007.9699288
Annona muricata	IMPHY012165	Sabinene	C=C1CCC2(C1C2)C(C)C	DOI:10.1002/(sici)1099-1026(199611)11:6<333::aid-ffj582>3.0.co;2-o
Annona muricata	IMPHY012168	(1S,2S,6S,7R,8R)-1,3-dimethyl-8-propan-2-yltricyclo[4.4.0.02,7]dec-3-ene	CC([C@H]1CC[C@]2([C@@H]3[C@@H]1[C@H]2C(=CC3)C)C)C	DOI:10.1080/10412905.2007.9699288
Annona muricata	IMPHY012289	epi-Globulol	C[C@H]1CC[C@@H]2[C@H]1[C@@H]1[C@@H](C1(C)C)CC[C@@]2(C)O	DOI:10.1080/10412905.2007.9699288
Annona muricata	IMPHY012585	delta-Cadinol	CC1=C[C@@H]2[C@H](CC1)[C@](C)(O)CC[C@H]2C(C)C	DOI:10.1080/10412905.1994.9698410
Annona muricata	IMPHY012586	(-)-alpha-Cadinol	CC1=CC2C(CC1)[C@@](C)(O)CC[C@@H]2C(C)C	DOI:10.1002/(sici)1099-1026(199611)11:6<333::aid-ffj582>3.0.co;2-o, DOI:10.1080/10412905.1994.9698410, DOI:10.1080/10412905.2007.9699288
Annona muricata	IMPHY012627	Isolongifolene, 9,10-dehydro-	CC1(C)C2CCC3(C1=CC=CC3(C)C)C2	DOI:10.1080/10412905.2007.9699288
Annona muricata	IMPHY012644	(-)-Coreximine	COc1cc2CN3CCc4c(C3Cc2cc1O)cc(c(c4)OC)O	ISBN:9788172360481, ISBN:9788185042114
Annona muricata	IMPHY012667	Caryophyllene oxide	C=C1CC[C@H]2O[C@@]2(CC[C@@H]2[C@@H]1CC2(C)C)C	DOI:10.1002/(sici)1099-1026(199611)11:6<333::aid-ffj582>3.0.co;2-o, DOI:10.1080/10412905.1994.9698410, DOI:10.1080/10412905.2007.9699288
Annona muricata	IMPHY012712	Phytol	OC/C=C(/CCC[C@@H](CCC[C@@H](CCCC(C)C)C)C)C	DOI:10.1080/10412905.2007.9699288
Annona muricata	IMPHY012738	Isocaryophyllene	C/C/1=C/CCC(=C)[C@@H]2[C@@H](CC1)C(C2)(C)C	DOI:10.1080/10412905.2007.9699288
Annona muricata	IMPHY012739	(Z)-beta-Ocimene	C=C/C(=CCC=C(C)C)/C	DOI:10.1002/(sici)1099-1026(199611)11:6<333::aid-ffj582>3.0.co;2-o
Annona muricata	IMPHY012921	gamma-Elemene	C=C[C@]1(C)CCC(=C(C)C)C[C@H]1C(=C)C	DOI:10.1080/10412905.1994.9698410
Annona muricata	IMPHY013080	alpha-Calacorene	CC([C@@H]1CC=C(c2c1cc(C)cc2)C)C	DOI:10.1080/10412905.2007.9699288
Annona muricata	IMPHY013093	delta-Elemene	C=C[C@@]1(C)CCC(=C[C@@H]1C(=C)C)C(C)C	DOI:10.1002/(sici)1099-1026(199611)11:6<333::aid-ffj582>3.0.co;2-o, DOI:10.1080/10412905.1994.9698410, DOI:10.1080/10412905.2007.9699288
Annona muricata	IMPHY013775	Methyl butyrate	CCCC(=O)OC	DOI:10.1080/10412905.1994.9698410
Annona muricata	IMPHY013971	epi-Cubenol	CC1=C[C@@H]2[C@@](CC1)(O)[C@H](C)CC[C@H]2C(C)C	DOI:10.1080/10412905.2007.9699288
Annona muricata	IMPHY014690	(-)-Globulol	C[C@@H]1CC[C@@H]2[C@@H]1[C@H]1[C@H](C1(C)C)CC[C@@]2(C)O	DOI:10.1002/(sici)1099-1026(199611)11:6<333::aid-ffj582>3.0.co;2-o, DOI:10.1080/10412905.2007.9699288
Annona muricata	IMPHY014708	beta-Selinene	C=C1CCC[C@]2([C@H]1C[C@@H](CC2)C(=C)C)C	DOI:10.1002/(sici)1099-1026(199611)11:6<333::aid-ffj582>3.0.co;2-o, DOI:10.1080/10412905.2007.9699288
Annona muricata	IMPHY014801	Zizanene	CC1=C[C@@H]2[C@H](CC1)C(=CC[C@@H]2C(C)C)C	DOI:10.1080/10412905.1994.9698410, DOI:10.1080/10412905.2007.9699288
Annona muricata	IMPHY014811	alpha-Phellandrene	CC1=CCC(C=C1)C(C)C	DOI:10.1080/10412905.1994.9698410
Annona muricata	IMPHY014817	Aromadendrene	CC1CCC2C1C1C(C1(C)C)CCC2=C	DOI:10.1080/10412905.2007.9699288
Annona muricata	IMPHY014831	beta-Caryophyllene	C/C/1=CCCC(=C)[C@@H]2[C@@H](CC1)C(C2)(C)C	DOI:10.1002/(sici)1099-1026(199611)11:6<333::aid-ffj582>3.0.co;2-o, DOI:10.1080/10412905.1994.9698410, DOI:10.1080/10412905.2007.9699288, ISBN:9788185042145
Annona muricata	IMPHY014847	Bornyl acetate	CC(=O)OC1CC2C(C1(C)CC2)(C)C	DOI:10.1002/(sici)1099-1026(199611)11:6<333::aid-ffj582>3.0.co;2-o
Annona muricata	IMPHY014852	Camphene	C=C1C2CCC(C1(C)C)C2	DOI:10.1002/(sici)1099-1026(199611)11:6<333::aid-ffj582>3.0.co;2-o, DOI:10.1080/10412905.1994.9698410
Annona muricata	IMPHY014865	Calamenene	CC([C@@H]1CC[C@@H](c2c1cc(C)cc2)C)C	DOI:10.1080/10412905.2007.9699288
Annona muricata	IMPHY014874	cis-Sabinene hydrate	C[C@@H]1CC[C@@]2(C1C2)C(C)C	DOI:10.1080/10412905.2007.9699288
Annona muricata	IMPHY014885	1-Isopropyl-4,7-dimethyl-1,3,4,5,6,8a-hexahydro-4a(2H)-naphthalenol	CC1=CC2C(CC1)(O)C(C)CCC2C(C)C	DOI:10.1080/10412905.1994.9698410
Annona muricata	IMPHY014906	Cedrelanol	CC1=C[C@@H]2[C@@H](CC1)[C@@](C)(O)CC[C@H]2C(C)C	DOI:10.1080/10412905.1994.9698410
Annona muricata	IMPHY014988	Limonene	CC1=CCC(CC1)C(=C)C	DOI:10.1002/(sici)1099-1026(199611)11:6<333::aid-ffj582>3.0.co;2-o, DOI:10.1080/10412905.1994.9698410
Annona muricata	IMPHY015016	alpha-Muurolol	CC1=C[C@@H]2[C@H](CC1)[C@](C)(O)CC[C@@H]2C(C)C	DOI:10.1080/10412905.2007.9699288
Annona muricata	IMPHY015022	Nerolidol	C=CC(CC/C=C(/CCC=C(C)C)C)(O)C	DOI:10.1080/10412905.1994.9698410, DOI:10.1080/10412905.2007.9699288
Annona muricata	IMPHY015123	alpha-Copaene	CC([C@@H]1CC[C@]2([C@@H]3[C@H]1C2C(=CC3)C)C)C	DOI:10.1002/(sici)1099-1026(199611)11:6<333::aid-ffj582>3.0.co;2-o, DOI:10.1080/10412905.1994.9698410, DOI:10.1080/10412905.2007.9699288
Annona muricata	IMPHY015128	T-Muurolol	CC1=C[C@@H]2[C@H](CC1)[C@@](C)(O)CC[C@H]2C(C)C	DOI:10.1002/(sici)1099-1026(199611)11:6<333::aid-ffj582>3.0.co;2-o, DOI:10.1080/10412905.2007.9699288
Annona muricata	IMPHY015490	Aristolone	O=C1C=C2CCC[C@H]([C@@]2([C@H]2[C@@H]1C2(C)C)C)C	DOI:10.1080/10412905.2007.9699288
Annona muricata	IMPHY015818	Methyl 2-hydroxy-3-methylpentanoate	CCC(C(C(=O)OC)O)C	DOI:10.1080/10412905.1994.9698410
Annona muricata	IMPHY015820	Methyl 2-hydroxyhexanoate	CCCCC(C(=O)OC)O	DOI:10.1080/10412905.1994.9698410
Annona muricata	IMPHY015825	Methyl 3-hydroxybutyrate	COC(=O)CC(O)C	DOI:10.1080/10412905.1994.9698410
Annona muricata	IMPHY015826	Methyl 3-hydroxyhexanoate	CCCC(CC(=O)OC)O	DOI:10.1080/10412905.1994.9698410
Annona muricata	IMPHY015832	Methyl 2-hexenoate	CCC/C=C/C(=O)OC	DOI:10.1080/10412905.1994.9698410
Annona muricata	IMPHY015835	Methyl hexanoate	CCCCCC(=O)OC	DOI:10.1080/10412905.1994.9698410
Annona muricata	IMPHY015838	Methyl nicotinate	COC(=O)c1cccnc1	DOI:10.1080/10412905.1994.9698410
Annona muricata	IMPHY016012	Allo-Aromadendrene	C[C@@H]1CC[C@H]2[C@@H]1C1C(C1(C)C)CCC2=C	DOI:10.1002/(sici)1099-1026(199611)11:6<333::aid-ffj582>3.0.co;2-o, DOI:10.1080/10412905.2007.9699288
Annona muricata	IMPHY016041	Linalool oxide acetate (pyranoid)	C=C[C@@]1(C)CC[C@@H](C(O1)(C)C)OC(=O)C	DOI:10.1080/10412905.2007.9699288
Annona muricata	IMPHY016717	(1R,2E,6Z,10R)-7,11,11-trimethylbicyclo[8.1.0]undeca-2,6-diene-3-carbaldehyde	O=C/C/1=C/[C@@H]2[C@H](C2(C)C)CC/C(=CCC1)/C	DOI:10.1002/(sici)1099-1026(199611)11:6<333::aid-ffj582>3.0.co;2-o
Annona muricata	IMPHY017300	Methyl 3-hydroxyheptanoate	CCCCC(CC(=O)OC)O	DOI:10.1080/10412905.1994.9698410
Annona muricata	IMPHY017600	Eudesm-4(15),7-dien-3-beta-ol	C=C1[C@@H](O)CC[C@@]2(C1CC(=CC2)C(C)C)C	DOI:10.1080/10412905.2007.9699288
Annona muricata	IMPHY017614	Caryophylla-4(14),8(15)-dien-5beta-ol	C=C1CC[C@@H](O)C(=C)CCCC(CC1)(C)C	DOI:10.1080/10412905.2007.9699288
Annona muricata	IMPHY001505	Coclaurine	COc1cc2CCN[C@H](c2cc1O)Cc1ccc(cc1)O	ISBN:9788172360481, ISBN:9788185042114
Annona muricata	IMPHY001635	5,6,7-Trimethoxy-1-[(4-methoxyphenyl)methyl]-1,2,3,4-tetrahydroisoquinoline	COc1ccc(cc1)CC1NCCc2c1cc(OC)c(c2OC)OC	ISBN:9788185042114
Annona muricata	IMPHY001681	6,7-Dimethoxy-1-[(4-methoxyphenyl)methyl]-1,2,3,4-tetrahydroisoquinolin-5-ol	COc1ccc(cc1)CC1NCCc2c1cc(OC)c(c2O)OC	ISBN:9788185042114
Annona muricata	IMPHY003573	Reticuline	COc1ccc(cc1O)C[C@@H]1N(C)CCc2c1cc(O)c(c2)OC	ISBN:9788172360481, ISBN:9788185042114
Annona muricata	IMPHY007594	Atherosperminine	COc1cc(CCN(C)C)c2c(c1OC)c1ccccc1cc2	ISBN:9788172360481, ISBN:9788185042114
Annona muricata	IMPHY010968	(4S)-10,11-dimethoxyspiro[5-azatricyclo[6.3.1.04,12]dodeca-1(12),8,10-triene-2,4'-cyclohexa-2,5-diene]-1'-one	COc1c(OC)cc2c3c1C1(C=CC(=O)C=C1)C[C@@H]3NCC2	ISBN:9788172360481
Annona muricata	IMPHY012644	(-)-Coreximine	COc1cc2CN3CCc4c(C3Cc2cc1O)cc(c(c4)OC)O	ISBN:9788172360481, ISBN:9788185042114
Annona muricata	IMPHY001413	Muricatetrocin A	CCCCCCCCCCCCC(C(CCC(C1CCC(O1)CCCCCCC[C@H](CC1=C[C@@H](OC1=O)C)O)O)O)O	ISBN:9788185042145
Annona muricata	IMPHY001789	Murisolin	CCCCCCCCCCCC[C@H]([C@H]1CC[C@@H](O1)[C@@H](CCCCCCCCCC[C@H](CC1=C[C@@H](OC1=O)C)O)O)O	ISBN:9788185042145
Annona muricata	IMPHY003478	Corossolone	CCCCCCCCCCCCC(C1CCC(O1)C(CCCCC(=O)CCCCCCCC1=CC(OC1=O)C)O)O	ISBN:9788185042145
Annona muricata	IMPHY008393	5-(1-Hydroxytridecyl)oxolan-2-one	CCCCCCCCCCCCC(C1CCC(=O)O1)O	ISBN:9788185042145
Annona muricata	IMPHY011163	cis-Solamin	CCCCCCCCCCCC[C@@H]([C@@H]1CC[C@@H](O1)[C@@H](CCCCCCCCCCCCC1=C[C@@H](OC1=O)C)O)O	ISBN:9788185042145
Annona muricata	IMPHY011651	Epomuricenin B	CCCCCCCCCCCCCC/C=C/CCC1OC1CCCCCCCCCCC1=CC(OC1=O)C	ISBN:9788185042145
Annona muricata	IMPHY011662	Epoxymurin B	CCCCCCCCCCCCC1OC1CC/C=CCCCCCCCCCCCCC1=CC(OC1=O)C	ISBN:9788185042145
Annona muricata	IMPHY000276	Diepomuricanin	CCCCCCCCCCCC[C@H]1O[C@H]1CC[C@H]1O[C@H]1CCCCCCCCCCCCC1=C[C@@H](OC1=O)C	ISBN:9788185042145
Annona muricata	IMPHY000625	Pentyl hexanoate	CCCCCOC(=O)CCCCC	DOI:10.15482/usda.adc/1239279
Annona muricata	IMPHY001223	2,3-Dihydrobenzofuran	c1ccc2c(c1)OCC2	DOI:10.1080/10412905.1994.9698410
Annona muricata	IMPHY001505	Coclaurine	COc1cc2CCN[C@H](c2cc1O)Cc1ccc(cc1)O	ISBN:9789327275590
Annona muricata	IMPHY001516	Decane	CCCCCCCCCC	DOI:10.1080/10412905.1994.9698410
Annona muricata	IMPHY001635	5,6,7-Trimethoxy-1-[(4-methoxyphenyl)methyl]-1,2,3,4-tetrahydroisoquinoline	COc1ccc(cc1)CC1NCCc2c1cc(OC)c(c2OC)OC	DOI:10.15482/usda.adc/1239279
Annona muricata	IMPHY001681	6,7-Dimethoxy-1-[(4-methoxyphenyl)methyl]-1,2,3,4-tetrahydroisoquinolin-5-ol	COc1ccc(cc1)CC1NCCc2c1cc(OC)c(c2O)OC	DOI:10.15482/usda.adc/1239279, ISBN:9789327275590
Annona muricata	IMPHY002875	Undecane	CCCCCCCCCCC	DOI:10.1080/10412905.1994.9698410
Annona muricata	IMPHY003421	Galactomannan	OC[C@H]1O[C@H](OC[C@H]2O[C@@H](O)[C@H]([C@H]([C@@H]2O[C@@H]2O[C@H](CO)[C@H]([C@@H]([C@@H]2O)O)O)O)O)[C@@H]([C@H]([C@H]1O)O)O	ISBN:9788185042145
Annona muricata	IMPHY003485	Myrcene	C=CC(=C)CCC=C(C)C	DOI:10.1080/10412905.1994.9698410
Annona muricata	IMPHY003486	Diacetone alcohol	CC(=O)CC(O)(C)C	DOI:10.1080/10412905.1994.9698410
Annona muricata	IMPHY003512	Ethyl hexanoate	CCCCCC(=O)OCC	DOI:10.1080/10412905.1994.9698410
Annona muricata	IMPHY006070	Styrene	C=Cc1ccccc1	DOI:10.1080/10412905.1994.9698410
Annona muricata	IMPHY006145	p-Cymene	Cc1ccc(cc1)C(C)C	DOI:10.1080/10412905.1994.9698410
Annona muricata	IMPHY006362	Ascorbic acid	OC[C@@H]([C@H]1OC(=O)C(=C1O)O)O	DOI:10.15482/usda.adc/1239279
Annona muricata	IMPHY007171	1-Hexanol	CCCCCCO	DOI:10.1080/10412905.1994.9698410
Annona muricata	IMPHY007354	Hexanoic acid	CCCCCC(=O)O	DOI:10.1080/10412905.1994.9698410
Annona muricata	IMPHY007594	Atherosperminine	COc1cc(CCN(C)C)c2c(c1OC)c1ccccc1cc2	DOI:10.15482/usda.adc/1239279, ISBN:9789327275590
Annona muricata	IMPHY010000	Dodecane	CCCCCCCCCCCC	DOI:10.1080/10412905.1994.9698410
Annona muricata	IMPHY010080	beta-Elemene	C=C[C@]1(C)CC[C@H](C[C@H]1C(=C)C)C(=C)C	DOI:10.1080/10412905.1994.9698410
Annona muricata	IMPHY010081	Butyric acid	CCCC(=O)O	DOI:10.1080/10412905.1994.9698410
Annona muricata	IMPHY010968	(4S)-10,11-dimethoxyspiro[5-azatricyclo[6.3.1.04,12]dodeca-1(12),8,10-triene-2,4'-cyclohexa-2,5-diene]-1'-one	COc1c(OC)cc2c3c1C1(C=CC(=O)C=C1)C[C@@H]3NCC2	ISBN:9789327275590
Annona muricata	IMPHY010995	Toluene	Cc1ccccc1	DOI:10.1080/10412905.1994.9698410
Annona muricata	IMPHY011163	cis-Solamin	CCCCCCCCCCCC[C@@H]([C@@H]1CC[C@@H](O1)[C@@H](CCCCCCCCCCCCC1=C[C@@H](OC1=O)C)O)O	ISBN:9788185042145
Annona muricata	IMPHY011588	cis-3-Hexen-1-ol	OCC/C=CCC	DOI:10.1080/10412905.1994.9698410
Annona muricata	IMPHY011694	2-Hexen-1-OL	CCC/C=C/CO	DOI:10.1080/10412905.1994.9698410
Annona muricata	IMPHY011707	beta-Carotene	C/C(=CC=CC=C(C=CC=C(C=CC1=C(C)CCCC1(C)C)/C)/C)/C=C/C=C(/C=C/C1=C(C)CCCC1(C)C)C	DOI:10.15482/usda.adc/1239279
Annona muricata	IMPHY011714	Methyl cinnamate	COC(=O)/C=C/c1ccccc1	DOI:10.1080/10412905.1994.9698410
Annona muricata	IMPHY011933	Caffeic acid	OC(=O)/C=C/c1ccc(c(c1)O)O	DOI:10.15482/usda.adc/1239279
Annona muricata	IMPHY012058	Linalool	C=CC(CCC=C(C)C)(O)C	DOI:10.1080/10412905.1994.9698410
Annona muricata	IMPHY012061	alpha-Pinene	CC1=CCC2CC1C2(C)C	DOI:10.1080/10412905.1994.9698410
Annona muricata	IMPHY012097	Methyl octanoate	CCCCCCCC(=O)OC	DOI:10.1080/10412905.1994.9698410
Annona muricata	IMPHY012402	Campesterol	O[C@H]1CC[C@]2(C(=CC[C@@H]3[C@@H]2CC[C@]2([C@H]3CC[C@@H]2[C@@H](CC[C@H](C(C)C)C)C)C)C1)C	DOI:10.15482/usda.adc/1239279
Annona muricata	IMPHY012644	(-)-Coreximine	COc1cc2CN3CCc4c(C3Cc2cc1O)cc(c(c4)OC)O	ISBN:9789327275590
Annona muricata	IMPHY013093	delta-Elemene	C=C[C@@]1(C)CCC(=C[C@@H]1C(=C)C)C(C)C	DOI:10.1080/10412905.1994.9698410
Annona muricata	IMPHY013775	Methyl butyrate	CCCC(=O)OC	DOI:10.1080/10412905.1994.9698410
Annona muricata	IMPHY014811	alpha-Phellandrene	CC1=CCC(C=C1)C(C)C	DOI:10.1080/10412905.1994.9698410
Annona muricata	IMPHY014831	beta-Caryophyllene	C/C/1=CCCC(=C)[C@@H]2[C@@H](CC1)C(C2)(C)C	DOI:10.1080/10412905.1994.9698410
Annona muricata	IMPHY014836	beta-Sitosterol	CC[C@@H](C(C)C)CC[C@H]([C@H]1CC[C@@H]2[C@]1(C)CC[C@H]1[C@H]2CC=C2[C@]1(C)CC[C@@H](C2)O)C	DOI:10.15482/usda.adc/1239279
Annona muricata	IMPHY014852	Camphene	C=C1C2CCC(C1(C)C)C2	DOI:10.1080/10412905.1994.9698410
Annona muricata	IMPHY014988	Limonene	CC1=CCC(CC1)C(=C)C	DOI:10.1080/10412905.1994.9698410
Annona muricata	IMPHY015123	alpha-Copaene	CC([C@@H]1CC[C@]2([C@@H]3[C@H]1C2C(=CC3)C)C)C	DOI:10.1080/10412905.1994.9698410
Annona muricata	IMPHY015818	Methyl 2-hydroxy-3-methylpentanoate	CCC(C(C(=O)OC)O)C	DOI:10.1080/10412905.1994.9698410
Annona muricata	IMPHY015820	Methyl 2-hydroxyhexanoate	CCCCC(C(=O)OC)O	DOI:10.1080/10412905.1994.9698410
Annona muricata	IMPHY015825	Methyl 3-hydroxybutyrate	COC(=O)CC(O)C	DOI:10.1080/10412905.1994.9698410
Annona muricata	IMPHY015826	Methyl 3-hydroxyhexanoate	CCCC(CC(=O)OC)O	DOI:10.1080/10412905.1994.9698410
Annona muricata	IMPHY015832	Methyl 2-hexenoate	CCC/C=C/C(=O)OC	DOI:10.1080/10412905.1994.9698410
Annona muricata	IMPHY015835	Methyl hexanoate	CCCCCC(=O)OC	DOI:10.1080/10412905.1994.9698410
Annona muricata	IMPHY015838	Methyl nicotinate	COC(=O)c1cccnc1	DOI:10.1080/10412905.1994.9698410
Annona muricata	IMPHY017300	Methyl 3-hydroxyheptanoate	CCCCC(CC(=O)OC)O	DOI:10.1080/10412905.1994.9698410
Azadirachta indica	IMPHY001446	Kulinone	CC(=CCC[C@H]([C@@H]1[C@@H](O)C[C@]2([C@@]1(C)CC[C@H]1C2=CC[C@@H]2[C@]1(C)CCC(=O)C2(C)C)C)C)C	ISBN:9788185042084
Azadirachta indica	IMPHY001600	Kulactone	CC(=CCC[C@H]1C(=O)O[C@@H]2[C@@H]1[C@]1(C)CC[C@H]3C(=CC[C@@H]4[C@]3(C)CCC(=O)C4(C)C)[C@]1(C2)C)C	ISBN:9788185042084
Azadirachta indica	IMPHY002006	Gedunin	CC(=O)O[C@@H]1C[C@H]2C(C)(C)C(=O)C=C[C@@]2([C@@H]2[C@]1(C)[C@@]13O[C@@H]1C(=O)O[C@H]([C@@]3(CC2)C)c1ccoc1)C	ISBN:9788172362089
Azadirachta indica	IMPHY002171	Kulolactone	CC(=CCC[C@H]1C(=O)O[C@@H]2[C@@H]1[C@]1(C)CC[C@H]3C(=CC[C@@H]4[C@]3(C)CC[C@H](C4(C)C)O)[C@]1(C2)C)C	ISBN:9788185042084
Azadirachta indica	IMPHY004432	Methyl 2,5-dihydroxycinnamate	COC(=O)/C=C/c1cc(O)ccc1O	ISBN:9788185042138
Azadirachta indica	IMPHY005303	(4bS,8aR)-2,4b,8,8-tetramethyl-7,10-dioxo-5,6,8a,9-tetrahydrophenanthrene-3-carboxylic Acid	O=C1CC[C@]2([C@H](C1(C)C)CC(=O)c1c2cc(C(=O)O)c(c1)C)C	ISBN:9788185042138
Azadirachta indica	IMPHY005310	(4aS,10aR)-7-hydroxy-1,1,4a,6-tetramethyl-3,4,10,10a-tetrahydrophenanthrene-2,9-dione	O=C1CC[C@]2([C@H](C1(C)C)CC(=O)c1c2cc(C)c(c1)O)C	ISBN:9788172362089, ISBN:9788185042138
Azadirachta indica	IMPHY005328	(4aS,10aR)-6-hydroxy-1,1,4a,7-tetramethyl-3,4,10,10a-tetrahydrophenanthrene-2,9-dione	O=C1CC[C@]2([C@H](C1(C)C)CC(=O)c1c2cc(O)c(c1)C)C	ISBN:9788172362089, ISBN:9788185042138
Azadirachta indica	IMPHY005337	Nimbionol	COc1cc2C(=O)C[C@@H]3[C@](c2cc1O)(C)CC[C@@H](C3(C)C)O	ISBN:9788172362089, ISBN:9788185042138
Azadirachta indica	IMPHY007375	Sugiol	O=C1C[C@H]2C(C)(C)CCC[C@@]2(c2c1cc(C(C)C)c(c2)O)C	ISBN:9770972795006, ISBN:9788185042138, ISBN:9788190648912
Azadirachta indica	IMPHY009443	Nimbionone	COc1cc2C(=O)C[C@@H]3[C@](c2cc1O)(C)CCC(=O)C3(C)C	ISBN:9788172362089, ISBN:9788185042138
Azadirachta indica	IMPHY011387	Epoxyazadiradione	CC(=O)O[C@@H]1C[C@H]2C(C)(C)C(=O)C=C[C@@]2([C@@H]2[C@]1(C)[C@@]13O[C@@H]1C(=O)[C@H]([C@@]3(CC2)C)c1ccoc1)C	ISBN:9770972795006, ISBN:9788172361266, ISBN:9788190648912
Azadirachta indica	IMPHY012310	Nimbin	COC(=O)C[C@H]1[C@@]2(C)[C@H](O[C@H]3C2=C(C)[C@@H](C3)c2cocc2)[C@@H]([C@@H]2[C@]1(C)C(=O)C=C[C@@]2(C)C(=O)OC)OC(=O)C	ISBN:9770972795006, ISBN:9781514271186, ISBN:9788172360481, ISBN:9788172361266, ISBN:9788190648912, The Unani Pharmacopoeia of India Part-1 Volume-4
Azadirachta indica	IMPHY012408	Nimbosone	COc1cc2c(cc1C(=O)C)CC[C@@H]1[C@]2(C)CCCC1(C)C	ISBN:9788185042053
Azadirachta indica	IMPHY013917	(4aS,10aR)-6,7-dimethoxy-1,1,4a-trimethyl-3,4,10,10a-tetrahydrophenanthrene-2,9-dione	COc1cc2c(cc1OC)C(=O)C[C@@H]1[C@]2(C)CCC(=O)C1(C)C	ISBN:9788185042053
Azadirachta indica	IMPHY013919	Margolonone	O=C1CC[C@]2([C@H](C1(C)C)CC(=O)c1c2cc(C)c(c1)C(=O)O)C	ISBN:9788185042053
Azadirachta indica	IMPHY013920	(4bS,8aS)-3,4b,8,8-tetramethyl-10-oxo-6,7,8a,9-tetrahydro-5H-phenanthrene-2-carboxylic Acid	O=C1C[C@H]2C(C)(C)CCC[C@@]2(c2c1cc(C(=O)O)c(c2)C)C	ISBN:9788185042053
Azadirachta indica	IMPHY013953	6-Hydroxycyclohexa-2,4-dien-1-one	OC1C=CC=CC1=O	ISBN:9770972795006
Azadirachta indica	IMPHY014771	Deacetylgedunin	O=C1O[C@@H](c2ccoc2)[C@]2([C@]3([C@@H]1O3)[C@]1(C)[C@H](O)C[C@@H]3[C@]([C@H]1CC2)(C)C=CC(=O)C3(C)C)C	ISBN:9770972795006
Azadirachta indica	IMPHY014836	beta-Sitosterol	CC[C@@H](C(C)C)CC[C@H]([C@H]1CC[C@@H]2[C@]1(C)CC[C@H]1[C@H]2CC=C2[C@]1(C)CC[C@@H](C2)O)C	ISBN:9770972795006, ISBN:9788190648912
Azadirachta indica	IMPHY002915	Benzyl Alcohol	OCc1ccccc1	ISBN:9770972795006
Azadirachta indica	IMPHY004388	Kaempferol	Oc1ccc(cc1)c1oc2cc(O)cc(c2c(=O)c1O)O	ISBN:9770972795006
Azadirachta indica	IMPHY004619	Quercetin	Oc1cc(O)c2c(c1)oc(c(c2=O)O)c1ccc(c(c1)O)O	ISBN:9770972795006
Azadirachta indica	IMPHY004631	Stearic acid	CCCCCCCCCCCCCCCCCC(=O)O	ISBN:9770972795006
Azadirachta indica	IMPHY005471	Myricetin	Oc1cc(O)c2c(c1)oc(c(c2=O)O)c1cc(O)c(c(c1)O)O	ISBN:9770972795006
Azadirachta indica	IMPHY006300	Cholesterol	CC(CCC[C@H]([C@H]1CC[C@@H]2[C@]1(C)CC[C@H]1[C@H]2CC=C2[C@]1(C)CC[C@@H](C2)O)C)C	ISBN:9788172362089
Azadirachta indica	IMPHY007212	Docosanoic acid	CCCCCCCCCCCCCCCCCCCCCC(=O)O	ISBN:9770972795006
Azadirachta indica	IMPHY008991	Benzyl acetate	CC(=O)OCc1ccccc1	ISBN:9770972795006
Azadirachta indica	IMPHY010637	Melicitrin	Oc1cc(O)c2c(c1)oc(c(c2=O)O)c1cc(O[C@@H]2OC[C@@H]([C@@H]([C@H]2O)O)O)c(c(c1)O)O	ISBN:9770972795006, ISBN:9788185042084
Azadirachta indica	IMPHY011394	Arachidic acid	CCCCCCCCCCCCCCCCCCCC(=O)O	ISBN:9770972795006
Azadirachta indica	IMPHY011797	Oleic acid	CCCCCCCC/C=CCCCCCCCC(=O)O	ISBN:9770972795006
Azadirachta indica	IMPHY012310	Nimbin	COC(=O)C[C@H]1[C@@]2(C)[C@H](O[C@H]3C2=C(C)[C@@H](C3)c2cocc2)[C@@H]([C@@H]2[C@]1(C)C(=O)C=C[C@@]2(C)C(=O)OC)OC(=O)C	ISBN:9788172362089
Azadirachta indica	IMPHY014824	Astragalin	OC[C@H]1O[C@@H](Oc2c(oc3c(c2=O)c(O)cc(c3)O)c2ccc(cc2)O)[C@@H]([C@H]([C@@H]1O)O)O	ISBN:9770972795006, ISBN:9788185042053
Azadirachta indica	IMPHY014935	Hyperoside	OC[C@H]1O[C@@H](Oc2c(oc3c(c2=O)c(O)cc(c3)O)c2ccc(c(c2)O)O)[C@@H]([C@H]([C@H]1O)O)O	ISBN:9770972795006, ISBN:9788185042053
Azadirachta indica	IMPHY014990	Linoleic acid	CCCCC/C=CC/C=CCCCCCCCC(=O)O	ISBN:9770972795006
Azadirachta indica	IMPHY015023	Nimbosterin	CC[C@@H](C(C)C)CC[C@H]([C@H]1CC[C@@H]2[C@]1(C)CC[C@H]1[C@H]2CC=C2[C@]1(C)CC[C@@H](C2)OC1O[C@H](CO)[C@H]([C@@H]([C@H]1O)O)O)C	ISBN:9770972795006, ISBN:9788172361266
Azadirachta indica	IMPHY000155	Azadirone	CC(=O)O[C@@H]1C[C@@H]2[C@]([C@@H]3[C@]1(C)C1=CC[C@H]([C@@]1(CC3)C)c1ccoc1)(C)C=CC(=O)C2(C)C	ISBN:9788172360481
Azadirachta indica	IMPHY000668	Nimbochalcin	CCOCc1c(CCC(=O)c2c(C)cc(cc2C(=O)OCC)O)c(O)c(c(c1O)O)O	ISBN:9788185042138
Azadirachta indica	IMPHY001139	Azadirolic acid	OC(=O)CC/C=C([C@@H]1CC=C2[C@@]1(C)CC[C@H]1[C@@]2(C)[C@H](O)[C@H]([C@@H]2[C@]1(C)C=CC(=O)C2(C)C)OC(=O)C)/C	ISBN:9788190648912
Azadirachta indica	IMPHY001140	Azadiradionol	CC(CC[C@@H]([C@@H]1C(=O)C=C2[C@@]1(C)CC[C@H]1[C@@]2(C)[C@H](OC(=O)C)C[C@@H]2[C@]1(C)C=CC(=O)C2(C)C)C)O	ISBN:9788190648912
Azadirachta indica	IMPHY001600	Kulactone	CC(=CCC[C@H]1C(=O)O[C@@H]2[C@@H]1[C@]1(C)CC[C@H]3C(=CC[C@@H]4[C@]3(C)CCC(=O)C4(C)C)[C@]1(C2)C)C	ISBN:9788172362089
Azadirachta indica	IMPHY001746	Salimuzzalin	CC(=O)OC1OC(C=C1[C@@H]1CC=C2[C@@]1(C)CC[C@H]1[C@@]2(C)[C@H](O)C[C@@H]2[C@]1(C)C=CC(=O)C2(C)C)OC(=O)C	ISBN:9788190648912
Azadirachta indica	IMPHY002006	Gedunin	CC(=O)O[C@@H]1C[C@H]2C(C)(C)C(=O)C=C[C@@]2([C@@H]2[C@]1(C)[C@@]13O[C@@H]1C(=O)O[C@H]([C@@]3(CC2)C)c1ccoc1)C	ISBN:9788172360481, ISBN:9788190115162, ISBN:9788190648912, The Unani Pharmacopoeia of India Part-1 Volume-5
Azadirachta indica	IMPHY002653	Nimbocinol	O=C1C=C2[C@@]([C@@H]1c1ccoc1)(C)CC[C@H]1[C@@]2(C)[C@H](O)C[C@@H]2[C@]1(C)C=CC(=O)C2(C)C	ISBN:9788172362089, ISBN:9788185042138
Azadirachta indica	IMPHY002655	1-Cinnamoylmelianolone	OC[C@@]12[C@@H](OC(=O)/C=C/c3ccccc3)C[C@H]([C@@]3([C@@H]1[C@H](OC3)[C@H]([C@]([C@@H]2C(=O)C)(C)[C@@]12O[C@@]2(C)[C@@H]2C[C@@H]1O[C@@H]1[C@]2(O)C=CO1)O)C)O	ISBN:9788185042145
Azadirachta indica	IMPHY003174	5-Hydroxymethylfurfural	OCc1ccc(o1)C=O	ISBN:9788185042138
Azadirachta indica	IMPHY003825	Azadiradione	CC(=O)O[C@@H]1C[C@@H]2[C@]([C@@H]3[C@]1(C)C1=CC(=O)[C@H]([C@@]1(CC3)C)c1ccoc1)(C)C=CC(=O)C2(C)C	ISBN:9788172360481
Azadirachta indica	IMPHY004388	Kaempferol	Oc1ccc(cc1)c1oc2cc(O)cc(c2c(=O)c1O)O	ISBN:9788185042138, ISBN:9788190648912
Azadirachta indica	IMPHY005039	6-Acetylnimbandiol	COC(=O)C[C@H]1[C@@]2(C)[C@H](O[C@H]3C2=C(C)[C@@H](C3)c2cocc2)[C@@H]([C@@H]2[C@]1(C)C(=O)C=C[C@@]2(C)O)OC(=O)C	ISBN:9788185042138
Azadirachta indica	IMPHY005199	Azadirachtol	COC(=O)[C@H]1OC[C@]23[C@@H]1[C@@](C)([C@@H]([C@H]1[C@H]3[C@@]([C@@H](C[C@@H]2O)O)(CO1)C(=O)OC)O)[C@@]12O[C@@]2(C)[C@H]2C[C@@H]1O[C@H]1[C@]2(O)C=CO1	ISBN:9788172362089, ISBN:9788185042053, ISBN:9788190648912
Azadirachta indica	IMPHY005274	[(5R,6R,7S,9R,10R,13S,17R)-6-hydroxy-17-(2-hydroxy-5-oxo-2H-furan-3-yl)-4,4,8,10,13-pentamethyl-3-oxo-5,6,7,9,11,12,16,17-octahydrocyclopenta[a]phenanthren-7-yl] acetate	CC(=O)O[C@@H]1[C@H](O)[C@@H]2[C@]([C@@H]3C1(C)C1=CC[C@H]([C@]1(C)CC3)C1=CC(=O)OC1O)(C)C=CC(=O)C2(C)C	ISBN:9788185042053
Azadirachta indica	IMPHY005293	Nimolicinol	CC(=O)O[C@@H]1C[C@@H]2[C@]([C@@H]3[C@]1(C)C1=CC(=O)O[C@]([C@@]1(CC3)C)(O)c1ccoc1)(C)C=CC(=O)C2(C)C	ISBN:9788172362089, ISBN:9788185042114, ISBN:9788190648912
Azadirachta indica	IMPHY005957	Nimolinone	C=C[C@@H]1OC(=O)[C@@H](C1)[C@@H]1CC[C@]2([C@@]1(C)CC=C1C2=CC[C@@H]2[C@]1(C)CCC(=O)C2(C)C)C	ISBN:9788185042053, ISBN:9788190648912
Azadirachta indica	IMPHY006063	1-Docosene	CCCCCCCCCCCCCCCCCCCCC=C	ISBN:9788185042145
Azadirachta indica	IMPHY006854	(1R,2R,5R,6S,10R,11S,12R,15R,16R,18S,19R)-6-(furan-3-yl)-11,16,18-trihydroxy-1,5,10,15-tetramethyl-13-oxapentacyclo[10.6.1.02,10.05,9.015,19]nonadec-8-en-4-one	O[C@H]1C[C@@H](O)[C@@]2([C@H]3[C@@]1(C)[C@H]1CC(=O)[C@]4(C(=CC[C@H]4c4ccoc4)[C@]1(C)[C@@H]([C@@H]3OC2)O)C)C	ISBN:9788190115162, The Unani Pharmacopoeia of India Part-1 Volume-5
Azadirachta indica	IMPHY007084	Vanillic acid	COc1cc(ccc1O)C(=O)O	ISBN:9788185042145
Azadirachta indica	IMPHY007327	Palmitic acid	CCCCCCCCCCCCCCCC(=O)O	ISBN:9788185042145
Azadirachta indica	IMPHY009375	Docosane	CCCCCCCCCCCCCCCCCCCCCC	ISBN:9788185042145
Azadirachta indica	IMPHY009552	Naheedin	CCC([C@H]1O[C@@H]([C@H](C1)[C@@H]1CC=C2[C@@]1(C)C[C@@H](O)[C@H]1[C@@]2(C)[C@H](OC(=O)C)C[C@@H]2[C@]1(C)C=CC(=O)C2(C)C)O)C	ISBN:9788172362089, ISBN:9788185042145
Azadirachta indica	IMPHY010341	17-Hydroxyazadiradione	CC(=O)O[C@@H]1C[C@@H]2[C@]([C@@H]3[C@]1(C)C1=CC(=O)[C@@]([C@@]1(CC3)C)(O)c1ccoc1)(C)C=CC(=O)C2(C)C	ISBN:9788172360481, ISBN:9788185042084
Azadirachta indica	IMPHY010454	Vilasinin	O[C@H]1C[C@@H](O)[C@@]2([C@H]3[C@@]1(C)[C@H]1CC[C@@]4(C(=CC[C@H]4c4ccoc4)[C@]1(C)[C@@H]([C@@H]3OC2)O)C)C	ISBN:9788172360481
Azadirachta indica	IMPHY010554	Salannin	COC(=O)C[C@@H]1[C@@]2(C)[C@@H](OC(=O)/C(=C/C)/C)C[C@H]([C@@]3([C@@H]2[C@H]([C@@H]2[C@@]1(C)C1=C(C)[C@@H](C[C@H]1O2)c1ccoc1)OC3)C)OC(=O)C	ISBN:9788172360481, ISBN:9788185042053, ISBN:9788185042084, ISBN:9788190115162, ISBN:9788190648912, ISBN:9789327275590, The Unani Pharmacopoeia of India Part-1 Volume-5
Azadirachta indica	IMPHY011387	Epoxyazadiradione	CC(=O)O[C@@H]1C[C@H]2C(C)(C)C(=O)C=C[C@@]2([C@@H]2[C@]1(C)[C@@]13O[C@@H]1C(=O)[C@H]([C@@]3(CC2)C)c1ccoc1)C	ISBN:9788172360481, ISBN:9788185042084
Azadirachta indica	IMPHY011498	3-Deacetylsalannin	COC(=O)C[C@@H]1[C@@]2(C)[C@@H](OC(=O)/C(=C/C)/C)C[C@H]([C@@]3([C@@H]2[C@H]([C@@H]2[C@@]1(C)C1=C(C)[C@@H](C[C@H]1O2)c1ccoc1)OC3)C)O	ISBN:9788185042053
Azadirachta indica	IMPHY011797	Oleic acid	CCCCCCCC/C=CCCCCCCCC(=O)O	ISBN:9788185042145
Azadirachta indica	IMPHY012310	Nimbin	COC(=O)C[C@H]1[C@@]2(C)[C@H](O[C@H]3C2=C(C)[C@@H](C3)c2cocc2)[C@@H]([C@@H]2[C@]1(C)C(=O)C=C[C@@]2(C)C(=O)OC)OC(=O)C	ISBN:9788190115162, ISBN:9788190648912, The Unani Pharmacopoeia of India Part-1 Volume-5
Azadirachta indica	IMPHY012479	2-Methyltricosane	CCCCCCCCCCCCCCCCCCCCCC(C)C	ISBN:9788185042145
Azadirachta indica	IMPHY012723	Linolenic acid	CC/C=CC/C=CC/C=CCCCCCCCC(=O)O	ISBN:9788185042145
Azadirachta indica	IMPHY013522	Triterpenoids	O[C@H]1C[C@@]2(C)C(=CC[C@@]3([C@@H]2CC=C2[C@@]3(C)CC[C@@]3([C@H]2CC(C)(C)CC3)C(=O)O)C)[C@]([C@H]1O)(C)O	ISBN:9788190115162, The Unani Pharmacopoeia of India Part-1 Volume-5
Azadirachta indica	IMPHY000193	Azadirachtanin	CC(=O)O[C@@H]1OC[C@@]23C([C@@]1(C)[C@H](OC(=O)C)C[C@@H]2O)C[C@H]([C@@]1([C@@H]3C(=O)[C@H](OC(=O)C)[C@@]2(C1=CC[C@H]2c1ccoc1)C)C)O	ISBN:9788172362089
Azadirachta indica	IMPHY000663	Methyl 2-[6-(furan-3-yl)-7,9,11,15-tetramethyl-12,16-dioxo-3,17-dioxapentacyclo[9.6.1.02,9.04,8.015,18]octadeca-7,13-dien-10-yl]acetate	COC(=O)CC1C2(C)C(OC3C2=C(C)C(C3)c2cocc2)C2C3C1(C)C(=O)C=CC3(C)C(=O)O2	ISBN:9788172362089, ISBN:9788185042053, The Unani Pharmacopoeia of India Part-1 Volume-2
Azadirachta indica	IMPHY001280	Nimbinene	COC(=O)C[C@H]1[C@@]2(C)[C@H](OC3C2=C(C)[C@@H](C3)c2cocc2)[C@@H](C2[C@]1(C)C(=O)CC=C2C)OC(=O)C	ISBN:9788172360481
Azadirachta indica	IMPHY002244	Isoazadirolide	COC(=O)CC1C2(C)C(OC3C2=C(C)C(C3)C2=CC(=O)OC2O)C2C3C1(C)C(OC(=O)C=C(C)C)CC(C3(C)CO2)O	ISBN:9788172362089, ISBN:9788185042053
Azadirachta indica	IMPHY002654	Nimbocinolide	CC(=O)O[C@@H]1C[C@@H]2[C@]([C@@H]3[C@]1(C)C1=CC[C@H]([C@@]1([C@H]([C@H]3OC(=O)C(O)(C)C)O)C)C1=CC(OC1=O)O)(C)C=CC(=O)C2(C)C	ISBN:9788172362089, ISBN:9788185042138
Azadirachta indica	IMPHY002788	5,7-Dihydroxy-4'-methoxy-8,3'-di-C-prenylflavanone	COc1ccc(cc1CC=C(C)C)C1CC(=O)c2c(O1)c(CC=C(C)C)c(cc2O)O	ISBN:9788185042138
Azadirachta indica	IMPHY002857	28-Deoxonimbolide	COC(=O)C[C@H]1[C@@]2(C)[C@H](O[C@H]3C2=C(C)[C@@H](C3)c2cocc2)[C@H]2[C@@H]3[C@]1(C)C(=O)C=C[C@@]3(C)CO2	ISBN:9788172362089, ISBN:9788185042145
Azadirachta indica	IMPHY002935	1-Nonacosanol	CCCCCCCCCCCCCCCCCCCCCCCCCCCCCO	ISBN:9788172360818
Azadirachta indica	IMPHY003537	Tetradecanal	CCCCCCCCCCCCCC=O	DOI:10.1080/0972060x.2010.10643835
Azadirachta indica	IMPHY004521	alpha-Patchoulene	CC1CCC23C1CC(C3(C)C)CC=C2C	DOI:10.1080/0972060x.2010.10643835
Azadirachta indica	IMPHY004619	Quercetin	Oc1cc(O)c2c(c1)oc(c(c2=O)O)c1ccc(c(c1)O)O	ISBN:9788172360481, ISBN:9788185042053, ISBN:9788185042138, The Unani Pharmacopoeia of India Part-1 Volume-2
Azadirachta indica	IMPHY005274	[(5R,6R,7S,9R,10R,13S,17R)-6-hydroxy-17-(2-hydroxy-5-oxo-2H-furan-3-yl)-4,4,8,10,13-pentamethyl-3-oxo-5,6,7,9,11,12,16,17-octahydrocyclopenta[a]phenanthren-7-yl] acetate	CC(=O)O[C@@H]1[C@H](O)[C@@H]2[C@]([C@@H]3C1(C)C1=CC[C@H]([C@]1(C)CC3)C1=CC(=O)OC1O)(C)C=CC(=O)C2(C)C	ISBN:9788172362089
Azadirachta indica	IMPHY006017	Isomeldenin	CC(=O)OC1[C@H](O)[C@@H]2[C@]([C@@H]3[C@]1(C)C1=CC[C@H]([C@@]1(CC3)C)c1ccoc1)(C)CCC(=O)C2(C)C	ISBN:9788172362089, ISBN:9788185042114
Azadirachta indica	IMPHY006612	Corosolic acid	C[C@@H]1CC[C@]2([C@@H]([C@H]1C)C1=CC[C@H]3[C@@]([C@@]1(CC2)C)(C)CC[C@@H]1[C@]3(C)C[C@@H](O)[C@@H](C1(C)C)O)C(=O)O	ISBN:9770976605004
Azadirachta indica	IMPHY006786	Margosinolide	COC(=O)C[C@H]1[C@@]2(C)[C@H](O[C@H]3C2=C(C)[C@@H](C3)C2=CC(OC2=O)O)[C@H]2[C@@H]3[C@]1(C)C=CC(=O)[C@@]3(C)CO2	ISBN:9788172362089
Azadirachta indica	IMPHY006799	Meldenin	CC(=O)O[C@H]1[C@@H](O)[C@]2(C)[C@@H]([C@@]3([C@@H]1C(C)(C)C(=O)CC3)C)CC[C@@]1(C2=CC[C@H]1c1ccoc1)C	ISBN:9788185042114
Azadirachta indica	IMPHY006853	2H-Cyclopenta(b)naphtho(2,3-d)furan-10-carboxylic acid,2-(3-furanyl)-3,3a,4a,5,5a,6,9,9a,10,10a-decahydro-5,6-dihydroxy-1,6,9a,10a-tetramethyl-9-oxo-, methyl ester, (2R,3aS,4aS,5R,5aS,6R,9aR,10S,10aR)-	COC(=O)C[C@H]1[C@@]2(C)[C@H](O[C@@H]3C2=C(C)[C@@H](C3)c2cocc2)[C@@H]([C@@H]2[C@@]1(C)C(=O)C=C[C@@]2(C)O)O	ISBN:9788172360481
Azadirachta indica	IMPHY007392	2',3'-Dehydrosalannol	COC(=O)C[C@@H]1[C@@]2(C)[C@@H](OC(=O)C=C(C)C)C[C@H]([C@@]3([C@@H]2[C@H]([C@@H]2[C@@]1(C)C1=C(C)[C@@H](C[C@H]1O2)c1ccoc1)OC3)C)O	ISBN:9770976605004, ISBN:9788185042053
Azadirachta indica	IMPHY007467	Hexadecanal	CCCCCCCCCCCCCCCC=O	DOI:10.1080/0972060x.2010.10643835
Azadirachta indica	IMPHY008724	Isorhamnetin	COc1cc(ccc1O)c1oc2cc(O)cc(c2c(=O)c1O)O	ISBN:9788185042053
Azadirachta indica	IMPHY010080	beta-Elemene	C=C[C@]1(C)CC[C@H](C[C@H]1C(=C)C)C(=C)C	DOI:10.1080/0972060x.2010.10643835
Azadirachta indica	IMPHY010224	Nimocinol	CC(=O)O[C@@H]1[C@H](O)[C@@H]2[C@]([C@@H]3C1(C)C1=CC[C@H]([C@@]1(CC3)C)c1ccoc1)(C)C=CC(=O)C2(C)C	ISBN:9788172362089
Azadirachta indica	IMPHY010454	Vilasinin	O[C@H]1C[C@@H](O)[C@@]2([C@H]3[C@@]1(C)[C@H]1CC[C@@]4(C(=CC[C@H]4c4ccoc4)[C@]1(C)[C@@H]([C@@H]3OC2)O)C)C	ISBN:9788172362089
Azadirachta indica	IMPHY011498	3-Deacetylsalannin	COC(=O)C[C@@H]1[C@@]2(C)[C@@H](OC(=O)/C(=C/C)/C)C[C@H]([C@@]3([C@@H]2[C@H]([C@@H]2[C@@]1(C)C1=C(C)[C@@H](C[C@H]1O2)c1ccoc1)OC3)C)O	ISBN:9770972795006, ISBN:9788172362089
Azadirachta indica	IMPHY011541	Scopoletin	COc1cc2ccc(=O)oc2cc1O	ISBN:9788185042138
Azadirachta indica	IMPHY011586	(S,1Z,6Z)-8-Isopropyl-1-methyl-5-methylenecyclodeca-1,6-diene	C/C/1=C/CCC(=C)/C=C[C@@H](CC1)C(C)C	DOI:10.1080/0972060x.2010.10643835
Azadirachta indica	IMPHY011620	Lutein	C/C(=CC=CC=C(C=CC=C(C=CC1=C(C)C[C@H](CC1(C)C)O)/C)/C)/C=C/C=C(/C=C/[C@H]1C(=C[C@@H](CC1(C)C)O)C)C	ISBN:9770972795006
Azadirachta indica	IMPHY011707	beta-Carotene	C/C(=CC=CC=C(C=CC=C(C=CC1=C(C)CCCC1(C)C)/C)/C)/C=C/C=C(/C=C/C1=C(C)CCCC1(C)C)C	ISBN:9788185042084, The Unani Pharmacopoeia of India Part-1 Volume-2
Azadirachta indica	IMPHY011761	Humulene	C/C/1=CCC(C)(C)/C=C/C/C(=C/CC1)/C	DOI:10.1080/0972060x.2010.10643835
Azadirachta indica	IMPHY011792	gamma-Muurolene	CC1=C[C@@H]2[C@H](CC1)C(=C)CC[C@H]2C(C)C	DOI:10.1080/0972060x.2010.10643835
Azadirachta indica	IMPHY011985	Nicotiflorin	Oc1ccc(cc1)c1oc2cc(O)cc(c2c(=O)c1O[C@@H]1O[C@H](CO[C@@H]2O[C@@H](C)[C@@H]([C@H]([C@H]2O)O)O)[C@H]([C@@H]([C@H]1O)O)O)O	ISBN:9788185042053
Azadirachta indica	IMPHY012029	Sterol	OC1CCC2C(C1)CCC1C2CCC2C1CCC2	The Unani Pharmacopoeia of India Part-1 Volume-4
Azadirachta indica	IMPHY012921	gamma-Elemene	C=C[C@]1(C)CCC(=C(C)C)C[C@H]1C(=C)C	DOI:10.1080/0972060x.2010.10643835
Azadirachta indica	IMPHY013093	delta-Elemene	C=C[C@@]1(C)CCC(=C[C@@H]1C(=C)C)C(C)C	DOI:10.1080/0972060x.2010.10643835
Azadirachta indica	IMPHY013522	Triterpenoids	O[C@H]1C[C@@]2(C)C(=CC[C@@]3([C@@H]2CC=C2[C@@]3(C)CC[C@@]3([C@H]2CC(C)(C)CC3)C(=O)O)C)[C@]([C@H]1O)(C)O	ISBN:9781514271186
Azadirachta indica	IMPHY014396	Quercetin-3-glucoside	OC[C@H]1O[C@@H](Oc2c(oc3c(c2=O)c(O)cc(c3)O)c2ccc(c(c2)O)[O-])[C@@H]([C@H]([C@@H]1O)O)O	ISBN:9788185042053
Azadirachta indica	IMPHY014831	beta-Caryophyllene	C/C/1=CCCC(=C)[C@@H]2[C@@H](CC1)C(C2)(C)C	DOI:10.1080/0972060x.2010.10643835
Azadirachta indica	IMPHY014836	beta-Sitosterol	CC[C@@H](C(C)C)CC[C@H]([C@H]1CC[C@@H]2[C@]1(C)CC[C@H]1[C@H]2CC=C2[C@]1(C)CC[C@@H](C2)O)C	ISBN:9770972795006, ISBN:9788185042053
Azadirachta indica	IMPHY014838	Daucosterol	CC[C@@H](C(C)C)CC[C@H]([C@H]1CC[C@@H]2[C@]1(C)CC[C@H]1[C@H]2CC=C2[C@]1(C)CC[C@@H](C2)O[C@@H]1O[C@H](CO)[C@H]([C@@H]([C@H]1O)O)O)C	ISBN:9788172360481
Azadirachta indica	IMPHY014842	Stigmasterol	CC[C@@H](C(C)C)/C=C/[C@H]([C@H]1CC[C@@H]2[C@]1(C)CC[C@H]1[C@H]2CC=C2[C@]1(C)CC[C@@H](C2)O)C	ISBN:9788172362089
Azadirachta indica	IMPHY014935	Hyperoside	OC[C@H]1O[C@@H](Oc2c(oc3c(c2=O)c(O)cc(c3)O)c2ccc(c(c2)O)O)[C@@H]([C@H]([C@H]1O)O)O	ISBN:9788185042114
Azadirachta indica	IMPHY015047	Rutin	Oc1cc(O)c2c(c1)oc(c(c2=O)O[C@@H]1O[C@H](CO[C@@H]2O[C@@H](C)[C@@H]([C@H]([C@H]2O)O)O)[C@H]([C@@H]([C@H]1O)O)O)c1ccc(c(c1)O)O	ISBN:9788185042053, ISBN:9788185042114
Azadirachta indica	IMPHY015054	Quercitrin	Oc1cc(O)c2c(c1)oc(c(c2=O)O[C@@H]1O[C@@H](C)[C@@H]([C@H]([C@H]1O)O)O)c1ccc(c(c1)O)O	ISBN:9788185042114
Azadirachta indica	IMPHY015072	beta-Sitosterol-beta-D-glucoside	CC[C@@H](C(C)C)CC[C@H]([C@H]1CC[C@@H]2[C@]1(C)CC[C@H]1[C@@H]2CC=C2[C@@]1(C)CC[C@@H](C2)O[C@H]1O[C@H](CO)[C@H]([C@@H]([C@H]1O)O)O)C	ISBN:9770972795006, ISBN:9788185042053, The Unani Pharmacopoeia of India Part-1 Volume-2
Azadirachta indica	IMPHY015123	alpha-Copaene	CC([C@@H]1CC[C@]2([C@@H]3[C@H]1C2C(=CC3)C)C)C	DOI:10.1080/0972060x.2010.10643835
Azadirachta indica	IMPHY016012	Allo-Aromadendrene	C[C@@H]1CC[C@H]2[C@@H]1C1C(C1(C)C)CCC2=C	DOI:10.1080/0972060x.2010.10643835
Azadirachta indica	IMPHY004187	L-(+)-Arabinose	OC[C@@H]([C@@H]([C@H](C=O)O)O)O	ISBN:9788185042053
Azadirachta indica	IMPHY012050	D-Galactose	OC[C@H]1OC(O)[C@@H]([C@H]([C@H]1O)O)O	ISBN:9788185042053
Azadirachta indica	IMPHY014892	D-Glucosamine	OC[C@H]1OC(O)[C@@H]([C@H]([C@@H]1O)O)N	ISBN:9788185042053
Azadirachta indica	IMPHY000016	Nimbidiol	O=C1C[C@H]2C(C)(C)CCC[C@@]2(c2c1cc(O)c(c2)O)C	ISBN:9788172362089, ISBN:9788185042138, ISBN:9788190115162, The Unani Pharmacopoeia of India Part-1 Volume-5
Azadirachta indica	IMPHY001121	Azadirinin	CC(=O)O[C@@H]1C2C(C)(C)[C@H](OC(=O)C)C[C@@H]([C@]2(C)[C@@H]2[C@]([C@@H]1O)(C)C1=CC(=O)O[C@H]([C@@]1(CC2)C)c1ccoc1)OC(=O)/C=C/c1ccccc1	ISBN:9788185042145, ISBN:9788190115162, The Unani Pharmacopoeia of India Part-1 Volume-5
Azadirachta indica	IMPHY001931	Vanillin	COc1cc(C=O)ccc1O	ISBN:9788185042084
Azadirachta indica	IMPHY002183	Margocinin	OCC(c1cc2C(=O)C[C@@H]3[C@](c2cc1O)(C)CCC(=O)C3(C)C)C	ISBN:9788172362089, ISBN:9788185042145
Azadirachta indica	IMPHY002184	Margocilin	CC(c1cc2C(=O)C[C@@H]3[C@](c2cc1O)(C)CC[C@@H](C3(C)C)O)C	ISBN:9788172362089, ISBN:9788185042145
Azadirachta indica	IMPHY002557	Nimbolicin	OC1OC2CC(C(=C2C2(C(C1)C1(C)C(OC(=O)C(=C)C)CC(C3(C1C(C2OC(=O)/C=C/c1ccccc1)OC3)C)OC(=O)C)C)C)c1ccoc1	ISBN:9788185042138, ISBN:9788190115162, The Unani Pharmacopoeia of India Part-1 Volume-5
Azadirachta indica	IMPHY003342	Nimolinin	O=C1C[C@@]2(O)C(C)(C)CCC[C@@]2(c2c1cc(C(C)C)c(c2)O)C	ISBN:9788172362089, ISBN:9788185042145
Azadirachta indica	IMPHY003804	Cycloeucalenone	C=C(C(C)C)CC[C@H]([C@H]1CC[C@@]2([C@]1(C)CC[C@@]13[C@H]2CC[C@@H]2[C@]3(C1)CCC(=O)[C@H]2C)C)C	ISBN:9788185042053
Azadirachta indica	IMPHY005184	Margocin	O=C1CC[C@]2([C@H](C1(C)C)CC(=O)c1c2ccc(c1)C(C)C)C	ISBN:9788172362089, ISBN:9788185042145, ISBN:9788190115162, The Unani Pharmacopoeia of India Part-1 Volume-5
Azadirachta indica	IMPHY005977	Campestan-3-one	O=C1CC[C@]2(C(C1)CC[C@@H]1[C@@H]2CC[C@]2([C@H]1CC[C@@H]2[C@@H](CC[C@H](C(C)C)C)C)C)C	ISBN:9788185042084
Azadirachta indica	IMPHY006558	1-Triacontanol	CCCCCCCCCCCCCCCCCCCCCCCCCCCCCCO	ISBN:9788185042084, ISBN:9789327275590
Azadirachta indica	IMPHY007084	Vanillic acid	COc1cc(ccc1O)C(=O)O	ISBN:9788172360818, ISBN:9788185042084
Azadirachta indica	IMPHY007657	Azedarachin C	CC(=O)O[C@@H]1C[C@H](O)[C@]23[C@H]([C@@]1(C)[C@@H](OC2)OC(=O)C(C)C)C[C@H]([C@@]1([C@@H]3C(=O)C[C@@]2([C@]31O[C@@H]3C[C@H]2c1ccoc1)C)C)O	ISBN:9788185042145
Azadirachta indica	IMPHY007664	Azedarachin A	CCC(C(=O)O[C@@H]1OC[C@@]23[C@H]([C@@]1(C)[C@H](OC(=O)C)C[C@@H]2O)C[C@H]([C@@]1([C@@H]3C(=O)[C@H](O)[C@@]2([C@]31O[C@@H]3C[C@H]2c1ccoc1)C)C)O)C	ISBN:9788185042145
Azadirachta indica	IMPHY009726	Nimbilin	C/C=C(/C(=O)OC1CC(OC(=O)C)C2(C3C1(C)C1CC(O)OC4C(=C(C)C(C4)c4ccoc4)C1(C)C(C3OC2)OC(=O)/C=C/c1ccccc1)C)C	ISBN:9788172362089, ISBN:9788185042145
Azadirachta indica	IMPHY011960	Cinnamic acid	OC(=O)/C=C/c1ccccc1	ISBN:9788185042053
Azadirachta indica	IMPHY012310	Nimbin	COC(=O)C[C@H]1[C@@]2(C)[C@H](O[C@H]3C2=C(C)[C@@H](C3)c2cocc2)[C@@H]([C@@H]2[C@]1(C)C(=O)C=C[C@@]2(C)C(=O)OC)OC(=O)C	ISBN:9788172360818
Azadirachta indica	IMPHY000016	Nimbidiol	O=C1C[C@H]2C(C)(C)CCC[C@@]2(c2c1cc(O)c(c2)O)C	ISBN:9788171360536, ISBN:9788172360818
Azadirachta indica	IMPHY000060	Myristic acid	CCCCCCCCCCCCCC(=O)O	ISBN:9788171360536, ISBN:9788172360818
Azadirachta indica	IMPHY000155	Azadirone	CC(=O)O[C@@H]1C[C@@H]2[C@]([C@@H]3[C@]1(C)C1=CC[C@H]([C@@]1(CC3)C)c1ccoc1)(C)C=CC(=O)C2(C)C	ISBN:9788172360818, ISBN:9788185042053
Azadirachta indica	IMPHY001280	Nimbinene	COC(=O)C[C@H]1[C@@]2(C)[C@H](OC3C2=C(C)[C@@H](C3)c2cocc2)[C@@H](C2[C@]1(C)C(=O)CC=C2C)OC(=O)C	ISBN:9788172360481, ISBN:9788172360818, ISBN:9788185042114
Azadirachta indica	IMPHY001341	Limbocidin	C/C=C(/C(=O)O[C@H]1C[C@@H](OC(=O)C)[C@]2([C@H]3[C@@]1(C)[C@H]1[C@H](O)[C@H](O)[C@]4([C@]5([C@]1(C)[C@@H]([C@H]3OC2)O)O[C@@H]5C(=O)[C@H]4C1=CC(=O)OC1=O)C)C)C	ISBN:9788185042145
Azadirachta indica	IMPHY002006	Gedunin	CC(=O)O[C@@H]1C[C@H]2C(C)(C)C(=O)C=C[C@@]2([C@@H]2[C@]1(C)[C@@]13O[C@@H]1C(=O)O[C@H]([C@@]3(CC2)C)c1ccoc1)C	ISBN:9770972795006, ISBN:9788172360818
Azadirachta indica	IMPHY002620	Nimbanal	COC(=O)C[C@H]1[C@@]2(C)[C@H](O[C@H]3C2=C(C)[C@@H](C3)c2cocc2)[C@@H]([C@@H]2[C@]1(C)C(=O)C=C[C@@]2(C)C=O)OC(=O)C	ISBN:9788172362089, ISBN:9788185042138
Azadirachta indica	IMPHY003237	2,4-Dimethylthiophene	Cc1scc(c1)C	ISBN:9788172362089
Azadirachta indica	IMPHY003824	17-Epiazadiradione	CC(=O)O[C@@H]1C[C@@H]2[C@]([C@@H]3[C@]1(C)C1=CC(=O)[C@@H]([C@@]1(CC3)C)c1ccoc1)(C)C=CC(=O)C2(C)C	ISBN:9788172362089
Azadirachta indica	IMPHY003825	Azadiradione	CC(=O)O[C@@H]1C[C@@H]2[C@]([C@@H]3[C@]1(C)C1=CC(=O)[C@H]([C@@]1(CC3)C)c1ccoc1)(C)C=CC(=O)C2(C)C	ISBN:9788172360818, ISBN:9788172362089, ISBN:9788185042053, ISBN:9788185042145
Azadirachta indica	IMPHY004631	Stearic acid	CCCCCCCCCCCCCCCCCC(=O)O	ISBN:9788171360536, ISBN:9788172360818
Azadirachta indica	IMPHY005037	1,3-Diacetylvilasinin	CC(=O)O[C@H]1C[C@@H](OC(=O)C)[C@@]2([C@H]3[C@@]1(C)[C@H]1CC[C@@]4(C(=CC[C@H]4c4ccoc4)[C@]1(C)[C@@H]([C@@H]3OC2)O)C)C	ISBN:9788171360536, ISBN:9788172360481, ISBN:9788172360818
Azadirachta indica	IMPHY005039	6-Acetylnimbandiol	COC(=O)C[C@H]1[C@@]2(C)[C@H](O[C@H]3C2=C(C)[C@@H](C3)c2cocc2)[C@@H]([C@@H]2[C@]1(C)C(=O)C=C[C@@]2(C)O)OC(=O)C	ISBN:9788171360536, ISBN:9788185042114
Azadirachta indica	IMPHY005723	Ohchinolide B	C/C=C(/C(=O)O[C@@H]1[C@@H]2OC[C@]3([C@H]2[C@]([C@@H]2[C@]1(C)C1=C(C)[C@@H](C[C@@H]1OC(=O)C2)c1ccoc1)(C)[C@H](C[C@H]3OC(=O)C)OC(=O)C)C)C	ISBN:9788172362089
Azadirachta indica	IMPHY005975	11beta-Azadirachtin H	C/C=C(/C(=O)O[C@H]1C[C@@H](OC(=O)C)[C@@]2([C@H]3[C@@]41CO[C@H]([C@H]4[C@@](C)([C@@H]([C@@H]3OC2)O)[C@@]12O[C@@]2(C)[C@H]2C[C@@H]1O[C@H]1[C@]2(O)C=CO1)O)C(=O)OC)C	ISBN:9770972795006, ISBN:9788172362089, ISBN:9788185042145
Azadirachta indica	IMPHY006221	Tiglic acid	C/C(=CC)/C(=O)O	ISBN:9788171360536, ISBN:9788172360481, ISBN:9788172360818
Azadirachta indica	IMPHY006286	[(4R,5R,6S,7S,8R,11R,12R,14S,15S)-12-acetyloxy-4,7-dihydroxy-6-[(1R,2S,6S,9R,11S)-2-hydroxy-11-methyl-5,7,10-trioxatetracyclo[6.3.1.02,6.09,11]dodec-3-en-9-yl]-6,11-dimethyl-3,9-dioxatetracyclo[6.6.1.01,5.011,15]pentadecan-14-yl] (E)-2-methylbut-2-enoate	C/C=C(/C(=O)O[C@H]1C[C@@H](OC(=O)C)[C@@]2([C@H]3C41CO[C@H]([C@H]4[C@@](C)([C@@H]([C@@H]3OC2)O)[C@@]12O[C@@]2(C)[C@@H]2CC1O[C@H]1[C@]2(O)C=CO1)O)C)C	ISBN:9770972795006, ISBN:9788172362089, ISBN:9788185042145
Azadirachta indica	IMPHY006799	Meldenin	CC(=O)O[C@H]1[C@@H](O)[C@]2(C)[C@@H]([C@@]3([C@@H]1C(C)(C)C(=O)CC3)C)CC[C@@]1(C2=CC[C@H]1c1ccoc1)C	ISBN:9788172360818, ISBN:9788185042053
Azadirachta indica	IMPHY006853	2H-Cyclopenta(b)naphtho(2,3-d)furan-10-carboxylic acid,2-(3-furanyl)-3,3a,4a,5,5a,6,9,9a,10,10a-decahydro-5,6-dihydroxy-1,6,9a,10a-tetramethyl-9-oxo-, methyl ester, (2R,3aS,4aS,5R,5aS,6R,9aR,10S,10aR)-	COC(=O)C[C@H]1[C@@]2(C)[C@H](O[C@@H]3C2=C(C)[C@@H](C3)c2cocc2)[C@@H]([C@@H]2[C@@]1(C)C(=O)C=C[C@@]2(C)O)O	ISBN:9788172360481, ISBN:9788185042114
Azadirachta indica	IMPHY006854	(1R,2R,5R,6S,10R,11S,12R,15R,16R,18S,19R)-6-(furan-3-yl)-11,16,18-trihydroxy-1,5,10,15-tetramethyl-13-oxapentacyclo[10.6.1.02,10.05,9.015,19]nonadec-8-en-4-one	O[C@H]1C[C@@H](O)[C@@]2([C@H]3[C@@]1(C)[C@H]1CC(=O)[C@]4(C(=CC[C@H]4c4ccoc4)[C@]1(C)[C@@H]([C@@H]3OC2)O)C)C	ISBN:9788185042084
Azadirachta indica	IMPHY007327	Palmitic acid	CCCCCCCCCCCCCCCC(=O)O	ISBN:9788171360536, ISBN:9788172360818
Azadirachta indica	IMPHY008697	3,4-Dimethylthiophene	Cc1cscc1C	ISBN:9788172362089
Azadirachta indica	IMPHY008937	Vitamin E	C[C@@H](CCC[C@]1(C)CCc2c(O1)c(C)c(c(c2C)O)C)CCC[C@@H](CCCC(C)C)C	ISBN:9788172360818
Azadirachta indica	IMPHY009957	7-Deacetoxy-7-hydroxygedunin	O=C1OC(c2ccoc2)C2(C3(C1O3)C1(C)C(O)CC3C(C1CC2)(C)C=CC(=O)C3(C)C)C	ISBN:9788172360818
Azadirachta indica	IMPHY010341	17-Hydroxyazadiradione	CC(=O)O[C@@H]1C[C@@H]2[C@]([C@@H]3[C@]1(C)C1=CC(=O)[C@@]([C@@]1(CC3)C)(O)c1ccoc1)(C)C=CC(=O)C2(C)C	ISBN:9788172362089
Azadirachta indica	IMPHY010454	Vilasinin	O[C@H]1C[C@@H](O)[C@@]2([C@H]3[C@@]1(C)[C@H]1CC[C@@]4(C(=CC[C@H]4c4ccoc4)[C@]1(C)[C@@H]([C@@H]3OC2)O)C)C	ISBN:9788172360818
Azadirachta indica	IMPHY010554	Salannin	COC(=O)C[C@@H]1[C@@]2(C)[C@@H](OC(=O)/C(=C/C)/C)C[C@H]([C@@]3([C@@H]2[C@H]([C@@H]2[C@@]1(C)C1=C(C)[C@@H](C[C@H]1O2)c1ccoc1)OC3)C)OC(=O)C	ISBN:9788172360818, ISBN:9788172362089
Azadirachta indica	IMPHY010582	6-Deacetylnimbinene	COC(=O)C[C@H]1[C@@]2(C)[C@H](OC3C2=C(C)[C@@H](C3)c2cocc2)[C@@H](C2[C@]1(C)C(=O)CC=C2C)O	ISBN:9788171360536, ISBN:9788172360818
Azadirachta indica	IMPHY010713	Nimbinol	COC(=O)C[C@H]1[C@@]2(C)[C@H](O[C@H]3C2=C(C)[C@@H](C3)c2cocc2)[C@@H]([C@@H]2[C@]1(C)C(=O)C=C[C@@]2(C)CO)OC(=O)C	ISBN:9788185042145
Azadirachta indica	IMPHY011385	2-Methyl-2-pentenal	C/C(=CCC)/C=O	ISBN:9788172362089
Azadirachta indica	IMPHY011387	Epoxyazadiradione	CC(=O)O[C@@H]1C[C@H]2C(C)(C)C(=O)C=C[C@@]2([C@@H]2[C@]1(C)[C@@]13O[C@@H]1C(=O)[C@H]([C@@]3(CC2)C)c1ccoc1)C	ISBN:9770972795006, ISBN:9788172360818, ISBN:9788185042053, ISBN:9788185042145
Azadirachta indica	IMPHY011394	Arachidic acid	CCCCCCCCCCCCCCCCCCCC(=O)O	ISBN:9788171360536, ISBN:9788172360818
Azadirachta indica	IMPHY011498	3-Deacetylsalannin	COC(=O)C[C@@H]1[C@@]2(C)[C@@H](OC(=O)/C(=C/C)/C)C[C@H]([C@@]3([C@@H]2[C@H]([C@@H]2[C@@]1(C)C1=C(C)[C@@H](C[C@H]1O2)c1ccoc1)OC3)C)O	ISBN:9788171360536, ISBN:9788172360818
Azadirachta indica	IMPHY011526	Compositolide	COC(=O)C[C@H]1[C@@]2(C)[C@H](O[C@H]3C2=C(C)[C@@H](C3)C2=CC(OC2=O)O)[C@H]2[C@@H]3[C@]1(C)[C@@H](OC(=O)/C(=C/C)/C)C[C@H]([C@@]3(C)CO2)OC(=O)C	ISBN:9770972795006, ISBN:9788171360536, ISBN:9788172360818
Azadirachta indica	IMPHY011547	Salannic acid	OC(=O)C[C@H]1[C@@]2(C)[C@H](O[C@H]3C2=C(C)[C@@H](C3)c2cocc2)[C@H]2[C@@H]3[C@]1(C)[C@@H](O)C[C@H]([C@@]3(C)CO2)O	ISBN:9788171360536, ISBN:9788172360818
Azadirachta indica	IMPHY011797	Oleic acid	CCCCCCCC/C=CCCCCCCCC(=O)O	ISBN:9788171360536, ISBN:9788172360818
Azadirachta indica	IMPHY012310	Nimbin	COC(=O)C[C@H]1[C@@]2(C)[C@H](O[C@H]3C2=C(C)[C@@H](C3)c2cocc2)[C@@H]([C@@H]2[C@]1(C)C(=O)C=C[C@@]2(C)C(=O)OC)OC(=O)C	ISBN:9788172360481, ISBN:9788172360818, ISBN:9788172362089, ISBN:9788185042114
Azadirachta indica	IMPHY012436	Vepinin	CC(=O)O[C@H]1[C@@H]2OC3C4C2(C)[C@@H]([C@@]2([C@@H]1C(C)(C)C(=O)C=C2)C)CC[C@]4([C@@H](C3)c1ccoc1)C	ISBN:9770972795006, ISBN:9788172360481
Azadirachta indica	IMPHY012918	cis-3,5-Diethyl-1,2,4-trithiolane	CC[C@@H]1SS[C@@H](S1)CC	ISBN:9788172362089, ISBN:9788185042145
Azadirachta indica	IMPHY014135	Salannolactam 21	COC(=O)CC1[C@@]2(C)[C@@H](OC(=O)/C(=C/C)/C)C[C@H]([C@@]3([C@@H]2[C@H]([C@@H]2[C@@]1(C)C1=C(C)[C@@H](C[C@H]1O2)C1=CCNC1=O)OC3)C)OC(=O)C	ISBN:9788185042053
Azadirachta indica	IMPHY014138	Azadirachtin D	C/C=C(/C(=O)O[C@H]1C[C@@H](OC(=O)C)[C@@]2([C@H]3C41CO[C@]([C@H]4[C@@](C)([C@@H]([C@H]3OC2)O)[C@@]12O[C@@]2(C)[C@@H]2CC1O[C@H]1[C@]2(O)C=CO1)(O)C(=O)OC)C)C	ISBN:9770972795006, ISBN:9788172362089
Azadirachta indica	IMPHY014139	Azadirachtin F	COC(=O)[C@H]([C@H]1[C@@](C)([C@H](O)[C@H]2[C@@H]3[C@]1(C)[C@@H](O)C[C@H]([C@]3(CO2)C(=O)OC)OC(=O)/C(=C/C)/C)[C@@]12O[C@@]2(C)[C@@H]2C[C@H]1O[C@H]1[C@]2(O)C=CO1)O	ISBN:9788172362089
Azadirachta indica	IMPHY014597	13,14-Desepoxyazadirachtin A	C/C=C(/C(=O)O[C@H]1C[C@@H](OC(=O)C)[C@@]2([C@H]3[C@@]41CO[C@]([C@H]4[C@@](C)([C@@H]([C@@H]3OC2)O)C1=C(C)[C@@H]2C[C@@H]1O[C@H]1[C@@]2(O)C=CO1)(O)C(=O)OC)C(=O)OC)C	ISBN:9770972795006
Azadirachta indica	IMPHY014607	11-Hydroxyazadirachtin B	C/C=C(/C(=O)O[C@@H]1C[C@H](O)[C@]23[C@@H]4[C@@]1(CO[C@H]4[C@H]([C@@]([C@@H]3[C@@](OC2)(O)C(=O)OC)(C)[C@@]12O[C@@]2(C)[C@H]2C[C@@H]1O[C@H]1[C@]2(O)C=CO1)O)C(=O)OC)C	ISBN:9770972795006
Azadirachta indica	IMPHY014836	beta-Sitosterol	CC[C@@H](C(C)C)CC[C@H]([C@H]1CC[C@@H]2[C@]1(C)CC[C@H]1[C@H]2CC=C2[C@]1(C)CC[C@@H](C2)O)C	ISBN:9788185042053
Azadirachta indica	IMPHY014990	Linoleic acid	CCCCC/C=CC/C=CCCCCCCCC(=O)O	ISBN:9788171360536, ISBN:9788172360818
Azadirachta indica	IMPHY000155	Azadirone	CC(=O)O[C@@H]1C[C@@H]2[C@]([C@@H]3[C@]1(C)C1=CC[C@H]([C@@]1(CC3)C)c1ccoc1)(C)C=CC(=O)C2(C)C	ISBN:9788185042053
Azadirachta indica	IMPHY002006	Gedunin	CC(=O)O[C@@H]1C[C@H]2C(C)(C)C(=O)C=C[C@@]2([C@@H]2[C@]1(C)[C@@]13O[C@@H]1C(=O)O[C@H]([C@@]3(CC2)C)c1ccoc1)C	ISBN:9788185042053
Azadirachta indica	IMPHY006612	Corosolic acid	C[C@@H]1CC[C@]2([C@@H]([C@H]1C)C1=CC[C@H]3[C@@]([C@@]1(CC2)C)(C)CC[C@@H]1[C@]3(C)C[C@@H](O)[C@@H](C1(C)C)O)C(=O)O	ISBN:9770976605004
Azadirachta indica	IMPHY012310	Nimbin	COC(=O)C[C@H]1[C@@]2(C)[C@H](O[C@H]3C2=C(C)[C@@H](C3)c2cocc2)[C@@H]([C@@H]2[C@]1(C)C(=O)C=C[C@@]2(C)C(=O)OC)OC(=O)C	ISBN:9788185042138
Azadirachta indica	IMPHY013913	7-(Acetyloxy)-21-hydroxy-6-methoxy-4,4,8-trimethyl-3-oxocarda-1,14,20(22)-trienolide	COC1C(OC(=O)C)C2(C)C3=CCC(C3(C)CCC2C2(C1C(C)(C)C(=O)C=C2)C)C1=CC(=O)OC1O	ISBN:9788185042053
Azadirachta indica	IMPHY014836	beta-Sitosterol	CC[C@@H](C(C)C)CC[C@H]([C@H]1CC[C@@H]2[C@]1(C)CC[C@H]1[C@H]2CC=C2[C@]1(C)CC[C@@H](C2)O)C	ISBN:9788185042053
Azadirachta indica	IMPHY014893	D-Glucose	OC[C@H]1OC(O)[C@@H]([C@H]([C@@H]1O)O)O	ISBN:9788185042053
Azadirachta indica	IMPHY014916	D-Fructose	OCC1(O)OC[C@H]([C@H]([C@@H]1O)O)O	ISBN:9788185042138
Azadirachta indica	IMPHY015116	D-Xylose	O[C@@H]1COC([C@@H]([C@H]1O)O)O	ISBN:9788185042053
Azadirachta indica	IMPHY005039	6-Acetylnimbandiol	COC(=O)C[C@H]1[C@@]2(C)[C@H](O[C@H]3C2=C(C)[C@@H](C3)c2cocc2)[C@@H]([C@@H]2[C@]1(C)C(=O)C=C[C@@]2(C)O)OC(=O)C	ISBN:9788172360818
Azadirachta indica	IMPHY006017	Isomeldenin	CC(=O)OC1[C@H](O)[C@@H]2[C@]([C@@H]3[C@]1(C)C1=CC[C@H]([C@@]1(CC3)C)c1ccoc1)(C)CCC(=O)C2(C)C	ISBN:9788172360818
Azadirachta indica	IMPHY006551	Isoscopoletin	COc1cc2oc(=O)ccc2cc1O	ISBN:9788172360818
Azadirachta indica	IMPHY010224	Nimocinol	CC(=O)O[C@@H]1[C@H](O)[C@@H]2[C@]([C@@H]3C1(C)C1=CC[C@H]([C@@]1(CC3)C)c1ccoc1)(C)C=CC(=O)C2(C)C	ISBN:9788172360818
Azadirachta indica	IMPHY011518	Esculetin	O=c1ccc2c(o1)cc(c(c2)O)O	ISBN:9788172360818
Azadirachta indica	IMPHY012402	Campesterol	O[C@H]1CC[C@]2(C(=CC[C@@H]3[C@@H]2CC[C@]2([C@H]3CC[C@@H]2[C@@H](CC[C@H](C(C)C)C)C)C)C1)C	ISBN:9788172360818
Azadirachta indica	IMPHY002310	Melianin A	CC(=O)O[C@@H]1C[C@H]2C(C)(C)[C@H](OC(=O)c3ccccc3)C[C@@H]([C@@]2([C@@H]2[C@]1(C)C1=CC[C@H]([C@@]1(CC2)C)[C@H]1CO[C@H]([C@@H](C1)O)C(O)(C)C)C)OC(=O)C	ISBN:9788171360536, ISBN:9788172360818, ISBN:9788185042084
Azadirachta indica	IMPHY006231	Nimbolin B	O=C(OC1C2OCC3(C2C(C2C1(C)C1=C(C)C(CC1OC(C2)O)c1cocc1)(C)C(CC3OC(=O)C)OC(=O)C)C)/C=C/c1ccccc1	ISBN:9788171360536, ISBN:9788185042053
Azadirachta indica	IMPHY006825	melianin B	CC(=O)O[C@@H]1C[C@@H]2[C@@]([C@@H]3[C@]1(C)C1=CC[C@H]([C@@]1(CC3)C)C1COC([C@H]([C@@H](C1)O)O)(C)C)(C)[C@@H](OC(=O)C)C[C@H](C2(C)C)OC(=O)c1ccccc1	ISBN:9788171360536, ISBN:9788172360818, ISBN:9788185042084
Azadirachta indica	IMPHY012769	24-Methylenelophenol	C=C(C(C)C)CC[C@H]([C@H]1CC[C@@H]2[C@]1(C)CC[C@H]1C2=CC[C@@H]2[C@]1(C)CC[C@@H]([C@H]2C)O)C	ISBN:9788185042138
Azadirachta indica	IMPHY014836	beta-Sitosterol	CC[C@@H](C(C)C)CC[C@H]([C@H]1CC[C@@H]2[C@]1(C)CC[C@H]1[C@H]2CC=C2[C@]1(C)CC[C@@H](C2)O)C	ISBN:9770972795006, ISBN:9788171360536, ISBN:9788172360818, ISBN:9788185042053
Azadirachta indica	IMPHY000016	Nimbidiol	O=C1C[C@H]2C(C)(C)CCC[C@@]2(c2c1cc(O)c(c2)O)C	ISBN:9780896038776, PMID:22803678
Azadirachta indica	IMPHY000155	Azadirone	CC(=O)O[C@@H]1C[C@@H]2[C@]([C@@H]3[C@]1(C)C1=CC[C@H]([C@@]1(CC3)C)c1ccoc1)(C)C=CC(=O)C2(C)C	ISBN:9780896038776, ISBN:9788171360536, ISBN:9788172360818, ISBN:9788185042053, ISBN:9788185042084, ISBN:9788185042145, PMID:1593280, PMID:16401554, PMID:27317644
Azadirachta indica	IMPHY000165	Tetracosanoic acid	CCCCCCCCCCCCCCCCCCCCCCCC(=O)O	ISBN:9770972795006
Azadirachta indica	IMPHY000193	Azadirachtanin	CC(=O)O[C@@H]1OC[C@@]23C([C@@]1(C)[C@H](OC(=O)C)C[C@@H]2O)C[C@H]([C@@]1([C@@H]3C(=O)[C@H](OC(=O)C)[C@@]2(C1=CC[C@H]2c1ccoc1)C)C)O	ISBN:9780896038776, ISBN:9788171360536, ISBN:9788172360818, ISBN:9788185042053
Azadirachta indica	IMPHY000663	Methyl 2-[6-(furan-3-yl)-7,9,11,15-tetramethyl-12,16-dioxo-3,17-dioxapentacyclo[9.6.1.02,9.04,8.015,18]octadeca-7,13-dien-10-yl]acetate	COC(=O)CC1C2(C)C(OC3C2=C(C)C(C3)c2cocc2)C2C3C1(C)C(=O)C=CC3(C)C(=O)O2	ISBN:9780896038776, ISBN:9788171360536, ISBN:9788172360818, ISBN:9788185042138, ISBN:9788185042145, PMID:2614419, PMID:27553840, PMID:28655693
Azadirachta indica	IMPHY000668	Nimbochalcin	CCOCc1c(CCC(=O)c2c(C)cc(cc2C(=O)OCC)O)c(O)c(c(c1O)O)O	ISBN:9780896038776, ISBN:9788171360536, ISBN:9788172360818
Azadirachta indica	IMPHY001121	Azadirinin	CC(=O)O[C@@H]1C2C(C)(C)[C@H](OC(=O)C)C[C@@H]([C@]2(C)[C@@H]2[C@]([C@@H]1O)(C)C1=CC(=O)O[C@H]([C@@]1(CC2)C)c1ccoc1)OC(=O)/C=C/c1ccccc1	ISBN:9780896038776
Azadirachta indica	IMPHY001280	Nimbinene	COC(=O)C[C@H]1[C@@]2(C)[C@H](OC3C2=C(C)[C@@H](C3)c2cocc2)[C@@H](C2[C@]1(C)C(=O)CC=C2C)OC(=O)C	ISBN:9780896038776, ISBN:9788171360536, ISBN:9788172360818
Azadirachta indica	IMPHY001446	Kulinone	CC(=CCC[C@H]([C@@H]1[C@@H](O)C[C@]2([C@@]1(C)CC[C@H]1C2=CC[C@@H]2[C@]1(C)CCC(=O)C2(C)C)C)C)C	ISBN:9788171360536, ISBN:9788172360818
Azadirachta indica	IMPHY001600	Kulactone	CC(=CCC[C@H]1C(=O)O[C@@H]2[C@@H]1[C@]1(C)CC[C@H]3C(=CC[C@@H]4[C@]3(C)CCC(=O)C4(C)C)[C@]1(C2)C)C	ISBN:9780896038776, ISBN:9788171360536, ISBN:9788172360818, ISBN:9788185042145
Azadirachta indica	IMPHY002006	Gedunin	CC(=O)O[C@@H]1C[C@H]2C(C)(C)C(=O)C=C[C@@]2([C@@H]2[C@]1(C)[C@@]13O[C@@H]1C(=O)O[C@H]([C@@]3(CC2)C)c1ccoc1)C	ISBN:9780896038776, ISBN:9788171360536, ISBN:9788172360818, ISBN:9788185042053, ISBN:9788185042084, ISBN:9788185042145, PMID:1593280, PMID:27317644, PMID:9134742
Azadirachta indica	IMPHY002171	Kulolactone	CC(=CCC[C@H]1C(=O)O[C@@H]2[C@@H]1[C@]1(C)CC[C@H]3C(=CC[C@@H]4[C@]3(C)CC[C@H](C4(C)C)O)[C@]1(C2)C)C	ISBN:9788172360818
Azadirachta indica	IMPHY002244	Isoazadirolide	COC(=O)CC1C2(C)C(OC3C2=C(C)C(C3)C2=CC(=O)OC2O)C2C3C1(C)C(OC(=O)C=C(C)C)CC(C3(C)CO2)O	ISBN:9780896038776, ISBN:9788171360536, ISBN:9788172360818
Azadirachta indica	IMPHY002557	Nimbolicin	OC1OC2CC(C(=C2C2(C(C1)C1(C)C(OC(=O)C(=C)C)CC(C3(C1C(C2OC(=O)/C=C/c1ccccc1)OC3)C)OC(=O)C)C)C)c1ccoc1	ISBN:9780896038776
Azadirachta indica	IMPHY002620	Nimbanal	COC(=O)C[C@H]1[C@@]2(C)[C@H](O[C@H]3C2=C(C)[C@@H](C3)c2cocc2)[C@@H]([C@@H]2[C@]1(C)C(=O)C=C[C@@]2(C)C=O)OC(=O)C	ISBN:9780896038776, ISBN:9788185042145
Azadirachta indica	IMPHY002653	Nimbocinol	O=C1C=C2[C@@]([C@@H]1c1ccoc1)(C)CC[C@H]1[C@@]2(C)[C@H](O)C[C@@H]2[C@]1(C)C=CC(=O)C2(C)C	ISBN:9780896038776, ISBN:9788172362089, ISBN:9788185042145
Azadirachta indica	IMPHY002654	Nimbocinolide	CC(=O)O[C@@H]1C[C@@H]2[C@]([C@@H]3[C@]1(C)C1=CC[C@H]([C@@]1([C@H]([C@H]3OC(=O)C(O)(C)C)O)C)C1=CC(OC1=O)O)(C)C=CC(=O)C2(C)C	ISBN:9780896038776, ISBN:9788171360536, ISBN:9788172360818
Azadirachta indica	IMPHY002788	5,7-Dihydroxy-4'-methoxy-8,3'-di-C-prenylflavanone	COc1ccc(cc1CC=C(C)C)C1CC(=O)c2c(O1)c(CC=C(C)C)c(cc2O)O	ISBN:9780896038776, ISBN:9788171360536, ISBN:9788172360818
Azadirachta indica	IMPHY002857	28-Deoxonimbolide	COC(=O)C[C@H]1[C@@]2(C)[C@H](O[C@H]3C2=C(C)[C@@H](C3)c2cocc2)[C@H]2[C@@H]3[C@]1(C)C(=O)C=C[C@@]3(C)CO2	PMID:21381696
Azadirachta indica	IMPHY002915	Benzyl Alcohol	OCc1ccccc1	ISBN:9788171360536, ISBN:9788172360818
Azadirachta indica	IMPHY002935	1-Nonacosanol	CCCCCCCCCCCCCCCCCCCCCCCCCCCCCO	ISBN:9788171360536
Azadirachta indica	IMPHY003099	N-[[5,8-dimethoxy-6-nitro-2-(trifluoromethyl)quinolin-4-yl]methylidene]hydroxylamine	ON=Cc1cc(nc2c1c(OC)c(cc2OC)[N+](=O)[O-])C(F)(F)F	ISBN:9788171360536, ISBN:9788172360818
Azadirachta indica	IMPHY003230	Galactoarabinan	COC1C(O)C(COC2OCC(C(C2O)OC)O)OC(C1O)OC1C(O)C(C)OC(C1O)CO	ISBN:9788172362089
Azadirachta indica	IMPHY003237	2,4-Dimethylthiophene	Cc1scc(c1)C	ISBN:9780896038776
Azadirachta indica	IMPHY003342	Nimolinin	O=C1C[C@@]2(O)C(C)(C)CCC[C@@]2(c2c1cc(C(C)C)c(c2)O)C	ISBN:9780896038776
Azadirachta indica	IMPHY003804	Cycloeucalenone	C=C(C(C)C)CC[C@H]([C@H]1CC[C@@]2([C@]1(C)CC[C@@]13[C@H]2CC[C@@H]2[C@]3(C1)CCC(=O)[C@H]2C)C)C	ISBN:9788171360536, ISBN:9788172360818, ISBN:9788185042084
Azadirachta indica	IMPHY003824	17-Epiazadiradione	CC(=O)O[C@@H]1C[C@@H]2[C@]([C@@H]3[C@]1(C)C1=CC(=O)[C@@H]([C@@]1(CC3)C)c1ccoc1)(C)C=CC(=O)C2(C)C	DOI:10.15482/usda.adc/1239279, ISBN:9780896038776, ISBN:9788185042084
Azadirachta indica	IMPHY003825	Azadiradione	CC(=O)O[C@@H]1C[C@@H]2[C@]([C@@H]3[C@]1(C)C1=CC(=O)[C@H]([C@@]1(CC3)C)c1ccoc1)(C)C=CC(=O)C2(C)C	ISBN:9780896038776, ISBN:9788171360536, ISBN:9788172360818, ISBN:9788172362089, ISBN:9788185042053, ISBN:9788185042084, ISBN:9788185042145, PMID:1593280, PMID:21381696, PMID:22928548, PMID:25851068, PMID:27317644, PMID:28278641
Azadirachta indica	IMPHY004079	Catechol	Oc1ccccc1O	ISBN:9788171360536, ISBN:9788172360818
Azadirachta indica	IMPHY004140	7-Deacetoxy-7-oxogedunin	O=C1O[C@@H](c2ccoc2)[C@]2([C@]3([C@@H]1O3)[C@]1(C)C(=O)C[C@@H]3[C@](C1CC2)(C)C=CC(=O)C3(C)C)C	ISBN:9788171360536, ISBN:9788172360818, ISBN:9788185042084
Azadirachta indica	IMPHY004235	D-Glucuronic Acid	OC1O[C@H](C(=O)O)[C@H]([C@@H]([C@H]1O)O)O	ISBN:9788172362089
Azadirachta indica	IMPHY004388	Kaempferol	Oc1ccc(cc1)c1oc2cc(O)cc(c2c(=O)c1O)O	ISBN:9780896038776, ISBN:9788171360536, ISBN:9788172360818
Azadirachta indica	IMPHY004619	Quercetin	Oc1cc(O)c2c(c1)oc(c(c2=O)O)c1ccc(c(c1)O)O	ISBN:9780896038776, ISBN:9788172360818
Azadirachta indica	IMPHY004631	Stearic acid	CCCCCCCCCCCCCCCCCC(=O)O	ISBN:9770972795006, ISBN:9780896038776, ISBN:9788172360818
Azadirachta indica	IMPHY005022	Isofraxidin	COc1c(O)c(OC)cc2c1oc(=O)cc2	ISBN:9780896038776
Azadirachta indica	IMPHY005038	7-Deacetyl-7-benzoylgedunin	O=C(c1ccccc1)O[C@@H]1C[C@H]2C(C)(C)C(=O)C=C[C@@]2([C@@H]2[C@]1(C)[C@@]13O[C@@H]1C(=O)O[C@H]([C@@]3(CC2)C)c1ccoc1)C	ISBN:9788171360536, ISBN:9788172360818
Azadirachta indica	IMPHY005039	6-Acetylnimbandiol	COC(=O)C[C@H]1[C@@]2(C)[C@H](O[C@H]3C2=C(C)[C@@H](C3)c2cocc2)[C@@H]([C@@H]2[C@]1(C)C(=O)C=C[C@@]2(C)O)OC(=O)C	DOI:10.15482/usda.adc/1239279, ISBN:9780896038776
Azadirachta indica	IMPHY005199	Azadirachtol	COC(=O)[C@H]1OC[C@]23[C@@H]1[C@@](C)([C@@H]([C@H]1[C@H]3[C@@]([C@@H](C[C@@H]2O)O)(CO1)C(=O)OC)O)[C@@]12O[C@@]2(C)[C@H]2C[C@@H]1O[C@H]1[C@]2(O)C=CO1	ISBN:9780896038776, ISBN:9788171360536, ISBN:9788172360818, ISBN:9788185042145, PMID:17345262
Azadirachta indica	IMPHY005223	Deacetylazadirachtinol	COC(=O)[C@H]1OC[C@]23[C@@H]1[C@@](C)([C@H](O)[C@H]1[C@H]3[C@@]([C@@H](C[C@@H]2O)OC(=O)/C(=C/C)/C)(CO1)C(=O)OC)[C@@]12O[C@@]2(C)[C@H]2C[C@@H]1O[C@H]1[C@]2(O)C=CO1	ISBN:9788171360536, ISBN:9788172360818
Azadirachta indica	IMPHY005274	[(5R,6R,7S,9R,10R,13S,17R)-6-hydroxy-17-(2-hydroxy-5-oxo-2H-furan-3-yl)-4,4,8,10,13-pentamethyl-3-oxo-5,6,7,9,11,12,16,17-octahydrocyclopenta[a]phenanthren-7-yl] acetate	CC(=O)O[C@@H]1[C@H](O)[C@@H]2[C@]([C@@H]3C1(C)C1=CC[C@H]([C@]1(C)CC3)C1=CC(=O)OC1O)(C)C=CC(=O)C2(C)C	ISBN:9788171360536, ISBN:9788172360818
Azadirachta indica	IMPHY005293	Nimolicinol	CC(=O)O[C@@H]1C[C@@H]2[C@]([C@@H]3[C@]1(C)C1=CC(=O)O[C@]([C@@]1(CC3)C)(O)c1ccoc1)(C)C=CC(=O)C2(C)C	ISBN:9780896038776
Azadirachta indica	IMPHY005303	(4bS,8aR)-2,4b,8,8-tetramethyl-7,10-dioxo-5,6,8a,9-tetrahydrophenanthrene-3-carboxylic Acid	O=C1CC[C@]2([C@H](C1(C)C)CC(=O)c1c2cc(C(=O)O)c(c1)C)C	ISBN:9780896038776
Azadirachta indica	IMPHY005310	(4aS,10aR)-7-hydroxy-1,1,4a,6-tetramethyl-3,4,10,10a-tetrahydrophenanthrene-2,9-dione	O=C1CC[C@]2([C@H](C1(C)C)CC(=O)c1c2cc(C)c(c1)O)C	ISBN:9780896038776
Azadirachta indica	IMPHY005328	(4aS,10aR)-6-hydroxy-1,1,4a,7-tetramethyl-3,4,10,10a-tetrahydrophenanthrene-2,9-dione	O=C1CC[C@]2([C@H](C1(C)C)CC(=O)c1c2cc(O)c(c1)C)C	ISBN:9780896038776, ISBN:9788185042145
Azadirachta indica	IMPHY005337	Nimbionol	COc1cc2C(=O)C[C@@H]3[C@](c2cc1O)(C)CC[C@@H](C3(C)C)O	ISBN:9780896038776
Azadirachta indica	IMPHY005471	Myricetin	Oc1cc(O)c2c(c1)oc(c(c2=O)O)c1cc(O)c(c(c1)O)O	ISBN:9780896038776, ISBN:9788172360818
Azadirachta indica	IMPHY005900	Dipropyl trisulfide	CCCSSSCCC	ISBN:9780896038776
Azadirachta indica	IMPHY005957	Nimolinone	C=C[C@@H]1OC(=O)[C@@H](C1)[C@@H]1CC[C@]2([C@@]1(C)CC=C1C2=CC[C@@H]2[C@]1(C)CCC(=O)C2(C)C)C	ISBN:9788171360536, ISBN:9788172360818
Azadirachta indica	IMPHY005975	11beta-Azadirachtin H	C/C=C(/C(=O)O[C@H]1C[C@@H](OC(=O)C)[C@@]2([C@H]3[C@@]41CO[C@H]([C@H]4[C@@](C)([C@@H]([C@@H]3OC2)O)[C@@]12O[C@@]2(C)[C@H]2C[C@@H]1O[C@H]1[C@]2(O)C=CO1)O)C(=O)OC)C	ISBN:9780896038776
Azadirachta indica	IMPHY005977	Campestan-3-one	O=C1CC[C@]2(C(C1)CC[C@@H]1[C@@H]2CC[C@]2([C@H]1CC[C@@H]2[C@@H](CC[C@H](C(C)C)C)C)C)C	ISBN:9788172360818
Azadirachta indica	IMPHY006017	Isomeldenin	CC(=O)OC1[C@H](O)[C@@H]2[C@]([C@@H]3[C@]1(C)C1=CC[C@H]([C@@]1(CC3)C)c1ccoc1)(C)CCC(=O)C2(C)C	ISBN:9788171360536
Azadirachta indica	IMPHY006063	1-Docosene	CCCCCCCCCCCCCCCCCCCCC=C	PMID:1593280
Azadirachta indica	IMPHY006221	Tiglic acid	C/C(=CC)/C(=O)O	ISBN:9780896038776, ISBN:9788185042084
Azadirachta indica	IMPHY006231	Nimbolin B	O=C(OC1C2OCC3(C2C(C2C1(C)C1=C(C)C(CC1OC(C2)O)c1cocc1)(C)C(CC3OC(=O)C)OC(=O)C)C)/C=C/c1ccccc1	ISBN:9780896038776, ISBN:9788185042138
Azadirachta indica	IMPHY006286	[(4R,5R,6S,7S,8R,11R,12R,14S,15S)-12-acetyloxy-4,7-dihydroxy-6-[(1R,2S,6S,9R,11S)-2-hydroxy-11-methyl-5,7,10-trioxatetracyclo[6.3.1.02,6.09,11]dodec-3-en-9-yl]-6,11-dimethyl-3,9-dioxatetracyclo[6.6.1.01,5.011,15]pentadecan-14-yl] (E)-2-methylbut-2-enoate	C/C=C(/C(=O)O[C@H]1C[C@@H](OC(=O)C)[C@@]2([C@H]3C41CO[C@H]([C@H]4[C@@](C)([C@@H]([C@@H]3OC2)O)[C@@]12O[C@@]2(C)[C@@H]2CC1O[C@H]1[C@]2(O)C=CO1)O)C)C	ISBN:9780896038776
Azadirachta indica	IMPHY006300	Cholesterol	CC(CCC[C@H]([C@H]1CC[C@@H]2[C@]1(C)CC[C@H]1[C@H]2CC=C2[C@]1(C)CC[C@@H](C2)O)C)C	ISBN:9780896038776, ISBN:9788185042053
Azadirachta indica	IMPHY006551	Isoscopoletin	COc1cc2oc(=O)ccc2cc1O	ISBN:9788171360536, ISBN:9788185042084
Azadirachta indica	IMPHY006652	Norvaline	CCC[C@@H](C(=O)O)N	ISBN:9780896038776
Azadirachta indica	IMPHY006786	Margosinolide	COC(=O)C[C@H]1[C@@]2(C)[C@H](O[C@H]3C2=C(C)[C@@H](C3)C2=CC(OC2=O)O)[C@H]2[C@@H]3[C@]1(C)C=CC(=O)[C@@]3(C)CO2	ISBN:9780896038776, ISBN:9788171360536, ISBN:9788172360818, ISBN:9788185042053
Azadirachta indica	IMPHY006799	Meldenin	CC(=O)O[C@H]1[C@@H](O)[C@]2(C)[C@@H]([C@@]3([C@@H]1C(C)(C)C(=O)CC3)C)CC[C@@]1(C2=CC[C@H]1c1ccoc1)C	ISBN:9788171360536
Azadirachta indica	IMPHY006853	2H-Cyclopenta(b)naphtho(2,3-d)furan-10-carboxylic acid,2-(3-furanyl)-3,3a,4a,5,5a,6,9,9a,10,10a-decahydro-5,6-dihydroxy-1,6,9a,10a-tetramethyl-9-oxo-, methyl ester, (2R,3aS,4aS,5R,5aS,6R,9aR,10S,10aR)-	COC(=O)C[C@H]1[C@@]2(C)[C@H](O[C@@H]3C2=C(C)[C@@H](C3)c2cocc2)[C@@H]([C@@H]2[C@@]1(C)C(=O)C=C[C@@]2(C)O)O	ISBN:9780896038776, ISBN:9788171360536, ISBN:9788172360818, ISBN:9788172362089
Azadirachta indica	IMPHY006854	(1R,2R,5R,6S,10R,11S,12R,15R,16R,18S,19R)-6-(furan-3-yl)-11,16,18-trihydroxy-1,5,10,15-tetramethyl-13-oxapentacyclo[10.6.1.02,10.05,9.015,19]nonadec-8-en-4-one	O[C@H]1C[C@@H](O)[C@@]2([C@H]3[C@@]1(C)[C@H]1CC(=O)[C@]4(C(=CC[C@H]4c4ccoc4)[C@]1(C)[C@@H]([C@@H]3OC2)O)C)C	ISBN:9780896038776, ISBN:9788171360536, ISBN:9788172360818
Azadirachta indica	IMPHY007084	Vanillic acid	COc1cc(ccc1O)C(=O)O	ISBN:9788171360536, ISBN:9788172360818
Azadirachta indica	IMPHY007203	1-Pentanethiol	CCCCCS	ISBN:9788171360536, ISBN:9788172360818
Azadirachta indica	IMPHY007212	Docosanoic acid	CCCCCCCCCCCCCCCCCCCCCC(=O)O	ISBN:9788171360536, ISBN:9788172360818
Azadirachta indica	IMPHY007327	Palmitic acid	CCCCCCCCCCCCCCCC(=O)O	ISBN:9770972795006, ISBN:9780896038776, ISBN:9788172360818
Azadirachta indica	IMPHY007375	Sugiol	O=C1C[C@H]2C(C)(C)CCC[C@@]2(c2c1cc(C(C)C)c(c2)O)C	ISBN:9780896038776, ISBN:9788171360536, ISBN:9788172360818
Azadirachta indica	IMPHY007385	Nicotinamide	NC(=O)c1cccnc1	ISBN:9780896038776
Azadirachta indica	IMPHY007392	2',3'-Dehydrosalannol	COC(=O)C[C@@H]1[C@@]2(C)[C@@H](OC(=O)C=C(C)C)C[C@H]([C@@]3([C@@H]2[C@H]([C@@H]2[C@@]1(C)C1=C(C)[C@@H](C[C@H]1O2)c1ccoc1)OC3)C)O	ISBN:9788171360536, ISBN:9788172360818
Azadirachta indica	IMPHY008697	3,4-Dimethylthiophene	Cc1cscc1C	ISBN:9780896038776
Azadirachta indica	IMPHY008724	Isorhamnetin	COc1cc(ccc1O)c1oc2cc(O)cc(c2c(=O)c1O)O	ISBN:9780896038776
Azadirachta indica	IMPHY009353	Mahmoodin	OCCO[C@]1(OC(=O)C=C2[C@@]1(C)CC[C@H]1[C@@]2(C)[C@H](OC(=O)C)C[C@@H]2[C@]1(C)C=CC(=O)C2(C)C)c1cocc1	ISBN:9780896038776, ISBN:9788172362089, ISBN:9788185042145, PMID:1593280
Azadirachta indica	IMPHY009375	Docosane	CCCCCCCCCCCCCCCCCCCCCC	ISBN:9780896038776, PMID:1593280
Azadirachta indica	IMPHY009443	Nimbionone	COc1cc2C(=O)C[C@@H]3[C@](c2cc1O)(C)CCC(=O)C3(C)C	ISBN:9780896038776
Azadirachta indica	IMPHY009445	4alpha-Methylfecosterol	C=C(C(C)C)CC[C@H]([C@H]1CC[C@@H]2[C@]1(C)CCC1=C2CC[C@@H]2[C@]1(C)CC[C@@H]([C@H]2C)O)C	ISBN:9788172360818
Azadirachta indica	IMPHY009552	Naheedin	CCC([C@H]1O[C@@H]([C@H](C1)[C@@H]1CC=C2[C@@]1(C)C[C@@H](O)[C@H]1[C@@]2(C)[C@H](OC(=O)C)C[C@@H]2[C@]1(C)C=CC(=O)C2(C)C)O)C	ISBN:9780896038776, PMID:1593280
Azadirachta indica	IMPHY009642	2-Nonanone	CCCCCCCC(=O)C	ISBN:9780896038776
Azadirachta indica	IMPHY009726	Nimbilin	C/C=C(/C(=O)OC1CC(OC(=O)C)C2(C3C1(C)C1CC(O)OC4C(=C(C)C(C4)c4ccoc4)C1(C)C(C3OC2)OC(=O)/C=C/c1ccccc1)C)C	ISBN:9780896038776
Azadirachta indica	IMPHY009957	7-Deacetoxy-7-hydroxygedunin	O=C1OC(c2ccoc2)C2(C3(C1O3)C1(C)C(O)CC3C(C1CC2)(C)C=CC(=O)C3(C)C)C	ISBN:9780896038776
Azadirachta indica	IMPHY010224	Nimocinol	CC(=O)O[C@@H]1[C@H](O)[C@@H]2[C@]([C@@H]3C1(C)C1=CC[C@H]([C@@]1(CC3)C)c1ccoc1)(C)C=CC(=O)C2(C)C	ISBN:9780896038776, ISBN:9788171360536
Azadirachta indica	IMPHY010313	17-epi-17-Hydroxyazadiradione	CC(=O)O[C@@H]1C[C@@H]2[C@]([C@@H]3[C@]1(C)C1=CC(=O)[C@]([C@@]1(CC3)C)(O)c1ccoc1)(C)C=CC(=O)C2(C)C	ISBN:9788171360536
Azadirachta indica	IMPHY010341	17-Hydroxyazadiradione	CC(=O)O[C@@H]1C[C@@H]2[C@]([C@@H]3[C@]1(C)C1=CC(=O)[C@@]([C@@]1(CC3)C)(O)c1ccoc1)(C)C=CC(=O)C2(C)C	ISBN:9780896038776, ISBN:9788171360536, ISBN:9788172362089, ISBN:9788185042053, ISBN:9788185042145
Azadirachta indica	IMPHY010454	Vilasinin	O[C@H]1C[C@@H](O)[C@@]2([C@H]3[C@@]1(C)[C@H]1CC[C@@]4(C(=CC[C@H]4c4ccoc4)[C@]1(C)[C@@H]([C@@H]3OC2)O)C)C	ISBN:9780896038776, ISBN:9788171360536, ISBN:9788185042084
Azadirachta indica	IMPHY010554	Salannin	COC(=O)C[C@@H]1[C@@]2(C)[C@@H](OC(=O)/C(=C/C)/C)C[C@H]([C@@]3([C@@H]2[C@H]([C@@H]2[C@@]1(C)C1=C(C)[C@@H](C[C@H]1O2)c1ccoc1)OC3)C)OC(=O)C	ISBN:9780896038776, ISBN:9788171360536, ISBN:9788185042145
Azadirachta indica	IMPHY010582	6-Deacetylnimbinene	COC(=O)C[C@H]1[C@@]2(C)[C@H](OC3C2=C(C)[C@@H](C3)c2cocc2)[C@@H](C2[C@]1(C)C(=O)CC=C2C)O	DOI:10.15482/usda.adc/1239279, ISBN:9780896038776, ISBN:9788172360818
Azadirachta indica	IMPHY010637	Melicitrin	Oc1cc(O)c2c(c1)oc(c(c2=O)O)c1cc(O[C@@H]2OC[C@@H]([C@@H]([C@H]2O)O)O)c(c(c1)O)O	ISBN:9780896038776
Azadirachta indica	IMPHY010713	Nimbinol	COC(=O)C[C@H]1[C@@]2(C)[C@H](O[C@H]3C2=C(C)[C@@H](C3)c2cocc2)[C@@H]([C@@H]2[C@]1(C)C(=O)C=C[C@@]2(C)CO)OC(=O)C	ISBN:9780896038776
Azadirachta indica	IMPHY010893	Trichilin H	CC(=O)O[C@@H]1[C@H](O)[C@]23COC([C@]([C@@H]1OC(=O)C)([C@@H]3C[C@H]([C@@]1([C@@H]2C(=O)[C@H](OC(=O)C)[C@@]2([C@]31O[C@@H]3C[C@H]2c1ccoc1)C)C)O)C)OC(=O)C(C)C	ISBN:9788185042145
Azadirachta indica	IMPHY011314	24-Methylenecycloartanone	C=C(C(C)C)CC[C@H]([C@H]1CC[C@@]2([C@]1(C)CC[C@@]13[C@H]2CC[C@@H]2[C@]3(C1)CCC(=O)C2(C)C)C)C	ISBN:9788171360536, ISBN:9788172360818
Azadirachta indica	IMPHY011385	2-Methyl-2-pentenal	C/C(=CCC)/C=O	ISBN:9780896038776
Azadirachta indica	IMPHY011387	Epoxyazadiradione	CC(=O)O[C@@H]1C[C@H]2C(C)(C)C(=O)C=C[C@@]2([C@@H]2[C@]1(C)[C@@]13O[C@@H]1C(=O)[C@H]([C@@]3(CC2)C)c1ccoc1)C	ISBN:9770972795006, ISBN:9780896038776, ISBN:9788171360536, ISBN:9788172360818, ISBN:9788172361266, ISBN:9788185042053
Azadirachta indica	IMPHY011394	Arachidic acid	CCCCCCCCCCCCCCCCCCCC(=O)O	ISBN:9788172360818
Azadirachta indica	IMPHY011498	3-Deacetylsalannin	COC(=O)C[C@@H]1[C@@]2(C)[C@@H](OC(=O)/C(=C/C)/C)C[C@H]([C@@]3([C@@H]2[C@H]([C@@H]2[C@@]1(C)C1=C(C)[C@@H](C[C@H]1O2)c1ccoc1)OC3)C)O	DOI:10.15482/usda.adc/1239279, ISBN:9780896038776
Azadirachta indica	IMPHY011518	Esculetin	O=c1ccc2c(o1)cc(c(c2)O)O	ISBN:9788171360536, ISBN:9788185042053
Azadirachta indica	IMPHY011521	2-Undecanone	CCCCCCCCCC(=O)C	ISBN:9780896038776
Azadirachta indica	IMPHY011526	Compositolide	COC(=O)C[C@H]1[C@@]2(C)[C@H](O[C@H]3C2=C(C)[C@@H](C3)C2=CC(OC2=O)O)[C@H]2[C@@H]3[C@]1(C)[C@@H](OC(=O)/C(=C/C)/C)C[C@H]([C@@]3(C)CO2)OC(=O)C	ISBN:9780896038776, ISBN:9788172362089
Azadirachta indica	IMPHY011541	Scopoletin	COc1cc2ccc(=O)oc2cc1O	ISBN:9780896038776, ISBN:9788171360536, ISBN:9788172360818, ISBN:9788185042084
Azadirachta indica	IMPHY011547	Salannic acid	OC(=O)C[C@H]1[C@@]2(C)[C@H](O[C@H]3C2=C(C)[C@@H](C3)c2cocc2)[C@H]2[C@@H]3[C@]1(C)[C@@H](O)C[C@H]([C@@]3(C)CO2)O	ISBN:9788171360536, ISBN:9788185042053, ISBN:9788185042084
Azadirachta indica	IMPHY011707	beta-Carotene	C/C(=CC=CC=C(C=CC=C(C=CC1=C(C)CCCC1(C)C)/C)/C)/C=C/C=C(/C=C/C1=C(C)CCCC1(C)C)C	ISBN:9788171360536, ISBN:9788172360818
Azadirachta indica	IMPHY011735	(+)-Gallocatechin	Oc1cc2O[C@H](c3cc(O)c(c(c3)O)O)[C@H](Cc2c(c1)O)O	ISBN:9780896038776
Azadirachta indica	IMPHY011797	Oleic acid	CCCCCCCC/C=CCCCCCCCC(=O)O	ISBN:9770972795006, ISBN:9780896038776, ISBN:9788172360818
Azadirachta indica	IMPHY011844	Chlorogenic acid	O=C(O[C@@H]1C[C@@](O)(C[C@H]([C@H]1O)O)C(=O)O)/C=C/c1ccc(c(c1)O)O	ISBN:9780896038776
Azadirachta indica	IMPHY011960	Cinnamic acid	OC(=O)/C=C/c1ccccc1	ISBN:9788171360536, ISBN:9788172360818, ISBN:9788185042084
Azadirachta indica	IMPHY011985	Nicotiflorin	Oc1ccc(cc1)c1oc2cc(O)cc(c2c(=O)c1O[C@@H]1O[C@H](CO[C@@H]2O[C@@H](C)[C@@H]([C@H]([C@H]2O)O)O)[C@H]([C@@H]([C@H]1O)O)O)O	ISBN:9780896038776
Azadirachta indica	IMPHY012021	Gallic acid	OC(=O)c1cc(O)c(c(c1)O)O	ISBN:9780896038776
Azadirachta indica	IMPHY012050	D-Galactose	OC[C@H]1OC(O)[C@@H]([C@H]([C@H]1O)O)O	ISBN:9788172362089
Azadirachta indica	IMPHY012223	beta-Amyrin	O[C@H]1CC[C@]2([C@H](C1(C)C)CC[C@@]1([C@@H]2CC=C2[C@@]1(C)CC[C@@]1([C@H]2CC(C)(C)CC1)C)C)C	ISBN:9788171360536, ISBN:9788172360818
Azadirachta indica	IMPHY012310	Nimbin	COC(=O)C[C@H]1[C@@]2(C)[C@H](O[C@H]3C2=C(C)[C@@H](C3)c2cocc2)[C@@H]([C@@H]2[C@]1(C)C(=O)C=C[C@@]2(C)C(=O)OC)OC(=O)C	ISBN:9770972795006, ISBN:9780896038776, ISBN:9788172360818, ISBN:9788172361266, ISBN:9788185042053, ISBN:9788185042138, ISBN:9788185042145, PMID:1593280, PMID:27317644, PMID:28278641
Azadirachta indica	IMPHY012367	Trichilin D	CCC(C(=O)OC1OC[C@@]23[C@H]([C@@]1(C)[C@H](OC(=O)C)[C@@H]([C@@H]2O)OC(=O)C)C[C@H]([C@@]1([C@@H]3C(=O)C[C@@]2([C@]31O[C@@H]3C[C@H]2c1ccoc1)C)C)O)C	ISBN:9788185042145
Azadirachta indica	IMPHY012402	Campesterol	O[C@H]1CC[C@]2(C(=CC[C@@H]3[C@@H]2CC[C@]2([C@H]3CC[C@@H]2[C@@H](CC[C@H](C(C)C)C)C)C)C1)C	ISBN:9788171360536, ISBN:9788172360818, ISBN:9788185042084
Azadirachta indica	IMPHY012408	Nimbosone	COc1cc2c(cc1C(=O)C)CC[C@@H]1[C@]2(C)CCCC1(C)C	ISBN:9780896038776
Azadirachta indica	IMPHY012473	Lupeol	CC(=C)[C@@H]1CC[C@]2([C@H]1[C@H]1CC[C@H]3[C@@]([C@]1(C)CC2)(C)CC[C@@H]1[C@]3(C)CC[C@@H](C1(C)C)O)C	ISBN:9788171360536, ISBN:9788172360818
Azadirachta indica	IMPHY012479	2-Methyltricosane	CCCCCCCCCCCCCCCCCCCCCC(C)C	ISBN:9780896038776
Azadirachta indica	IMPHY012513	Glycoprotein	OC[C@H]1OC(NC(=O)C[C@@H](C(=O)N)NC(=O)C)[C@@H]([C@H]([C@@H]1O[C@@H]1O[C@H](CO)[C@H]([C@@H]([C@H]1NC(=O)C)O)O[C@@H]1O[C@H](CO)[C@H]([C@@H]([C@@H]1O)O)O)O)NC(=O)C	ISBN:9780896038776
Azadirachta indica	IMPHY012721	Isoquercitrin	OC[C@H]1O[C@@H](Oc2c(oc3c(c2=O)c(O)cc(c3)O)c2ccc(c(c2)O)O)[C@@H]([C@H]([C@@H]1O)O)O	ISBN:9780896038776
Azadirachta indica	IMPHY012769	24-Methylenelophenol	C=C(C(C)C)CC[C@H]([C@H]1CC[C@@H]2[C@]1(C)CC[C@H]1C2=CC[C@@H]2[C@]1(C)CC[C@@H]([C@H]2C)O)C	ISBN:9780896038776
Azadirachta indica	IMPHY012918	cis-3,5-Diethyl-1,2,4-trithiolane	CC[C@@H]1SS[C@@H](S1)CC	ISBN:9780896038776
Azadirachta indica	IMPHY013913	7-(Acetyloxy)-21-hydroxy-6-methoxy-4,4,8-trimethyl-3-oxocarda-1,14,20(22)-trienolide	COC1C(OC(=O)C)C2(C)C3=CCC(C3(C)CCC2C2(C1C(C)(C)C(=O)C=C2)C)C1=CC(=O)OC1O	ISBN:9780896038776
Azadirachta indica	IMPHY013917	(4aS,10aR)-6,7-dimethoxy-1,1,4a-trimethyl-3,4,10,10a-tetrahydrophenanthrene-2,9-dione	COc1cc2c(cc1OC)C(=O)C[C@@H]1[C@]2(C)CCC(=O)C1(C)C	ISBN:9780896038776
Azadirachta indica	IMPHY013919	Margolonone	O=C1CC[C@]2([C@H](C1(C)C)CC(=O)c1c2cc(C)c(c1)C(=O)O)C	ISBN:9780896038776
Azadirachta indica	IMPHY013920	(4bS,8aS)-3,4b,8,8-tetramethyl-10-oxo-6,7,8a,9-tetrahydro-5H-phenanthrene-2-carboxylic Acid	O=C1C[C@H]2C(C)(C)CCC[C@@]2(c2c1cc(C(=O)O)c(c2)C)C	ISBN:9788172362089
Azadirachta indica	IMPHY014135	Salannolactam 21	COC(=O)CC1[C@@]2(C)[C@@H](OC(=O)/C(=C/C)/C)C[C@H]([C@@]3([C@@H]2[C@H]([C@@H]2[C@@]1(C)C1=C(C)[C@@H](C[C@H]1O2)C1=CCNC1=O)OC3)C)OC(=O)C	ISBN:9780896038776
Azadirachta indica	IMPHY014138	Azadirachtin D	C/C=C(/C(=O)O[C@H]1C[C@@H](OC(=O)C)[C@@]2([C@H]3C41CO[C@]([C@H]4[C@@](C)([C@@H]([C@H]3OC2)O)[C@@]12O[C@@]2(C)[C@@H]2CC1O[C@H]1[C@]2(O)C=CO1)(O)C(=O)OC)C)C	ISBN:9780896038776
Azadirachta indica	IMPHY014824	Astragalin	OC[C@H]1O[C@@H](Oc2c(oc3c(c2=O)c(O)cc(c3)O)c2ccc(cc2)O)[C@@H]([C@H]([C@@H]1O)O)O	ISBN:9780896038776
Azadirachta indica	IMPHY014836	beta-Sitosterol	CC[C@@H](C(C)C)CC[C@H]([C@H]1CC[C@@H]2[C@]1(C)CC[C@H]1[C@H]2CC=C2[C@]1(C)CC[C@@H](C2)O)C	ISBN:9780896038776, ISBN:9788171360536, ISBN:9788172360818, ISBN:9788185042053
Azadirachta indica	IMPHY014838	Daucosterol	CC[C@@H](C(C)C)CC[C@H]([C@H]1CC[C@@H]2[C@]1(C)CC[C@H]1[C@H]2CC=C2[C@]1(C)CC[C@@H](C2)O[C@@H]1O[C@H](CO)[C@H]([C@@H]([C@H]1O)O)O)C	ISBN:9780896038776
Azadirachta indica	IMPHY014842	Stigmasterol	CC[C@@H](C(C)C)/C=C/[C@H]([C@H]1CC[C@@H]2[C@]1(C)CC[C@H]1[C@H]2CC=C2[C@]1(C)CC[C@@H](C2)O)C	ISBN:9780896038776, ISBN:9788171360536, ISBN:9788172360818, ISBN:9788185042053
Azadirachta indica	IMPHY014854	Cianidanol	Oc1cc2O[C@H](c3ccc(c(c3)O)O)[C@H](Cc2c(c1)O)O	ISBN:9780896038776
Azadirachta indica	IMPHY014908	(-)-Epicatechin	Oc1cc2O[C@H](c3ccc(c(c3)O)O)[C@@H](Cc2c(c1)O)O	ISBN:9780896038776
Azadirachta indica	IMPHY014925	beta-D-Glucose	OC[C@H]1O[C@@H](O)[C@@H]([C@H]([C@@H]1O)O)O	ISBN:9788172360818
Azadirachta indica	IMPHY014935	Hyperoside	OC[C@H]1O[C@@H](Oc2c(oc3c(c2=O)c(O)cc(c3)O)c2ccc(c(c2)O)O)[C@@H]([C@H]([C@H]1O)O)O	ISBN:9780896038776, ISBN:9788171360536, ISBN:9788172360818
Azadirachta indica	IMPHY014983	L-Arabinose	O[C@H]1COC([C@@H]([C@H]1O)O)O	ISBN:9788172362089
Azadirachta indica	IMPHY014990	Linoleic acid	CCCCC/C=CC/C=CCCCCCCCC(=O)O	ISBN:9770972795006, ISBN:9780896038776, ISBN:9788172360818
Azadirachta indica	IMPHY015047	Rutin	Oc1cc(O)c2c(c1)oc(c(c2=O)O[C@@H]1O[C@H](CO[C@@H]2O[C@@H](C)[C@@H]([C@H]([C@H]2O)O)O)[C@H]([C@@H]([C@H]1O)O)O)c1ccc(c(c1)O)O	ISBN:9780896038776
Azadirachta indica	IMPHY015054	Quercitrin	Oc1cc(O)c2c(c1)oc(c(c2=O)O[C@@H]1O[C@@H](C)[C@@H]([C@H]([C@H]1O)O)O)c1ccc(c(c1)O)O	ISBN:9780896038776
Azadirachta indica	IMPHY015056	L-Rhamnose	O[C@H]1[C@H](C)OC([C@@H]([C@@H]1O)O)O	ISBN:9788172362089
Azadirachta indica	IMPHY015492	3-Tigloylazadirachtin	C/C=C(/C(=O)O[C@H]1C[C@@H](OC(=O)C)[C@@]2([C@H]3[C@@]41CO[C@]([C@H]4[C@]([C@@H]([C@@H]3OC2)OC(=O)/C(=C/C)/C)(C)[C@@]12O[C@@]2(C)[C@H]2C[C@@H]1O[C@H]1[C@]2(O)C=CO1)(O)C(=O)OC)C(=O)OC)C	ISBN:9780896038776
Azadirachta indica	IMPHY015493	3-Desacetylazadirachtin	C/C=C(/C(=O)O[C@H]1C[C@@H](O)[C@@]2([C@H]3C41CO[C@]([C@H]4[C@@](C)([C@@H]([C@H]3OC2)O)[C@@]12O[C@@]2(C)[C@@H]2CC1O[C@H]1[C@]2(O)C=CO1)(O)C(=O)OC)C(=O)OC)C	ISBN:9780896038776
Azadirachta indica	IMPHY015625	Dipropyl tetrasulfide	CCCSSSSCCC	ISBN:9780896038776
Azadirachta indica	IMPHY015706	Glycopeptide	NCCCC[C@H](C(=O)N[C@H](C(=O)O)C)NC(=O)CC[C@H](C(=O)N)NC(=O)[C@H](NC(=O)C(O[C@@H]1[C@@H](NCC)C(O)O[C@@H]([C@H]1O[C@@H]1O[C@H](CO)[C@H]([C@@H]([C@H]1NC(=O)C)O)O)CO)C)C	ISBN:9780896038776
Azadirachta indica	IMPHY015796	Limocinin	COC1OCC(C1)(O)[C@H]1CC=C2[C@@]1(C)CC[C@H]1[C@@]2(C)[C@@H](C[C@@H]2[C@]1(C)C=CC(=O)C2(C)C)OC(=O)c1ccccc1	ISBN:9780896038776
Azadirachta indica	IMPHY015797	Limocinol	CC(=CCC[C@@H]([C@@H]1[C@@H](O)C[C@]2([C@@]1(C)CC[C@H]1C2=CC[C@@H]2[C@]1(C)CCCC2(C)C)C)C)C	ISBN:9780896038776
Azadirachta indica	IMPHY015811	Melatonin	COc1ccc2c(c1)c(CCNC(=O)C)c[nH]2	ISBN:9780896038776
Azadirachta indica	IMPHY015812	6-Methoxymellein	COc1cc2C[C@@H](C)OC(=O)c2c(c1)O	ISBN:9780896038776
Azadirachta indica	IMPHY015829	Methyl butyl disulfide	CCCCSSC	ISBN:9780896038776
Azadirachta indica	IMPHY015844	Methyl propyl tetrasulphide	CCCSSSSC	ISBN:9780896038776
Azadirachta indica	IMPHY015861	Isonimbinolide	COC(=O)C[C@H]1[C@@]2(C)[C@H](O[C@H]3C2=C(C)[C@@H](C3)C2=CC(=O)OC2O)[C@@H]([C@@H]2[C@]1(C)C(=O)C=C[C@@]2(C)C(=O)OC)OC(=O)C	ISBN:9780896038776
Azadirachta indica	IMPHY016049	trans-3,5-Diethyl-1,2,4-trithiolane	CC[C@H]1SS[C@@H](S1)CC	ISBN:9780896038776
Berberis vulgaris	IMPHY001266	Petunidin 3-glucoside	OC[C@H]1O[C@@H](Oc2cc3c(O)cc(cc3[o+]c2c2cc(O)c(c(c2)OC)O)O)[C@@H]([C@H]([C@@H]1O)O)O	ISBN:9788185042138
Berberis vulgaris	IMPHY001268	Peonidin-3-glucoside	OC[C@H]1O[C@@H](Oc2cc3c(O)cc(cc3[o+]c2c2ccc(c(c2)OC)O)O)[C@@H]([C@H]([C@@H]1O)O)O	ISBN:9788185042138
Berberis vulgaris	IMPHY011609	alpha-Carotene	C/C(=CC=CC=C(C=CC=C(C=CC1=C(C)CCCC1(C)C)/C)/C)/C=C/C=C(/C=C/[C@H]1C(=CCCC1(C)C)C)C	ISBN:9788185042053
Berberis vulgaris	IMPHY011620	Lutein	C/C(=CC=CC=C(C=CC=C(C=CC1=C(C)C[C@H](CC1(C)C)O)/C)/C)/C=C/C=C(/C=C/[C@H]1C(=C[C@@H](CC1(C)C)O)C)C	ISBN:9788185042053
Berberis vulgaris	IMPHY011707	beta-Carotene	C/C(=CC=CC=C(C=CC=C(C=CC1=C(C)CCCC1(C)C)/C)/C)/C=C/C=C(/C=C/C1=C(C)CCCC1(C)C)C	ISBN:9788185042053
Berberis vulgaris	IMPHY011785	Zeaxanthin	O[C@@H]1CC(=C(C(C1)(C)C)/C=C/C(=C/C=C/C(=C/C=C/C=C(/C=C/C=C(/C=C/C1=C(C)C[C@H](CC1(C)C)O)C)C)/C)/C)C	ISBN:9788185042053
Berberis vulgaris	IMPHY014890	Cyanidin 3-glucoside	OCC1OC(Oc2cc3c(O)cc(cc3[o+]c2c2ccc(c(c2)O)O)O)C(C(C1O)O)O.[Cl-]	ISBN:9788185042084
Berberis vulgaris	IMPHY000253	Dihydroberberine	COc1c(OC)ccc2c1CN1CCc3c(C1=C2)cc1c(c3)OCO1	ISBN:9788185042145
Berberis vulgaris	IMPHY000342	Oxyberberine	COc1c(OC)ccc2c1c(=O)n1c(-c3cc4OCOc4cc3CC1)c2	ISBN:9788185042145
Berberis vulgaris	IMPHY003410	Berbamunine	COc1cc2CCN([C@H](c2cc1O)Cc1ccc(cc1)Oc1cc(ccc1O)C[C@H]1N(C)CCc2c1cc(O)c(c2)OC)C	ISBN:9788185042145
Berberis vulgaris	IMPHY003577	Berbamine	COc1c(OC)cc2c3c1Oc1cc4c(cc1OC)CCN([C@H]4Cc1ccc(Oc4cc(C[C@H]3N(CC2)C)ccc4O)cc1)C	ISBN:9788172361266, ISBN:9788185042145
Berberis vulgaris	IMPHY004009	Juziphine	COc1ccc2c(c1O)[C@@H](Cc1ccc(cc1)O)N(CC2)C	ISBN:9788185042145
Berberis vulgaris	IMPHY005330	Palmatine	COc1cc2CC[n+]3c(-c2cc1OC)cc1c(c3)c(OC)c(cc1)OC	ISBN:9788185042145
Berberis vulgaris	IMPHY005665	Berberine	COc1c(OC)ccc2c1c[n+]1CCc3c(-c1c2)cc1c(c3)OCO1	ISBN:9788172361266, ISBN:9788185042145
Berberis vulgaris	IMPHY006685	Columbamine	COc1cc2CC[n+]3c(-c2cc1O)cc1c(c3)c(OC)c(cc1)OC	ISBN:9788185042145
Berberis vulgaris	IMPHY003577	Berbamine	COc1c(OC)cc2c3c1Oc1cc4c(cc1OC)CCN([C@H]4Cc1ccc(Oc4cc(C[C@H]3N(CC2)C)ccc4O)cc1)C	DOI:10.15482/usda.adc/1239279, ISBN:9780387706375
Berberis vulgaris	IMPHY005665	Berberine	COc1c(OC)ccc2c1c[n+]1CCc3c(-c1c2)cc1c(c3)OCO1	ISBN:9780387706375, PMID:19661066, PMID:24099619, PMID:24535622, PMID:25642257, PMID:25759731, PMID:26279368, PMID:27222833, PMID:28081706, PMID:28656091, PMID:9080249
Berberis vulgaris	IMPHY006362	Ascorbic acid	OC[C@@H]([C@H]1OC(=O)C(=C1O)O)O	DOI:10.15482/usda.adc/1239279
Berberis vulgaris	IMPHY007190	Jatrorrhizine	COc1cc2-c3cc4ccc(c(c4c[n+]3CCc2cc1O)OC)OC	ISBN:9780387706375
Berberis vulgaris	IMPHY008937	Vitamin E	C[C@@H](CCC[C@]1(C)CCc2c(O1)c(C)c(c(c2C)O)C)CCC[C@@H](CCCC(C)C)C	DOI:10.15482/usda.adc/1239279
Berberis vulgaris	IMPHY011785	Zeaxanthin	O[C@@H]1CC(=C(C(C1)(C)C)/C=C/C(=C/C=C/C(=C/C=C/C=C(/C=C/C=C(/C=C/C1=C(C)C[C@H](CC1(C)C)O)C)C)/C)/C)C	ISBN:9788185042084
Boswellia serrata	IMPHY003485	Myrcene	C=CC(=C)CCC=C(C)C	DOI:10.1002/ffj.1124
Boswellia serrata	IMPHY003545	4-Isopropylbenzaldehyde	O=Cc1ccc(cc1)C(C)C	DOI:10.1002/ffj.1124
Boswellia serrata	IMPHY003977	(-)-beta-Bourbonene	CC([C@@H]1CC[C@@]2([C@H]1[C@H]1C(=C)CC[C@@H]21)C)C	DOI:10.1002/ffj.2730020304
Boswellia serrata	IMPHY003982	gamma-Terpinene	CC1=CCC(=CC1)C(C)C	DOI:10.1002/ffj.1124, DOI:10.1002/ffj.2730020304
Boswellia serrata	IMPHY006145	p-Cymene	Cc1ccc(cc1)C(C)C	DOI:10.1002/ffj.1124, DOI:10.1002/ffj.2730020304
Boswellia serrata	IMPHY006696	Methyleugenol	C=CCc1ccc(c(c1)OC)OC	DOI:10.1002/ffj.2730020304
Boswellia serrata	IMPHY006944	Estragole	COc1ccc(cc1)CC=C	DOI:10.1002/ffj.2730020304
Boswellia serrata	IMPHY008150	1-Methyl-4-(prop-1-en-2-yl)benzene	Cc1ccc(cc1)C(=C)C	DOI:10.1002/ffj.1124
Boswellia serrata	IMPHY009778	1-Isopropyl-4-methylenebicyclo[3.1.0]hex-2-ene	CC(C12C=CC(=C)C2C1)C	DOI:10.1002/ffj.1124
Boswellia serrata	IMPHY009847	2-(3-Methylphenyl)propan-2-ol	Cc1cccc(c1)C(O)(C)C	DOI:10.1002/ffj.1124
Boswellia serrata	IMPHY011396	4-Carvomenthenol	CC1=CCC(CC1)(O)C(C)C	DOI:10.1002/ffj.1124, DOI:10.1002/ffj.2730020304
Boswellia serrata	IMPHY011407	alpha-Campholenal	O=CC[C@H]1CC=C(C1(C)C)C	DOI:10.1002/ffj.1124
Boswellia serrata	IMPHY011552	(1R)-2-methyl-5-propan-2-ylbicyclo[3.1.0]hex-2-ene	CC1=CCC2([C@@H]1C2)C(C)C	DOI:10.1002/ffj.1124, DOI:10.1002/ffj.2730020304
Boswellia serrata	IMPHY011590	d-Borneol	O[C@@H]1C[C@H]2C([C@@]1(C)CC2)(C)C	DOI:10.1002/ffj.1124
Boswellia serrata	IMPHY011599	Terpinolene	CC1=CCC(=C(C)C)CC1	DOI:10.1002/ffj.1124
Boswellia serrata	IMPHY011643	alpha-Terpinene	CC1=CC=C(CC1)C(C)C	DOI:10.1002/ffj.1124, DOI:10.1002/ffj.2730020304
Boswellia serrata	IMPHY011745	Zingiberene	CC(=CCC[C@@H]([C@H]1CC=C(C=C1)C)C)C	DOI:10.1002/ffj.2730020304
Boswellia serrata	IMPHY011901	Thujone	O=C1C[C@]2([C@@H]([C@H]1C)C2)C(C)C	DOI:10.1002/ffj.1124, DOI:10.1002/ffj.2730020304
Boswellia serrata	IMPHY011902	beta-Thujone	O=C1C[C@]2([C@@H]([C@@H]1C)C2)C(C)C	DOI:10.1002/ffj.2730020304
Boswellia serrata	IMPHY011965	(+)-beta-Phellandrene	CC([C@@H]1CCC(=C)C=C1)C	DOI:10.1002/ffj.2730020304
Boswellia serrata	IMPHY011988	(-)-trans-Carveol	CC(=C)[C@@H]1CC=C([C@H](C1)O)C	DOI:10.1002/ffj.1124
Boswellia serrata	IMPHY012036	Camphor	O=C1CC2C(C1(C)CC2)(C)C	DOI:10.1002/ffj.2730020304
Boswellia serrata	IMPHY012058	Linalool	C=CC(CCC=C(C)C)(O)C	DOI:10.1002/ffj.1124, DOI:10.1002/ffj.2730020304
Boswellia serrata	IMPHY012061	alpha-Pinene	CC1=CCC2CC1C2(C)C	DOI:10.1002/ffj.1124, DOI:10.1002/ffj.2730020304
Boswellia serrata	IMPHY012075	Carvone	CC(=C)C1CC=C(C(=O)C1)C	DOI:10.1002/ffj.1124
Boswellia serrata	IMPHY012147	beta-Pinene	C=C1CCC2CC1C2(C)C	DOI:10.1002/ffj.1124, DOI:10.1002/ffj.2730020304
Boswellia serrata	IMPHY012160	alpha-Terpineol	CC1=CCC(CC1)C(O)(C)C	DOI:10.1002/ffj.1124, DOI:10.1002/ffj.2730020304
Boswellia serrata	IMPHY012165	Sabinene	C=C1CCC2(C1C2)C(C)C	DOI:10.1002/ffj.1124, DOI:10.1002/ffj.2730020304
Boswellia serrata	IMPHY012265	(1r,3s,5r)-6,6-Dimethyl-2-methylidenebicyclo[3.1.1]heptan-3-ol	C=C1[C@@H](O)C[C@H]2C[C@@H]1C2(C)C	DOI:10.1002/ffj.1124
Boswellia serrata	IMPHY012739	(Z)-beta-Ocimene	C=C/C(=CCC=C(C)C)/C	DOI:10.1002/ffj.1124
Boswellia serrata	IMPHY013836	Fenchone	O=C1C2(C)CCC(C1(C)C)C2	DOI:10.1002/ffj.2730020304
Boswellia serrata	IMPHY014723	Cyclohexene, 1-methyl-4-(1-methylethyl)-	CC1=CCC(CC1)C(C)C	DOI:10.1002/ffj.1124
Boswellia serrata	IMPHY014811	alpha-Phellandrene	CC1=CCC(C=C1)C(C)C	DOI:10.1002/ffj.2730020304
Boswellia serrata	IMPHY014835	(E)-beta-ocimene	C=C/C(=C/CC=C(C)C)/C	DOI:10.1002/ffj.1124
Boswellia serrata	IMPHY014836	beta-Sitosterol	CC[C@@H](C(C)C)CC[C@H]([C@H]1CC[C@@H]2[C@]1(C)CC[C@H]1[C@H]2CC=C2[C@]1(C)CC[C@@H](C2)O)C	ISBN:9770972795006, ISBN:9788171360536, ISBN:9788172360481, ISBN:9788172360818
Boswellia serrata	IMPHY014847	Bornyl acetate	CC(=O)OC1CC2C(C1(C)CC2)(C)C	DOI:10.1002/ffj.1124
Boswellia serrata	IMPHY014852	Camphene	C=C1C2CCC(C1(C)C)C2	DOI:10.1002/ffj.1124, DOI:10.1002/ffj.2730020304
Boswellia serrata	IMPHY014869	Isomenthone	C[C@H]1CC[C@H](C(=O)C1)C(C)C	DOI:10.1002/ffj.2730020304
Boswellia serrata	IMPHY014877	(S)-cis-Verbenol	CC1=C[C@H](O)[C@H]2C[C@@H]1C2(C)C	DOI:10.1002/ffj.1124
Boswellia serrata	IMPHY014988	Limonene	CC1=CCC(CC1)C(=C)C	DOI:10.1002/ffj.1124, DOI:10.1002/ffj.2730020304
Boswellia serrata	IMPHY015004	Menthone	C[C@@H]1CC[C@H](C(=O)C1)C(C)C	DOI:10.1002/ffj.2730020304
Boswellia serrata	IMPHY015123	alpha-Copaene	CC([C@@H]1CC[C@]2([C@@H]3[C@H]1C2C(=CC3)C)C)C	DOI:10.1002/ffj.1124
Boswellia serrata	IMPHY015321	3,5-Dimethoxytoluene	COc1cc(OC)cc(c1)C	DOI:10.1002/ffj.1124
Boswellia serrata	IMPHY006145	p-Cymene	Cc1ccc(cc1)C(C)C	ISBN:9770972795006, ISBN:9788185042084
Boswellia serrata	IMPHY006944	Estragole	COc1ccc(cc1)CC=C	ISBN:9770972795006, ISBN:9788185042084
Boswellia serrata	IMPHY011552	(1R)-2-methyl-5-propan-2-ylbicyclo[3.1.0]hex-2-ene	CC1=CCC2([C@@H]1C2)C(C)C	ISBN:9770972795006, ISBN:9788185042084
Boswellia serrata	IMPHY011599	Terpinolene	CC1=CCC(=C(C)C)CC1	ISBN:9770972795006, ISBN:9788185042084
Boswellia serrata	IMPHY011902	beta-Thujone	O=C1C[C@]2([C@@H]([C@@H]1C)C2)C(C)C	ISBN:9788172360818
Boswellia serrata	IMPHY012061	alpha-Pinene	CC1=CCC2CC1C2(C)C	ISBN:9770972795006, ISBN:9788185042084
Boswellia serrata	IMPHY012160	alpha-Terpineol	CC1=CCC(CC1)C(O)(C)C	ISBN:9770972795006, ISBN:9788185042084
Boswellia serrata	IMPHY012175	D-Limonene	CC1=CC[C@@H](CC1)C(=C)C	ISBN:9770972795006, ISBN:9788185042084
Boswellia serrata	IMPHY014811	alpha-Phellandrene	CC1=CCC(C=C1)C(C)C	ISBN:9770972795006, ISBN:9788185042084
Boswellia serrata	IMPHY014847	Bornyl acetate	CC(=O)OC1CC2C(C1(C)CC2)(C)C	ISBN:9770972795006
Boswellia serrata	IMPHY000046	3-Acetyl-11-keto-beta-boswellic acid	CC(=O)O[C@@H]1CC[C@]2([C@H]([C@@]1(C)C(=O)O)CC[C@@]1([C@@H]2C(=O)C=C2[C@@]1(C)CC[C@@]1([C@H]2[C@@H](C)[C@H](C)CC1)C)C)C	The Ayurvedic Pharmacopoeia of India Part-1 Volume-9
Boswellia serrata	IMPHY001829	3-Acetyl-beta-boswellic acid	CC(=O)O[C@@H]1CC[C@]2([C@H]([C@@]1(C)C(=O)O)CC[C@@]1([C@@H]2CC=C2[C@@]1(C)CC[C@@]1([C@H]2[C@@H](C)[C@H](C)CC1)C)C)C	ISBN:9770972795006, The Ayurvedic Pharmacopoeia of India Part-1 Volume-9
Boswellia serrata	IMPHY003485	Myrcene	C=CC(=C)CCC=C(C)C	ISBN:9788171360536, The Ayurvedic Pharmacopoeia of India Part-1 Volume-9
Boswellia serrata	IMPHY005084	beta-Boswellic acid	C[C@@H]1CC[C@]2([C@@H]([C@H]1C)C1=CC[C@H]3[C@@]([C@@]1(CC2)C)(C)CC[C@@H]1[C@]3(C)CC[C@H]([C@]1(C)C(=O)O)O)C	ISBN:9770972795006, ISBN:9770976605004, ISBN:9788171360536, ISBN:9788172360481, ISBN:9788172360818
Boswellia serrata	IMPHY006145	p-Cymene	Cc1ccc(cc1)C(C)C	DOI:10.1002/ffj.1772, ISBN:9770972795006, ISBN:9788171360536, The Ayurvedic Pharmacopoeia of India Part-1 Volume-9
Boswellia serrata	IMPHY006944	Estragole	COc1ccc(cc1)CC=C	DOI:10.1002/ffj.1772, ISBN:9770972795006
Boswellia serrata	IMPHY007067	Linalyl acetate	C=CC(OC(=O)C)(CCC=C(C)C)C	DOI:10.1002/ffj.1772
Boswellia serrata	IMPHY007324	11-Keto-beta-boswellic acid	C[C@@H]1CC[C@]2([C@@H]([C@H]1C)C1=CC(=O)[C@H]3[C@@]([C@@]1(CC2)C)(C)CC[C@@H]1[C@]3(C)CC[C@H]([C@]1(C)C(=O)O)O)C	The Ayurvedic Pharmacopoeia of India Part-1 Volume-9
Boswellia serrata	IMPHY007610	Ursane	C[C@@H]1CC[C@]2([C@@H]([C@H]1C)[C@H]1CC[C@H]3[C@@]([C@@]1(CC2)C)(C)CC[C@@H]1[C@]3(C)CCCC1(C)C)C	ISBN:9780387706375
Boswellia serrata	IMPHY008239	alpha-Boswellic acid	OC(=O)[C@@]1(C)[C@H](O)CC[C@]2([C@H]1CC[C@@]1([C@@H]2CC=C2[C@@]1(C)CC[C@@]1([C@H]2CC(CC1)(C)C)C)C)C	ISBN:9770976605004
Boswellia serrata	IMPHY010640	Eudesmol	C[C@@H]1CCC[C@]2([C@H]1C[C@@H](CC2)C(O)(C)C)C	DOI:10.1002/ffj.1772
Boswellia serrata	IMPHY011396	4-Carvomenthenol	CC1=CCC(CC1)(O)C(C)C	DOI:10.1002/ffj.1772
Boswellia serrata	IMPHY011482	(1S,3Z,7E,11Z)-1-isopropyl-4,8,12-trimethyl-cyclotetradeca-3,7,11-trien-1-ol	C/C/1=C/C[C@@](O)(CC/C(=CCC/C(=C/CC1)/C)/C)C(C)C	ISBN:9770972795006, ISBN:9788171360536, ISBN:9788172360481, ISBN:9788185042084
Boswellia serrata	IMPHY011519	alpha-Terpinyl acetate	CC(=O)OC(C1CCC(=CC1)C)(C)C	ISBN:9770972795006
Boswellia serrata	IMPHY011552	(1R)-2-methyl-5-propan-2-ylbicyclo[3.1.0]hex-2-ene	CC1=CCC2([C@@H]1C2)C(C)C	DOI:10.1002/ffj.1772, The Ayurvedic Pharmacopoeia of India Part-1 Volume-9
Boswellia serrata	IMPHY011599	Terpinolene	CC1=CCC(=C(C)C)CC1	DOI:10.1002/ffj.1772
Boswellia serrata	IMPHY011619	alpha-Amyrin	C[C@@H]1CC[C@]2([C@@H]([C@H]1C)C1=CC[C@H]3[C@@]([C@@]1(CC2)C)(C)CC[C@@H]1[C@]3(C)CC[C@@H](C1(C)C)O)C	ISBN:9770972795006, ISBN:9788172360818
Boswellia serrata	IMPHY011643	alpha-Terpinene	CC1=CC=C(CC1)C(C)C	ISBN:9788171360536
Boswellia serrata	IMPHY011763	Anethole	C/C=C/c1ccc(cc1)OC	DOI:10.1002/ffj.1772
Boswellia serrata	IMPHY011873	Humulene epoxide	C/C/1=CCCC2(C)OC2CC(/C=C/C1)(C)C	DOI:10.1002/ffj.1772
Boswellia serrata	IMPHY011890	Elemol	C=C[C@]1(C)CC[C@H](C[C@H]1C(=C)C)C(O)(C)C	DOI:10.1002/ffj.1772, ISBN:9770972795006
Boswellia serrata	IMPHY011939	10-epi-gamma-Eudesmol	CC1=C2C[C@@H](CC[C@@]2(CCC1)C)C(O)(C)C	DOI:10.1002/ffj.1772
Boswellia serrata	IMPHY011965	(+)-beta-Phellandrene	CC([C@@H]1CCC(=C)C=C1)C	The Ayurvedic Pharmacopoeia of India Part-1 Volume-9
Boswellia serrata	IMPHY012058	Linalool	C=CC(CCC=C(C)C)(O)C	DOI:10.1002/ffj.1772, ISBN:9770972795006
Boswellia serrata	IMPHY012061	alpha-Pinene	CC1=CCC2CC1C2(C)C	DOI:10.1002/ffj.1772, ISBN:9770972795006, ISBN:9788171360536
Boswellia serrata	IMPHY012104	Citronellol	OCCC(CCC=C(C)C)C	DOI:10.1002/ffj.1772
Boswellia serrata	IMPHY012147	beta-Pinene	C=C1CCC2CC1C2(C)C	ISBN:9770972795006, ISBN:9788171360536
Boswellia serrata	IMPHY012160	alpha-Terpineol	CC1=CCC(CC1)C(O)(C)C	DOI:10.1002/ffj.1772, ISBN:9770972795006, The Ayurvedic Pharmacopoeia of India Part-1 Volume-9
Boswellia serrata	IMPHY012165	Sabinene	C=C1CCC2(C1C2)C(C)C	DOI:10.1002/ffj.1772
Boswellia serrata	IMPHY012175	D-Limonene	CC1=CC[C@@H](CC1)C(=C)C	ISBN:9770972795006
Boswellia serrata	IMPHY012223	beta-Amyrin	O[C@H]1CC[C@]2([C@H](C1(C)C)CC[C@@]1([C@@H]2CC=C2[C@@]1(C)CC[C@@]1([C@H]2CC(C)(C)CC1)C)C)C	ISBN:9770972795006, ISBN:9788172360818
Boswellia serrata	IMPHY012739	(Z)-beta-Ocimene	C=C/C(=CCC=C(C)C)/C	DOI:10.1002/ffj.1772
Boswellia serrata	IMPHY013333	Undecenol	CCCCCCCCC/C=C/O	DOI:10.1002/ffj.1772
Boswellia serrata	IMPHY013971	epi-Cubenol	CC1=C[C@@H]2[C@@](CC1)(O)[C@H](C)CC[C@H]2C(C)C	DOI:10.1002/ffj.1772
Boswellia serrata	IMPHY014388	Holothurin A	OC[C@H]1O[C@@H](O[C@@H]2[C@@H](C)O[C@H]([C@@H]([C@H]2O)O)O[C@H]2[C@@H](OC[C@H]([C@@H]2O)OS(=O)(=O)[O-])O[C@H]2CC[C@]3([C@H](C2(C)C)CC[C@@H]2C3=C[C@H](O)[C@]34[C@@]2(C)CC[C@]4(O)[C@](OC3=O)(C)[C@@H]2CCC(O2)(C)C)C)[C@@H]([C@H]([C@@H]1O)O[C@@H]1O[C@H](CO)[C@H]([C@@H]([C@H]1O)OC)O)O.[Na+]	ISBN:9788172360481
Boswellia serrata	IMPHY014811	alpha-Phellandrene	CC1=CCC(C=C1)C(C)C	ISBN:9788171360536, The Ayurvedic Pharmacopoeia of India Part-1 Volume-9
Boswellia serrata	IMPHY014852	Camphene	C=C1C2CCC(C1(C)C)C2	DOI:10.1002/ffj.1772, ISBN:9788171360536, The Ayurvedic Pharmacopoeia of India Part-1 Volume-9
Boswellia serrata	IMPHY014923	Geraniol	OC/C=C(/CCC=C(C)C)C	DOI:10.1002/ffj.1772, ISBN:9770972795006
Boswellia serrata	IMPHY014988	Limonene	CC1=CCC(CC1)C(=C)C	DOI:10.1002/ffj.1772, ISBN:9770972795006, ISBN:9788171360536, The Ayurvedic Pharmacopoeia of India Part-1 Volume-9
Boswellia serrata	IMPHY015004	Menthone	C[C@@H]1CC[C@H](C(=O)C1)C(C)C	DOI:10.1002/ffj.1772
Boswellia serrata	IMPHY015011	Methylisoeugenol	C/C=C/c1ccc(c(c1)OC)OC	DOI:10.1002/ffj.1772
Boswellia serrata	IMPHY015022	Nerolidol	C=CC(CC/C=C(/CCC=C(C)C)C)(O)C	DOI:10.1002/ffj.1772
Boswellia serrata	IMPHY015947	Terpinyl isobutyrate	O=C(C(C)C)OC(C1CCC(=CC1)C)(C)C	DOI:10.1002/ffj.1772
Boswellia serrata	IMPHY015953	3,7-Dimethyloctan-3-ol	CCC(CCCC(C)C)(O)C	DOI:10.1002/ffj.1772
Boswellia serrata	IMPHY016906	3-Hydroxytirucalla-8,24-diene-21-oic acid	CC(=CCCC([C@H]1CC[C@@]2([C@@]1(C)CCC1=C2CC[C@@H]2[C@]1(C)CCC(C2(C)C)O)C)C(=O)O)C	The Ayurvedic Pharmacopoeia of India Part-1 Volume-9
Boswellia serrata	IMPHY000046	3-Acetyl-11-keto-beta-boswellic acid	CC(=O)O[C@@H]1CC[C@]2([C@H]([C@@]1(C)C(=O)O)CC[C@@]1([C@@H]2C(=O)C=C2[C@@]1(C)CC[C@@]1([C@H]2[C@@H](C)[C@H](C)CC1)C)C)C	DOI:10.15482/usda.adc/1239279, PMID:11237186, PMID:18667054, PMID:21479939, PMID:24806456, PMID:28403501, PMID:9619114
Boswellia serrata	IMPHY000314	2,2,3-Trimethylcyclopent-3-enecarboxylic acid	OC(=O)C1CC=C(C1(C)C)C	DOI:10.15482/usda.adc/1239279, ISBN:9788172360818
Boswellia serrata	IMPHY001829	3-Acetyl-beta-boswellic acid	CC(=O)O[C@@H]1CC[C@]2([C@H]([C@@]1(C)C(=O)O)CC[C@@]1([C@@H]2CC=C2[C@@]1(C)CC[C@@]1([C@H]2[C@@H](C)[C@H](C)CC1)C)C)C	DOI:10.15482/usda.adc/1239279
Boswellia serrata	IMPHY002151	3-Cyclopentene-1-acetic acid, 2,2,3-trimethyl-, (R)-	OC(=O)C[C@H]1CC=C(C1(C)C)C	DOI:10.15482/usda.adc/1239279
Boswellia serrata	IMPHY003977	(-)-beta-Bourbonene	CC([C@@H]1CC[C@@]2([C@H]1[C@H]1C(=C)CC[C@@H]21)C)C	ISBN:9788172362089
Boswellia serrata	IMPHY005084	beta-Boswellic acid	C[C@@H]1CC[C@]2([C@@H]([C@H]1C)C1=CC[C@H]3[C@@]([C@@]1(CC2)C)(C)CC[C@@H]1[C@]3(C)CC[C@H]([C@]1(C)C(=O)O)O)C	DOI:10.15482/usda.adc/1239279, ISBN:9788185042084, PMID:11237186, PMID:15643550, PMID:17069256, PMID:24515442, PMID:28403501, PMID:9619114
Boswellia serrata	IMPHY006145	p-Cymene	Cc1ccc(cc1)C(C)C	ISBN:9788172360818, ISBN:9788185042114
Boswellia serrata	IMPHY006944	Estragole	COc1ccc(cc1)CC=C	ISBN:9788172360818, ISBN:9788185042114
Boswellia serrata	IMPHY007324	11-Keto-beta-boswellic acid	C[C@@H]1CC[C@]2([C@@H]([C@H]1C)C1=CC(=O)[C@H]3[C@@]([C@@]1(CC2)C)(C)CC[C@@H]1[C@]3(C)CC[C@H]([C@]1(C)C(=O)O)O)C	DOI:10.15482/usda.adc/1239279, ISBN:9788185042084, PMID:11237186, PMID:14691050, PMID:15643550, PMID:17069256, PMID:18796232, PMID:23013292, PMID:24806456, PMID:28403501, PMID:9619114
Boswellia serrata	IMPHY008239	alpha-Boswellic acid	OC(=O)[C@@]1(C)[C@H](O)CC[C@]2([C@H]1CC[C@@]1([C@@H]2CC=C2[C@@]1(C)CC[C@@]1([C@H]2CC(CC1)(C)C)C)C)C	DOI:10.15482/usda.adc/1239279
Boswellia serrata	IMPHY011519	alpha-Terpinyl acetate	CC(=O)OC(C1CCC(=CC1)C)(C)C	ISBN:9788172360818, ISBN:9788185042114
Boswellia serrata	IMPHY011552	(1R)-2-methyl-5-propan-2-ylbicyclo[3.1.0]hex-2-ene	CC1=CCC2([C@@H]1C2)C(C)C	ISBN:9788172360818, ISBN:9788172362089, ISBN:9788185042084, ISBN:9788185042114
Boswellia serrata	IMPHY011619	alpha-Amyrin	C[C@@H]1CC[C@]2([C@@H]([C@H]1C)C1=CC[C@H]3[C@@]([C@@]1(CC2)C)(C)CC[C@@H]1[C@]3(C)CC[C@@H](C1(C)C)O)C	DOI:10.15482/usda.adc/1239279
Boswellia serrata	IMPHY011890	Elemol	C=C[C@]1(C)CC[C@H](C[C@H]1C(=C)C)C(O)(C)C	ISBN:9788185042114
Boswellia serrata	IMPHY011901	Thujone	O=C1C[C@]2([C@@H]([C@H]1C)C2)C(C)C	ISBN:9788172362089
Boswellia serrata	IMPHY011902	beta-Thujone	O=C1C[C@]2([C@@H]([C@@H]1C)C2)C(C)C	ISBN:9788172362089
Boswellia serrata	IMPHY012058	Linalool	C=CC(CCC=C(C)C)(O)C	ISBN:9788172360818, ISBN:9788185042114
Boswellia serrata	IMPHY012061	alpha-Pinene	CC1=CCC2CC1C2(C)C	DOI:10.15482/usda.adc/1239279, ISBN:9788172360818, ISBN:9788172362089
Boswellia serrata	IMPHY012147	beta-Pinene	C=C1CCC2CC1C2(C)C	ISBN:9788172360818, ISBN:9788185042114
Boswellia serrata	IMPHY012160	alpha-Terpineol	CC1=CCC(CC1)C(O)(C)C	ISBN:9788172360818, ISBN:9788185042114
Boswellia serrata	IMPHY012165	Sabinene	C=C1CCC2(C1C2)C(C)C	ISBN:9788172362089
Boswellia serrata	IMPHY012175	D-Limonene	CC1=CC[C@@H](CC1)C(=C)C	DOI:10.15482/usda.adc/1239279, ISBN:9788172360818, ISBN:9788185042114
Boswellia serrata	IMPHY014811	alpha-Phellandrene	CC1=CCC(C=C1)C(C)C	ISBN:9788172360818, ISBN:9788172362089
Boswellia serrata	IMPHY014847	Bornyl acetate	CC(=O)OC1CC2C(C1(C)CC2)(C)C	ISBN:9788172360818
Boswellia serrata	IMPHY014923	Geraniol	OC/C=C(/CCC=C(C)C)C	ISBN:9788172360818, ISBN:9788185042114
Boswellia serrata	IMPHY014988	Limonene	CC1=CCC(CC1)C(=C)C	ISBN:9788172362089
Camellia sinensis	IMPHY006394	Theobromine	Cn1cnc2c1c(=O)[nH]c(=O)n2C	ISBN:9788172360481
Camellia sinensis	IMPHY000060	Myristic acid	CCCCCCCCCCCCCC(=O)O	DOI:10.1002/ffj.3385
Camellia sinensis	IMPHY000752	Theasinensin B	Oc1cc2O[C@@H]([C@@H](Cc2c(c1)O)OC(=O)c1cc(O)c(c(c1)O)O)c1cc(O)c(c(c1c1c(cc(c(c1O)O)O)[C@H]1Oc2cc(O)cc(c2C[C@H]1O)O)O)O	ISBN:9788185042114
Camellia sinensis	IMPHY000795	Octanal	CCCCCCCC=O	DOI:10.1002/ffj.3385
Camellia sinensis	IMPHY000846	Riboflavin	OC[C@H]([C@H]([C@H](Cn1c2-c(nc3c1cc(C)c(c3)C)c(=O)[nH]c(=O)n2)O)O)O	ISBN:9788172361266
Camellia sinensis	IMPHY001089	Theasinensin A	Oc1cc2O[C@@H]([C@@H](Cc2c(c1)O)OC(=O)c1cc(O)c(c(c1)O)O)c1cc(O)c(c(c1c1c(cc(c(c1O)O)O)[C@H]1Oc2cc(O)cc(c2C[C@H]1OC(=O)c1cc(O)c(c(c1)O)O)O)O)O	ISBN:9788185042114
Camellia sinensis	IMPHY001135	6,10,14-Trimethylpentadecan-2-one	CC(CCCC(C)C)CCCC(CCCC(=O)C)C	DOI:10.1002/ffj.3385
Camellia sinensis	IMPHY001548	Geranylacetone	C/C(=CCCC(=O)C)/CCC=C(C)C	DOI:10.1002/ffj.3385
Camellia sinensis	IMPHY001962	Xanthine	O=c1[nH]c(=O)c2c([nH]1)nc[nH]2	ISBN:9788172361266
Camellia sinensis	IMPHY002915	Benzyl Alcohol	OCc1ccccc1	DOI:10.1002/ffj.3385
Camellia sinensis	IMPHY002965	Caffeine	Cn1cnc2c1c(=O)n(C)c(=O)n2C	ISBN:9780387706375, ISBN:9788172360481, ISBN:9788172361266
Camellia sinensis	IMPHY003050	Methyl salicylate	COC(=O)c1ccccc1O	DOI:10.1002/ffj.3385
Camellia sinensis	IMPHY003676	(2S,4R)-p-Mentha-1(7),8-dien-2-ol	CC(=C)C1CCC(=C)C(C1)O	DOI:10.1002/ffj.3385
Camellia sinensis	IMPHY003689	cis-3-Hexenal	CC/C=CCC=O	ISBN:9788185042084
Camellia sinensis	IMPHY003915	2-Decenal	CCCCCCC/C=C/C=O	DOI:10.1002/ffj.3385
Camellia sinensis	IMPHY004079	Catechol	Oc1ccccc1O	ISBN:9788172360481
Camellia sinensis	IMPHY004121	2-Heptanone	CCCCCC(=O)C	DOI:10.1002/ffj.3385
Camellia sinensis	IMPHY004187	L-(+)-Arabinose	OC[C@@H]([C@@H]([C@H](C=O)O)O)O	ISBN:9788185042084
Camellia sinensis	IMPHY004235	D-Glucuronic Acid	OC1O[C@H](C(=O)O)[C@H]([C@@H]([C@H]1O)O)O	ISBN:9788185042114
Camellia sinensis	IMPHY004388	Kaempferol	Oc1ccc(cc1)c1oc2cc(O)cc(c2c(=O)c1O)O	ISBN:9780387706375, ISBN:9788172361266
Camellia sinensis	IMPHY004536	Geranic acid	CC(=CCC/C(=C/C(=O)O)/C)C	DOI:10.1002/ffj.3385
Camellia sinensis	IMPHY004619	Quercetin	Oc1cc(O)c2c(c1)oc(c(c2=O)O)c1ccc(c(c1)O)O	ISBN:9780387706375, ISBN:9788172361266
Camellia sinensis	IMPHY004661	Apigenin	Oc1ccc(cc1)c1cc(=O)c2c(o1)cc(cc2O)O	ISBN:9788172362089
Camellia sinensis	IMPHY005089	Theaflavin monogallates	Oc1cc2O[C@@H]([C@@H](Cc2c(c1)O)OC(=O)c1cc(O)c(c(c1)O)O)c1cc2c(cc(c(c2c(c(=O)c1)O)O)O)[C@H]1Oc2cc(O)cc(c2C[C@H]1O)O	ISBN:9780387706375
Camellia sinensis	IMPHY005526	2-Undecenal	CCCCCCCC/C=C/C=O	DOI:10.1002/ffj.3385
Camellia sinensis	IMPHY005758	Theophylline	Cn1c(=O)n(C)c2c(c1=O)[nH]cn2	ISBN:9780387706375, ISBN:9788172361266
Camellia sinensis	IMPHY005824	Benzoic acid, 3,4,5-trimethoxy-, diester with 1,8-bis(3,4-dihydro-3,5,7-trihydroxy-2H-1-benzopyran-2-yl)-3,4,6-trihydroxy-5H-benzocyclohepten-5-one	Oc1cc2OC([C@@H](Cc2c(c1)O)O)c1cc2c(cc(c(c2c(c(=O)c1)O)OC(=O)c1cc(O)c(c(c1)O)O)O)[C@H]1Oc2cc(OC(=O)c3cc(O)c(c(c3)O)O)cc(c2C[C@H]1O)O	ISBN:9780387706375
Camellia sinensis	IMPHY006032	2-Ethylhexanol	CCCCC(CO)CC	DOI:10.1002/ffj.3385
Camellia sinensis	IMPHY006220	Angelic acid	C/C(=C/C)/C(=O)O	ISBN:9788185042114
Camellia sinensis	IMPHY006221	Tiglic acid	C/C(=CC)/C(=O)O	ISBN:9788185042084
Camellia sinensis	IMPHY006279	2-Phenylethanol	OCCc1ccccc1	DOI:10.1002/ffj.3385
Camellia sinensis	IMPHY006362	Ascorbic acid	OC[C@@H]([C@H]1OC(=O)C(=C1O)O)O	ISBN:9788172361266
Camellia sinensis	IMPHY006394	Theobromine	Cn1cnc2c1c(=O)[nH]c(=O)n2C	ISBN:9780387706375, ISBN:9788172360481, ISBN:9788172361266
Camellia sinensis	IMPHY006558	1-Triacontanol	CCCCCCCCCCCCCCCCCCCCCCCCCCCCCCO	ISBN:9788185042138
Camellia sinensis	IMPHY006947	1-Decanol	CCCCCCCCCCO	DOI:10.1002/ffj.3385
Camellia sinensis	IMPHY006970	Decanal	CCCCCCCCCC=O	DOI:10.1002/ffj.3385
Camellia sinensis	IMPHY006971	Methyl palmitate	CCCCCCCCCCCCCCCC(=O)OC	DOI:10.1002/ffj.3385
Camellia sinensis	IMPHY006978	2-Methylpyrazine	Cc1cnccn1	DOI:10.1002/ffj.3385
Camellia sinensis	IMPHY006988	Hypoxanthine	O=c1nc[nH]c2c1[nH]cn2	ISBN:9788172361266
Camellia sinensis	IMPHY007041	Furfural	O=Cc1ccco1	DOI:10.1002/ffj.3385
Camellia sinensis	IMPHY007076	Undecanal	CCCCCCCCCCC=O	DOI:10.1002/ffj.3385
Camellia sinensis	IMPHY007100	1-Dodecanol	CCCCCCCCCCCCO	DOI:10.1002/ffj.3385
Camellia sinensis	IMPHY007151	Pantothenic acid	OCC([C@H](C(=O)NCCC(=O)O)O)(C)C	ISBN:9788172361266
Camellia sinensis	IMPHY007171	1-Hexanol	CCCCCCO	DOI:10.1002/ffj.3385
Camellia sinensis	IMPHY007186	Heptanal	CCCCCCC=O	DOI:10.1002/ffj.3385
Camellia sinensis	IMPHY007204	Dodecanal	CCCCCCCCCCCC=O	DOI:10.1002/ffj.3385
Camellia sinensis	IMPHY007276	Nonan-1-ol	CCCCCCCCCO	DOI:10.1002/ffj.3385
Camellia sinensis	IMPHY007327	Palmitic acid	CCCCCCCCCCCCCCCC(=O)O	DOI:10.1002/ffj.3385
Camellia sinensis	IMPHY007331	6-Methyl-5-hepten-2-one	CC(=O)CCC=C(C)C	DOI:10.1002/ffj.3385
Camellia sinensis	IMPHY007354	Hexanoic acid	CCCCCC(=O)O	DOI:10.1002/ffj.3385
Camellia sinensis	IMPHY007450	Oxalic acid	OC(=O)C(=O)O	ISBN:9788172361266
Camellia sinensis	IMPHY007539	Phenylacetaldehyde	O=CCc1ccccc1	DOI:10.1002/ffj.3385
Camellia sinensis	IMPHY007620	1-Octanol	CCCCCCCCO	DOI:10.1002/ffj.3385
Camellia sinensis	IMPHY008252	Inositol	OC1C(O)C(O)C(C(C1O)O)O	ISBN:9788172361266
Camellia sinensis	IMPHY009751	1-Heptanol	CCCCCCCO	DOI:10.1002/ffj.3385
Camellia sinensis	IMPHY009752	beta-Cyclocitral	O=CC1=C(C)CCCC1(C)C	DOI:10.1002/ffj.3385
Camellia sinensis	IMPHY009946	Benzaldehyde	O=Cc1ccccc1	DOI:10.1002/ffj.3385
Camellia sinensis	IMPHY010225	Methyl 1-methoxy-1H-indole-3-carboxylate	COC(=O)c1cn(c2c1cccc2)OC	ISBN:9788172362089
Camellia sinensis	IMPHY010961	Dextrin	OC[C@H]1OC(O[C@@H]2[C@@H](CO)O[C@@H]([C@@H]([C@H]2O)O)O)[C@@H]([C@H]([C@@H]1OC1O[C@H](CO)[C@H]([C@@H]([C@H]1O)O)O)O)O	ISBN:9788172361266
Camellia sinensis	IMPHY011396	4-Carvomenthenol	CC1=CCC(CC1)(O)C(C)C	DOI:10.1002/ffj.3385
Camellia sinensis	IMPHY011453	3-Hexenoic acid	CC/C=C/CC(=O)O	DOI:10.1002/ffj.3385
Camellia sinensis	IMPHY011541	Scopoletin	COc1cc2ccc(=O)oc2cc1O	ISBN:9788172362089
Camellia sinensis	IMPHY011609	alpha-Carotene	C/C(=CC=CC=C(C=CC=C(C=CC1=C(C)CCCC1(C)C)/C)/C)/C=C/C=C(/C=C/[C@H]1C(=CCCC1(C)C)C)C	ISBN:9788172361266
Camellia sinensis	IMPHY011670	Epigallocatechin gallate	Oc1cc(O)c2c(c1)O[C@@H]([C@@H](C2)OC(=O)c1cc(O)c(c(c1)O)O)c1cc(O)c(c(c1)O)O	ISBN:9770976605004, ISBN:9780387706375
Camellia sinensis	IMPHY011933	Caffeic acid	OC(=O)/C=C/c1ccc(c(c1)O)O	ISBN:9788185042114
Camellia sinensis	IMPHY011960	Cinnamic acid	OC(=O)/C=C/c1ccccc1	ISBN:9788185042084
Camellia sinensis	IMPHY011974	4-Hydroxycinnamic acid	OC(=O)/C=C/c1ccc(cc1)O	ISBN:9788185042114
Camellia sinensis	IMPHY012021	Gallic acid	OC(=O)c1cc(O)c(c(c1)O)O	ISBN:9788185042114
Camellia sinensis	IMPHY012050	D-Galactose	OC[C@H]1OC(O)[C@@H]([C@H]([C@H]1O)O)O	ISBN:9788185042114
Camellia sinensis	IMPHY012058	Linalool	C=CC(CCC=C(C)C)(O)C	DOI:10.1002/ffj.3385
Camellia sinensis	IMPHY012080	Diphenyl ether	c1ccc(cc1)Oc1ccccc1	DOI:10.1002/ffj.3385
Camellia sinensis	IMPHY012089	Valeric acid	CCCCC(=O)O	DOI:10.1002/ffj.3385
Camellia sinensis	IMPHY012100	Nonanoic acid	CCCCCCCCC(=O)O	DOI:10.1002/ffj.3385
Camellia sinensis	IMPHY012160	alpha-Terpineol	CC1=CCC(CC1)C(O)(C)C	DOI:10.1002/ffj.3385
Camellia sinensis	IMPHY012171	1,2-Dihydro-1,5,8-trimethylnaphthalene	CC1CC=Cc2c1c(C)ccc2C	DOI:10.1002/ffj.3385
Camellia sinensis	IMPHY012294	2-Hexyl-1-decanol	CCCCCCCCC(CCCCCC)CO	DOI:10.1002/ffj.3385
Camellia sinensis	IMPHY012435	Theasapogenol B	OC[C@]12[C@H](O)C[C@@]3(C(=CC[C@H]4[C@@]3(C)CC[C@@H]3[C@]4(C)CC[C@@H](C3(C)C)O)[C@@H]2CC([C@H]([C@@H]1O)O)(C)C)C	ISBN:9788185042114
Camellia sinensis	IMPHY012626	Dihydro-beta-ionol	CC(CCC1=C(C)CCCC1(C)C)O	DOI:10.1002/ffj.3385
Camellia sinensis	IMPHY012654	Nerol	OC/C=C(CCC=C(C)C)/C	DOI:10.1002/ffj.3385
Camellia sinensis	IMPHY012723	Linolenic acid	CC/C=CC/C=CC/C=CCCCCCCCC(=O)O	ISBN:9788185042084
Camellia sinensis	IMPHY012920	2-Furanmethanol, 5-ethenyltetrahydro-alpha,alpha,5-trimethyl-, cis-	C=C[C@@]1(C)CC[C@H](O1)C(O)(C)C	DOI:10.1002/ffj.3385
Camellia sinensis	IMPHY012989	1,4,6-tri-O-galloyl-beta-D-glucose	O[C@H]1[C@H](OC(=O)c2cc(O)c(c(c2)O)O)[C@@H](COC(=O)c2cc(O)c(c(c2)O)O)O[C@H]([C@@H]1O)OC(=O)c1cc(O)c(c(c1)O)O	ISBN:9788185042114
Camellia sinensis	IMPHY013083	Theasapogenol E	OCC12C(O)CC3(C(=CCC4C3(C)CCC3C4(C)CCC(C3(C)C=O)O)C2CC(C(C1O)O)(C)C)C	ISBN:9788172360481
Camellia sinensis	IMPHY014854	Cianidanol	Oc1cc2O[C@H](c3ccc(c(c3)O)O)[C@H](Cc2c(c1)O)O	ISBN:9788185042114
Camellia sinensis	IMPHY014885	1-Isopropyl-4,7-dimethyl-1,3,4,5,6,8a-hexahydro-4a(2H)-naphthalenol	CC1=CC2C(CC1)(O)C(C)CCC2C(C)C	DOI:10.1002/ffj.3385
Camellia sinensis	IMPHY014906	Cedrelanol	CC1=C[C@@H]2[C@@H](CC1)[C@@](C)(O)CC[C@H]2C(C)C	DOI:10.1002/ffj.3385
Camellia sinensis	IMPHY014908	(-)-Epicatechin	Oc1cc2O[C@H](c3ccc(c(c3)O)O)[C@@H](Cc2c(c1)O)O	ISBN:9788185042114
Camellia sinensis	IMPHY014923	Geraniol	OC/C=C(/CCC=C(C)C)C	DOI:10.1002/ffj.3385
Camellia sinensis	IMPHY014989	trans-Linalool oxide	C=C[C@]1(C)CC[C@H](O1)C(O)(C)C	DOI:10.1002/ffj.3385
Camellia sinensis	IMPHY015022	Nerolidol	C=CC(CC/C=C(/CCC=C(C)C)C)(O)C	DOI:10.1002/ffj.3385
Camellia sinensis	IMPHY015116	D-Xylose	O[C@@H]1COC([C@@H]([C@H]1O)O)O	ISBN:9788185042084
Camellia sinensis	IMPHY015133	10-Methylnonadecane	CCCCCCCCCC(CCCCCCCCC)C	DOI:10.1002/ffj.3385
Camellia sinensis	IMPHY015179	1-Dodecyne	CCCCCCCCCCC#C	DOI:10.1002/ffj.3385
Camellia sinensis	IMPHY015234	2,5-Octanedione	CCCC(=O)CCC(=O)C	DOI:10.1002/ffj.3385
Camellia sinensis	IMPHY015271	2-Methyloctan-1-ol	CCCCCCC(CO)C	DOI:10.1002/ffj.3385
Camellia sinensis	IMPHY015918	p-Xylene	Cc1ccc(cc1)C	DOI:10.1002/ffj.3385
Camellia sinensis	IMPHY016973	Diisopentyl ether	CC(CCOCCC(C)C)C	DOI:10.1002/ffj.3385
Camellia sinensis	IMPHY017020	3-Methyl-4-penten-1-ol acetate	C=CC(CCOC(=O)C)C	DOI:10.1002/ffj.3385
Camellia sinensis	IMPHY017078	Cyclopentene, 1-heptyl-	CCCCCCCC1=CCCC1	DOI:10.1002/ffj.3385
Camellia sinensis	IMPHY017085	3-Ethylcyclopentanone	CCC1CCC(=O)C1	DOI:10.1002/ffj.3385
Camellia sinensis	IMPHY017092	3,3,4-Trimethylheptane	CCCC(C(CC)(C)C)C	DOI:10.1002/ffj.3385
Camellia sinensis	IMPHY017107	3,5-Dimethyl-2-cyclohexen-1-one	CC1CC(=CC(=O)C1)C	DOI:10.1002/ffj.3385
Camellia sinensis	IMPHY017175	2-Cyclohexyloctane	CCCCCCC(C1CCCCC1)C	DOI:10.1002/ffj.3385
Camellia sinensis	IMPHY017345	2,3,3-Trimethyl-1-hexene	CCCC(C(=C)C)(C)C	DOI:10.1002/ffj.3385
Camellia sinensis	IMPHY017352	4-Hexen-2-one	C/C=C/CC(=O)C	DOI:10.1002/ffj.3385
Camellia sinensis	IMPHY017393	4-(2,4,4-Trimethyl-cyclohexa-1,5-dienyl)-but-3-en-2-one	CC(=O)/C=C/C1=C(C)CC(C=C1)(C)C	DOI:10.1002/ffj.3385
Camellia sinensis	IMPHY017410	Hexanoic acid, 4-hexen-1-yl ester	CCCCCC(=O)OCCC/C=C/C	DOI:10.1002/ffj.3385
Camellia sinensis	IMPHY017435	Heptadecenal	CCCCCCCCCCCCCCC=CC=O	DOI:10.1002/ffj.3385
Camellia sinensis	IMPHY017452	(1-Methylbutyl)cyclohexane	CCCC(C1CCCCC1)C	DOI:10.1002/ffj.3385
Camellia sinensis	IMPHY017456	Henicosyl formate	CCCCCCCCCCCCCCCCCCCCCOC=O	DOI:10.1002/ffj.3385
Camellia sinensis	IMPHY017468	Propanoic acid, 2-methyl-, 3-hydroxy-2,4,4-trimethylpentyl ester	CC(C(C(C)(C)C)O)COC(=O)C(C)C	DOI:10.1002/ffj.3385
Camellia sinensis	IMPHY017481	3,3-Dimethylhexanal	CCCC(CC=O)(C)C	DOI:10.1002/ffj.3385
Camellia sinensis	IMPHY017514	1-Ethyl-1H-pyrrole-2-carbaldehyde	O=Cc1cccn1CC	DOI:10.1002/ffj.3385
Camellia sinensis	IMPHY017516	1-Cyclohexen-1-ol, 2,6-dimethyl-, acetate	CC(=O)OC1=C(C)CCCC1C	DOI:10.1002/ffj.3385
Camellia sinensis	IMPHY002965	Caffeine	Cn1cnc2c1c(=O)n(C)c(=O)n2C	ISBN:9788172362089
Camellia sinensis	IMPHY003489	L-Theanine	CCNC(=O)CC[C@@H](C(=O)O)N	ISBN:9788172362089
Camellia sinensis	IMPHY006394	Theobromine	Cn1cnc2c1c(=O)[nH]c(=O)n2C	ISBN:9788172362089
Camellia sinensis	IMPHY000060	Myristic acid	CCCCCCCCCCCCCC(=O)O	ISBN:9770972795006, ISBN:9788185042114
Camellia sinensis	IMPHY002965	Caffeine	Cn1cnc2c1c(=O)n(C)c(=O)n2C	ISBN:9788185042114
Camellia sinensis	IMPHY003016	Lauric acid	CCCCCCCCCCCC(=O)O	ISBN:9788185042114
Camellia sinensis	IMPHY003159	Camelliaside B	Oc1ccc(cc1)c1oc2cc(O)cc(c2c(=O)c1O[C@@H]1O[C@H](CO[C@@H]2O[C@@H](C)[C@@H]([C@H]([C@H]2O)O)O)[C@H]([C@@H]([C@H]1O[C@@H]1OC[C@H]([C@@H]([C@H]1O)O)O)O)O)O	ISBN:9788185042145
Camellia sinensis	IMPHY004631	Stearic acid	CCCCCCCCCCCCCCCCCC(=O)O	ISBN:9770972795006, ISBN:9788185042114
Camellia sinensis	IMPHY005758	Theophylline	Cn1c(=O)n(C)c2c(c1=O)[nH]cn2	ISBN:9788185042114
Camellia sinensis	IMPHY007327	Palmitic acid	CCCCCCCCCCCCCCCC(=O)O	ISBN:9770972795006, ISBN:9788185042114
Camellia sinensis	IMPHY011576	alpha-Spinasterol	CC[C@@H](C(C)C)/C=C/[C@H]([C@H]1CC[C@@H]2[C@]1(C)CC[C@H]1C2=CC[C@@H]2[C@]1(C)CC[C@@H](C2)O)C	ISBN:9788185042114
Camellia sinensis	IMPHY011755	Camelliaside C	OC[C@H]1O[C@@H](Oc2c(oc3c(c2=O)c(O)cc(c3)O)c2ccc(cc2)O)[C@@H]([C@H]([C@@H]1O)O)O[C@@H]1O[C@H](CO)[C@@H]([C@@H]([C@H]1O)O)O	ISBN:9788185042145
Camellia sinensis	IMPHY011797	Oleic acid	CCCCCCCC/C=CCCCCCCCC(=O)O	ISBN:9770972795006, ISBN:9788185042114
Camellia sinensis	IMPHY011923	Erucic acid	CCCCCCCC/C=CCCCCCCCCCCCC(=O)O	ISBN:9788185042114
Camellia sinensis	IMPHY012435	Theasapogenol B	OC[C@]12[C@H](O)C[C@@]3(C(=CC[C@H]4[C@@]3(C)CC[C@@H]3[C@]4(C)CC[C@@H](C3(C)C)O)[C@@H]2CC([C@H]([C@@H]1O)O)(C)C)C	ISBN:9788172360481, ISBN:9788185042053, ISBN:9788185042084
Camellia sinensis	IMPHY012761	Gadoleic acid	CCCCCCCCCC/C=CCCCCCCCC(=O)O	ISBN:9788185042114
Camellia sinensis	IMPHY013083	Theasapogenol E	OCC12C(O)CC3(C(=CCC4C3(C)CCC3C4(C)CCC(C3(C)C=O)O)C2CC(C(C1O)O)(C)C)C	ISBN:9788185042053
Camellia sinensis	IMPHY014990	Linoleic acid	CCCCC/C=CC/C=CCCCCCCCC(=O)O	ISBN:9770972795006, ISBN:9788185042114
Camellia sinensis	IMPHY015073	Spinasterone	CC[C@H](C(C)C)/C=C/[C@H]([C@H]1CC[C@@H]2[C@]1(C)CC[C@H]1C2=CCC2[C@]1(C)CCC(=O)C2)C	ISBN:9788185042114
Camellia sinensis	IMPHY012713	Vitexin	OC[C@H]1O[C@H]([C@@H]([C@H]([C@@H]1O)O)O)c1c(O)cc(c2c1oc(cc2=O)c1ccc(cc1)O)O	ISBN:9788185042138
Camellia sinensis	IMPHY005824	Benzoic acid, 3,4,5-trimethoxy-, diester with 1,8-bis(3,4-dihydro-3,5,7-trihydroxy-2H-1-benzopyran-2-yl)-3,4,6-trihydroxy-5H-benzocyclohepten-5-one	Oc1cc2OC([C@@H](Cc2c(c1)O)O)c1cc2c(cc(c(c2c(c(=O)c1)O)OC(=O)c1cc(O)c(c(c1)O)O)O)[C@H]1Oc2cc(OC(=O)c3cc(O)c(c(c3)O)O)cc(c2C[C@H]1O)O	ISBN:9788172362089
Camellia sinensis	IMPHY000226	[(2R,3R)-8-[(2S)-2-[(2R)-3,4-dihydroxy-5-oxo-2H-furan-2-yl]-2-hydroxyethoxy]-5,7-dihydroxy-2-(3,4,5-trihydroxyphenyl)-3,4-dihydro-2H-chromen-3-yl] 3,4,5-trihydroxybenzoate	O[C@H]([C@H]1OC(=O)C(=C1O)O)COc1c(O)cc(c2c1O[C@@H]([C@@H](C2)OC(=O)c1cc(O)c(c(c1)O)O)c1cc(O)c(c(c1)O)O)O	DOI:10.2174/0929867033456729
Camellia sinensis	IMPHY000569	Procyanidin	Oc1cc(O)c2c(c1)OC(C(C2)OC1(Oc2cc(O)cc(c2C(C1O)O)O)c1ccc(c(c1)O)O)c1ccc(c(c1)O)O	PMID:16390204
Camellia sinensis	IMPHY000760	Epicatechin 3-O-(4-O-methylgallate)	COc1c(O)cc(cc1O)C(=O)O[C@@H]1Cc2c(O)cc(cc2O[C@@H]1c1ccc(c(c1)O)O)O	DOI:10.15482/usda.adc/1239279
Camellia sinensis	IMPHY000779	Epicatechin 3-O-(3-O-methylgallate)	COc1cc(cc(c1O)O)C(=O)O[C@@H]1Cc2c(O)cc(cc2O[C@@H]1c1ccc(c(c1)O)O)O	DOI:10.15482/usda.adc/1239279
Camellia sinensis	IMPHY000780	Epiafzelechin 3-O-gallate	Oc1ccc(cc1)[C@H]1Oc2cc(O)cc(c2C[C@H]1OC(=O)c1cc(O)c(c(c1)O)O)O	DOI:10.15482/usda.adc/1239279, DOI:10.2174/0929867033456729
Camellia sinensis	IMPHY000786	Theasinensin F	Oc1cc2O[C@@H]([C@H](Cc2c(c1)O)OC(=O)c1cc(O)c(c(c1)O)O)c1cc(O)c(cc1c1c(cc(c(c1O)O)O)[C@H]1Oc2cc(O)cc(c2C[C@H]1OC(=O)c1cc(O)c(c(c1)O)O)O)O	DOI:10.2174/0929867033456729
Camellia sinensis	IMPHY000790	Proanthocyanidin A-6	Oc1cc(O)c2c(c1)O[C@@]1([C@@H]([C@H]2c2c(O1)cc1c(c2O)C[C@H]([C@H](O1)c1ccc(c(c1)O)O)O)O)c1ccc(c(c1)O)O	DOI:10.2174/0929867033456729
Camellia sinensis	IMPHY000827	Resveratrol	Oc1ccc(cc1)/C=C/c1cc(O)cc(c1)O	PMID:16390204
Camellia sinensis	IMPHY000833	Theasinensin C	Oc1cc2O[C@@H]([C@@H](Cc2c(c1)O)O)c1cc(O)c(c(c1c1c(cc(c(c1O)O)O)[C@H]1Oc2cc(O)cc(c2C[C@H]1O)O)O)O	DOI:10.2174/0929867033456729
Camellia sinensis	IMPHY001089	Theasinensin A	Oc1cc2O[C@@H]([C@@H](Cc2c(c1)O)OC(=O)c1cc(O)c(c(c1)O)O)c1cc(O)c(c(c1c1c(cc(c(c1O)O)O)[C@H]1Oc2cc(O)cc(c2C[C@H]1OC(=O)c1cc(O)c(c(c1)O)O)O)O)O	PMID:21881268
Camellia sinensis	IMPHY001777	5H-Benzocyclohepten-5-one, 1,8-bis((2R,3R)-3,5,7-trihydroxy-2H-1-benzopyran-2-yl)-3,4,6-trihydroxy-	Oc1cc2O[C@@H]([C@@H](Cc2c(c1)O)O)c1cc(=O)c(c2c(c1)c(cc(c2O)O)[C@H]1Oc2cc(O)cc(c2C[C@H]1O)O)O	DOI:10.2174/0929867033456729, ISBN:9788172362089, PMID:10942531, PMID:11087459, PMID:11743764, PMID:12410547, PMID:14507244, PMID:14744744, PMID:15850353, PMID:15914905, PMID:16239007, PMID:18063426, PMID:18436487, PMID:19101751, PMID:21417313, PMID:21544176, PMID:7508563, PMID:7809277, PMID:9339552
Camellia sinensis	IMPHY001801	Isoorientin	OC[C@H]1O[C@H]([C@@H]([C@H]([C@@H]1O)O)O)c1c(O)cc2c(c1O)c(=O)cc(o2)c1ccc(c(c1)O)O	ISBN:9788185042145, PMID:8237118
Camellia sinensis	IMPHY001886	Diphenylamine	c1ccc(cc1)Nc1ccccc1	ISBN:9788185042145, PMID:6512531
Camellia sinensis	IMPHY001931	Vanillin	COc1cc(C=O)ccc1O	PMID:16448203, PMID:20460717
Camellia sinensis	IMPHY002722	Prodelphinidin A2 3'-gallate	Oc1cc(O)c2c(c1)OC1(C(C2c2c(O1)cc(c1c2OC(C(C1)OC(=O)c1cc(O)c(c(c1)O)O)c1cc(O)c(c(c1)O)O)O)O)c1cc(O)c(c(c1)O)O	DOI:10.2174/0929867033456729
Camellia sinensis	IMPHY002915	Benzyl Alcohol	OCc1ccccc1	ISBN:9788172362089, PMID:7522061
Camellia sinensis	IMPHY002965	Caffeine	Cn1cnc2c1c(=O)n(C)c(=O)n2C	ISBN:9788172362089, PMID:10552667, PMID:16239007, PMID:18966503, PMID:19479388, PMID:22098505, PMID:23158288, PMID:23578653, PMID:23811048, PMID:26058159, PMID:26902467, PMID:27483735, PMID:27898032
Camellia sinensis	IMPHY003050	Methyl salicylate	COC(=O)c1ccccc1O	PMID:11087494
Camellia sinensis	IMPHY003159	Camelliaside B	Oc1ccc(cc1)c1oc2cc(O)cc(c2c(=O)c1O[C@@H]1O[C@H](CO[C@@H]2O[C@@H](C)[C@@H]([C@H]([C@H]2O)O)O)[C@H]([C@@H]([C@H]1O[C@@H]1OC[C@H]([C@@H]([C@H]1O)O)O)O)O)O	DOI:10.2174/0929867033456729
Camellia sinensis	IMPHY003280	1-(3,4,5-Trihydroxyphenyl)ethanone	CC(=O)c1cc(O)c(c(c1)O)O	PMID:22509842
Camellia sinensis	IMPHY003489	L-Theanine	CCNC(=O)CC[C@@H](C(=O)O)N	PMID:22039897, PMID:26902467
Camellia sinensis	IMPHY004079	Catechol	Oc1ccccc1O	DOI:10.15482/usda.adc/1239279
Camellia sinensis	IMPHY004130	Sinapic acid	COc1cc(/C=C/C(=O)O)cc(c1O)OC	PMID:21714734
Camellia sinensis	IMPHY004286	Longifolene	C=C1C2CCC3C1(C)CCCC(C23)(C)C	PMID:16248572
Camellia sinensis	IMPHY004334	Benzyl beta-d-glucopyranoside	OC[C@H]1O[C@@H](OCc2ccccc2)[C@@H]([C@H]([C@@H]1O)O)O	ISBN:9788185042145
Camellia sinensis	IMPHY004388	Kaempferol	Oc1ccc(cc1)c1oc2cc(O)cc(c2c(=O)c1O)O	PMID:16390204, PMID:20183820
Camellia sinensis	IMPHY004429	Jasmine lactone	CC/C=CCC1CCCC(=O)O1	PMID:20460717
Camellia sinensis	IMPHY004566	Daidzein	Oc1ccc(cc1)c1coc2c(c1=O)ccc(c2)O	PMID:12809364
Camellia sinensis	IMPHY004578	Puerarin	OC[C@H]1O[C@H]([C@@H]([C@H]([C@@H]1O)O)O)c1c(O)ccc2c1occ(c2=O)c1ccc(cc1)O	PMID:20183820
Camellia sinensis	IMPHY004619	Quercetin	Oc1cc(O)c2c(c1)oc(c(c2=O)O)c1ccc(c(c1)O)O	ISBN:9788185042114, PMID:12491801, PMID:16390204, PMID:20183820
Camellia sinensis	IMPHY004643	Genistein	Oc1ccc(cc1)c1coc2c(c1=O)c(O)cc(c2)O	PMID:12809364
Camellia sinensis	IMPHY004660	Luteolin	Oc1cc(O)c2c(c1)oc(cc2=O)c1ccc(c(c1)O)O	PMID:20183820, PMID:8237118
Camellia sinensis	IMPHY004661	Apigenin	Oc1ccc(cc1)c1cc(=O)c2c(o1)cc(cc2O)O	ISBN:9788185042114, PMID:15013012, PMID:8237118
Camellia sinensis	IMPHY004845	Gallocatechin-(4alpha->8)-epigallocatechin	Oc1cc(O)c2c(c1)O[C@@H]([C@H]([C@@H]2c1c(O)cc(c2c1O[C@@H]([C@@H](C2)O)c1cc(O)c(c(c1)O)O)O)O)c1cc(O)c(c(c1)O)O	DOI:10.2174/0929867033456729
Camellia sinensis	IMPHY004847	Epigallocatechin-(4beta->8)-epicatechin-3-O-gallate ester	Oc1cc(O)c2c(c1)O[C@@H]([C@@H]([C@H]2c1c(O)cc(c2c1O[C@@H]([C@@H](C2)OC(=O)c1cc(O)c(c(c1)O)O)c1ccc(c(c1)O)O)O)O)c1cc(O)c(c(c1)O)O	DOI:10.2174/0929867033456729
Camellia sinensis	IMPHY005099	Theaflagallin	Oc1cc2O[C@@H]([C@H](Cc2c(c1)O)O)c1cc2cc(O)c(c(c2c(c(=O)c1)O)O)O	DOI:10.2174/0929867033456729, ISBN:9788185042114
Camellia sinensis	IMPHY005168	Epigallocatechin 3-O-cinnamate	O=C(O[C@@H]1Cc2c(O)cc(cc2O[C@@H]1c1cc(O)c(c(c1)O)O)O)/C=C/c1ccccc1	DOI:10.2174/0929867033456729
Camellia sinensis	IMPHY005433	Fisetin	Oc1ccc2c(c1)oc(c(c2=O)O)c1ccc(c(c1)O)O	PMID:20183820
Camellia sinensis	IMPHY005455	Orientin	OC[C@H]1O[C@H]([C@@H]([C@H]([C@@H]1O)O)O)c1c(O)cc(c2c1oc(cc2=O)c1ccc(c(c1)O)O)O	ISBN:9788185042145, PMID:8237118
Camellia sinensis	IMPHY005581	2'-Hydroxygenistein	Oc1ccc(c(c1)O)c1coc2c(c1=O)c(O)cc(c2)O	PMID:15013012
Camellia sinensis	IMPHY005758	Theophylline	Cn1c(=O)n(C)c2c(c1=O)[nH]cn2	ISBN:9788172362089
Camellia sinensis	IMPHY005803	Furaneol	CC1OC(=C(C1=O)O)C	PMID:16448203
Camellia sinensis	IMPHY005824	Benzoic acid, 3,4,5-trimethoxy-, diester with 1,8-bis(3,4-dihydro-3,5,7-trihydroxy-2H-1-benzopyran-2-yl)-3,4,6-trihydroxy-5H-benzocyclohepten-5-one	Oc1cc2OC([C@@H](Cc2c(c1)O)O)c1cc2c(cc(c(c2c(c(=O)c1)O)OC(=O)c1cc(O)c(c(c1)O)O)O)[C@H]1Oc2cc(OC(=O)c3cc(O)c(c(c3)O)O)cc(c2C[C@H]1O)O	ISBN:9788172362089, PMID:15850353, PMID:7809277, PMID:9339552
Camellia sinensis	IMPHY006011	Benzylamine	NCc1ccccc1	PMID:1615000
Camellia sinensis	IMPHY006096	Camellianin A	CC(=O)OC[C@H]1O[C@@H](Oc2cc(O)cc3c2c(=O)cc(o3)c2ccc(cc2)O)[C@@H]([C@H]([C@@H]1O[C@@H]1O[C@@H](C)[C@@H]([C@H]([C@H]1O)O)O)O)O	ISBN:9788185042138
Camellia sinensis	IMPHY006191	Camellianin B	OC[C@H]1O[C@@H](Oc2cc(O)cc3c2c(=O)cc(o3)c2ccc(cc2)O)[C@@H]([C@H]([C@@H]1O[C@@H]1O[C@@H](C)[C@@H]([C@H]([C@H]1O)O)O)O)O	ISBN:9788185042138
Camellia sinensis	IMPHY006279	2-Phenylethanol	OCCc1ccccc1	PMID:11087494, PMID:16448203, PMID:7522061
Camellia sinensis	IMPHY006362	Ascorbic acid	OC[C@@H]([C@H]1OC(=O)C(=C1O)O)O	PMID:26787992
Camellia sinensis	IMPHY006375	Theaflavic acid	Oc1cc2OC(C(Cc2c(c1)O)O)c1cc(O)c(c2c1cc(cc(=O)c2O)C(=O)O)O	DOI:10.2174/0929867033456729, PMID:11087459
Camellia sinensis	IMPHY006394	Theobromine	Cn1cnc2c1c(=O)[nH]c(=O)n2C	ISBN:9788172362089, PMID:18966503
Camellia sinensis	IMPHY006640	2-Methoxy-4-methylphenol	COc1cc(C)ccc1O	PMID:16248572
Camellia sinensis	IMPHY006999	Strictinin	O[C@H]1[C@@H](O[C@H]2[C@H]([C@@H]1O)OC(=O)c1cc(O)c(c(c1-c1c(C(=O)OC2)cc(c(c1O)O)O)O)O)OC(=O)c1cc(O)c(c(c1)O)O	PMID:10956128
Camellia sinensis	IMPHY007047	Inosine 5-monophosphate	O[C@@H]1[C@H](O)[C@H](O[C@H]1n1cnc2c1[nH]cnc2=O)COP(=O)(O)O	PMID:11559141
Camellia sinensis	IMPHY007105	Dihydrochalcone	O=C(c1ccccc1)CCc1ccccc1	PMID:19601579
Camellia sinensis	IMPHY008213	4-Ethyl-2-methoxyphenol	CCc1ccc(c(c1)OC)O	PMID:16248572
Camellia sinensis	IMPHY008689	Isovitexin	OC[C@H]1O[C@H]([C@@H]([C@H]([C@@H]1O)O)O)c1c(O)cc2c(c1O)c(=O)cc(o2)c1ccc(cc1)O	ISBN:9788185042145, PMID:8237118
Camellia sinensis	IMPHY008937	Vitamin E	C[C@@H](CCC[C@]1(C)CCc2c(O1)c(C)c(c(c2C)O)C)CCC[C@@H](CCCC(C)C)C	PMID:8671713
Camellia sinensis	IMPHY008945	Cyanidin	Oc1cc(O)c2c(c1)[o+]c(c(c2)O)c1ccc(c(c1)O)O	PMID:17341825
Camellia sinensis	IMPHY010266	(+)-Catechin-(4alpha->8)-(-)-epigallocatechin	Oc1cc(O)c2c(c1)O[C@@H]([C@H]([C@@H]2c1c(O)cc(c2c1O[C@@H]([C@@H](C2)O)c1cc(O)c(c(c1)O)O)O)O)c1ccc(c(c1)O)O	DOI:10.2174/0929867033456729
Camellia sinensis	IMPHY010606	3,3'-Digalloylprocyanidin B2	Oc1cc(O)c2c(c1)O[C@@H]([C@@H]([C@H]2c1c(O)cc(c2c1O[C@@H]([C@@H](C2)OC(=O)c1cc(O)c(c(c1)O)O)c1ccc(c(c1)O)O)O)OC(=O)c1cc(O)c(c(c1)O)O)c1ccc(c(c1)O)O	ISBN:9788185042114
Camellia sinensis	IMPHY011409	Guaiacol	COc1ccccc1O	PMID:16248572
Camellia sinensis	IMPHY011576	alpha-Spinasterol	CC[C@@H](C(C)C)/C=C/[C@H]([C@H]1CC[C@@H]2[C@]1(C)CC[C@H]1C2=CC[C@@H]2[C@]1(C)CC[C@@H](C2)O)C	ISBN:9788185042084
Camellia sinensis	IMPHY011588	cis-3-Hexen-1-ol	OCC/C=CCC	ISBN:9788172362089, PMID:11087494
Camellia sinensis	IMPHY011670	Epigallocatechin gallate	Oc1cc(O)c2c(c1)O[C@@H]([C@@H](C2)OC(=O)c1cc(O)c(c(c1)O)O)c1cc(O)c(c(c1)O)O	DOI:10.15482/usda.adc/1239279, ISBN:9788172362089, PMID:16364532, PMID:17012766, PMID:17117344, PMID:18404315, PMID:18436487, PMID:18686968, PMID:19101751, PMID:20045974, PMID:21098339, PMID:21432397, PMID:21881268, PMID:22098505, PMID:24360423, PMID:26236682, PMID:26902467, PMID:7809277
Camellia sinensis	IMPHY011671	(-)-Gallocatechin gallate	Oc1cc(O)c2c(c1)O[C@H]([C@@H](C2)OC(=O)c1cc(O)c(c(c1)O)O)c1cc(O)c(c(c1)O)O	PMID:18436487
Camellia sinensis	IMPHY011707	beta-Carotene	C/C(=CC=CC=C(C=CC=C(C=CC1=C(C)CCCC1(C)C)/C)/C)/C=C/C=C(/C=C/C1=C(C)CCCC1(C)C)C	PMID:8671713
Camellia sinensis	IMPHY011735	(+)-Gallocatechin	Oc1cc2O[C@H](c3cc(O)c(c(c3)O)O)[C@H](Cc2c(c1)O)O	DOI:10.15482/usda.adc/1239279, PMID:22098505
Camellia sinensis	IMPHY011739	Isoschaftoside	OC[C@H]1O[C@H]([C@@H]([C@@H]([C@@H]1O)O)O)c1c(O)c([C@@H]2OC[C@@H]([C@@H]([C@H]2O)O)O)c(c2c1oc(cc2=O)c1ccc(cc1)O)O	ISBN:9788185042145, PMID:8237118
Camellia sinensis	IMPHY011844	Chlorogenic acid	O=C(O[C@@H]1C[C@@](O)(C[C@H]([C@H]1O)O)C(=O)O)/C=C/c1ccc(c(c1)O)O	PMID:16390204
Camellia sinensis	IMPHY011865	(+)-epicatechin-3-O-gallate	Oc1cc(O)c2c(c1)O[C@H]([C@H](C2)OC(=O)c1cc(O)c(c(c1)O)O)c1ccc(c(c1)O)O	PMID:17117344, PMID:18404315, PMID:18436487, PMID:20045974
Camellia sinensis	IMPHY011874	(-)-Epicatechin gallate	Oc1cc(O)c2c(c1)O[C@@H]([C@@H](C2)OC(=O)c1cc(O)c(c(c1)O)O)c1ccc(c(c1)O)O	DOI:10.15482/usda.adc/1239279, ISBN:9788172362089, PMID:18404315, PMID:22098505, PMID:27898032
Camellia sinensis	IMPHY011933	Caffeic acid	OC(=O)/C=C/c1ccc(c(c1)O)O	PMID:16390204
Camellia sinensis	IMPHY011990	(-)-Epiafzelechin	Oc1ccc(cc1)[C@H]1Oc2cc(O)cc(c2C[C@H]1O)O	DOI:10.15482/usda.adc/1239279
Camellia sinensis	IMPHY012038	Denbufylline	CCCCn1c(=O)c2n(cnc2n(c1=O)CCCC)CC(=O)C	ISBN:9788172362089
Camellia sinensis	IMPHY012045	Propentofylline	CCCn1cnc2c1c(=O)n(CCCCC(=O)C)c(=O)n2C	ISBN:9788172362089
Camellia sinensis	IMPHY012058	Linalool	C=CC(CCC=C(C)C)(O)C	PMID:11087494, PMID:16448203, PMID:7522061
Camellia sinensis	IMPHY012160	alpha-Terpineol	CC1=CCC(CC1)C(O)(C)C	PMID:16248572
Camellia sinensis	IMPHY012402	Campesterol	O[C@H]1CC[C@]2(C(=CC[C@@H]3[C@@H]2CC[C@]2([C@H]3CC[C@@H]2[C@@H](CC[C@H](C(C)C)C)C)C)C1)C	ISBN:9788185042114
Camellia sinensis	IMPHY012550	Vicenin-2	OC[C@H]1O[C@H]([C@@H]([C@H]([C@@H]1O)O)O)c1c(O)c([C@@H]2O[C@H](CO)[C@H]([C@@H]([C@H]2O)O)O)c(c2c1oc(cc2=O)c1ccc(cc1)O)O	ISBN:9788185042145, PMID:8237118
Camellia sinensis	IMPHY012713	Vitexin	OC[C@H]1O[C@H]([C@@H]([C@H]([C@@H]1O)O)O)c1c(O)cc(c2c1oc(cc2=O)c1ccc(cc1)O)O	ISBN:9788185042145, PMID:8237118
Camellia sinensis	IMPHY013513	Theaflavin-3'-O-gallate	Oc1cc2O[C@H](C3CCC(=O)c4c(C3)c(cc(c4O)O)[C@H]3Oc4cc(O)cc(c4C[C@H]3O)O)[C@@H](Cc2c(c1)O)OC(=O)c1cc(O)c(c(c1)O)O	ISBN:9788185042114
Camellia sinensis	IMPHY014836	beta-Sitosterol	CC[C@@H](C(C)C)CC[C@H]([C@H]1CC[C@@H]2[C@]1(C)CC[C@H]1[C@H]2CC=C2[C@]1(C)CC[C@@H](C2)O)C	ISBN:9788185042114
Camellia sinensis	IMPHY014842	Stigmasterol	CC[C@@H](C(C)C)/C=C/[C@H]([C@H]1CC[C@@H]2[C@]1(C)CC[C@H]1[C@H]2CC=C2[C@]1(C)CC[C@@H](C2)O)C	ISBN:9788185042114
Camellia sinensis	IMPHY014854	Cianidanol	Oc1cc2O[C@H](c3ccc(c(c3)O)O)[C@H](Cc2c(c1)O)O	DOI:10.15482/usda.adc/1239279, PMID:12589537, PMID:17117344, PMID:18404315, PMID:18460799, PMID:19623550, PMID:20045974, PMID:22226811, PMID:23158288, PMID:23578653, PMID:23811048, PMID:23823500, PMID:24632491, PMID:24676054, PMID:25243234, PMID:26236682, PMID:26520678, PMID:27483735, PMID:27898032
Camellia sinensis	IMPHY014908	(-)-Epicatechin	Oc1cc2O[C@H](c3ccc(c(c3)O)O)[C@@H](Cc2c(c1)O)O	DOI:10.15482/usda.adc/1239279, ISBN:9788172362089, PMID:11743764, PMID:17012766, PMID:18404315, PMID:18460799, PMID:20045974, PMID:21098339, PMID:22098505, PMID:23823500, PMID:26167188, PMID:7809277
Camellia sinensis	IMPHY014923	Geraniol	OC/C=C(/CCC=C(C)C)C	PMID:11087494, PMID:16448203
Camellia sinensis	IMPHY015047	Rutin	Oc1cc(O)c2c(c1)oc(c(c2=O)O[C@@H]1O[C@H](CO[C@@H]2O[C@@H](C)[C@@H]([C@H]([C@H]2O)O)O)[C@H]([C@@H]([C@H]1O)O)O)c1ccc(c(c1)O)O	PMID:20183820
Camellia sinensis	IMPHY015076	Schottenol	CC[C@@H](C(C)C)CC[C@H]([C@H]1CC[C@@H]2[C@]1(C)CC[C@H]1C2=CC[C@@H]2[C@]1(C)CC[C@@H](C2)O)C	ISBN:9788185042084
Catharanthus roseus	IMPHY000998	Leurosine	CC[C@@]12CN3CCc4c([C@@](C[C@@H]([C@H]2O1)C3)(C(=O)OC)c1cc2c(cc1OC)N([C@@H]1[C@@]32CCN2[C@H]3[C@@](CC)(C=CC2)[C@H]([C@]1(O)C(=O)OC)OC(=O)C)C)[nH]c1c4cccc1	ISBN:9788172360481
Catharanthus roseus	IMPHY007011	Coronaridine	CC[C@H]1C[C@@H]2CN3[C@@H]1[C@](C2)(C(=O)OC)c1[nH]c2c(c1CC3)cccc2	ISBN:9788172360481
Catharanthus roseus	IMPHY012963	Javlor	COc1cc2N(C)[C@@H]3[C@@]4(c2cc1[C@]1(C[C@@H]2CN(Cc5c1[nH]c1c5cccc1)C[C@@H](C2)C(F)(F)C)C(=O)OC)CCN1[C@H]4[C@@]([C@H]([C@]3(O)C(=O)OC)OC(=O)C)(CC)C=CC1	DOI:10.1093/database/bav075
Catharanthus roseus	IMPHY013934	1H-Indolizino(8,1-cd)carbazole-5-carboxylic acid, 3a-ethyl-3a,4,5,5a,6,11,12,13a-octahydro-4,5-dihydroxy-6-methyl-, methyl ester, 4-acetate	COC(=O)C1(O)C(OC(=O)C)C2(CC)C=CCN3C2C2(C1N(C)c1c2cccc1)CC3	DOI:10.1093/database/bav075
Catharanthus roseus	IMPHY003833	Alstonine	COC(=O)C1=CO[C@H]([C@H]2[C@@H]1Cc1n(C2)ccc2-c1nc1c2cccc1)C	DOI:10.1093/database/bav075
Catharanthus roseus	IMPHY000060	Myristic acid	CCCCCCCCCCCCCC(=O)O	DOI:10.1002/ffj.1606
Catharanthus roseus	IMPHY000136	Pyruvic acid	OC(=O)C(=O)C	DOI:10.1093/database/bav075
Catharanthus roseus	IMPHY000308	Hexadecane	CCCCCCCCCCCCCCCC	DOI:10.1002/ffj.1606
Catharanthus roseus	IMPHY000466	7,3' -O-dimethylcyanidin 3-o-robinobioside	COc1cc(ccc1O)c1[o+]c2cc(OC)cc(c2cc1O[C@@H]1O[C@H](CO[C@@H]2O[C@@H](C)[C@@H]([C@H]([C@H]2O)O)O)[C@@H]([C@@H]([C@H]1O)O)O)O	DOI:10.1093/database/bav075
Catharanthus roseus	IMPHY000859	2-(3,4-Dihydroxyphenyl)-5-methoxychromenylium-3,7-diol;chloride	COc1cc(O)cc2c1cc(O)c([o+]2)c1ccc(c(c1)O)O.[Cl-]	DOI:10.1093/database/bav075
Catharanthus roseus	IMPHY000885	Rosinidin	COc1cc(O)c2c(c1)[o+]c(c(c2)O)c1ccc(c(c1)OC)O	DOI:10.1093/database/bav075
Catharanthus roseus	IMPHY000905	Petunidin	COc1cc(cc(c1O)O)c1[o+]c2cc(O)cc(c2cc1O)O	DOI:10.1093/database/bav075
Catharanthus roseus	IMPHY000923	Hirsutidin	COc1cc(O)c2c(c1)[o+]c(c(c2)O)c1cc(OC)c(c(c1)OC)O	DOI:10.1093/database/bav075
Catharanthus roseus	IMPHY001266	Petunidin 3-glucoside	OC[C@H]1O[C@@H](Oc2cc3c(O)cc(cc3[o+]c2c2cc(O)c(c(c2)OC)O)O)[C@@H]([C@H]([C@@H]1O)O)O	DOI:10.1093/database/bav075
Catharanthus roseus	IMPHY001267	Oenin	OC[C@H]1O[C@@H](Oc2cc3c(O)cc(cc3[o+]c2c2cc(OC)c(c(c2)OC)O)O)[C@@H]([C@H]([C@@H]1O)O)O	DOI:10.1093/database/bav075
Catharanthus roseus	IMPHY001279	Gomaline	CN1CCCN(C(=O)CC1c1ccccc1)CCCCN1CCCN(C(CC1=O)c1ccccc1)C	DOI:10.1093/database/bav075
Catharanthus roseus	IMPHY001321	3',4'-Anhydrovinblastine	CCC1=C[C@H]2CN(C1)CCc1c([C@@](C2)(C(=O)OC)c2cc3c(cc2OC)N([C@@H]2[C@@]43CCN3[C@H]4[C@@](CC)(C=CC3)[C@H]([C@]2(O)C(=O)OC)OC(=O)C)C)[nH]c2c1cccc2	DOI:10.1093/database/bav075
Catharanthus roseus	IMPHY001326	16-Methoxytabersonine	COc1ccc2c(c1)NC1=C(C[C@]3([C@H]4[C@@]21CCN4CC=C3)CC)C(=O)OC	DOI:10.1093/database/bav075, ISBN:9788172361150, ISBN:9788172362089, ISBN:9788185042114, ISBN:9788185042145
Catharanthus roseus	IMPHY001548	Geranylacetone	C/C(=CCCC(=O)C)/CCC=C(C)C	DOI:10.1002/ffj.1606, DOI:10.1093/database/bav075
Catharanthus roseus	IMPHY001555	Jasmone	CC/C=CCC1=C(C)CCC1=O	DOI:10.1093/database/bav075
Catharanthus roseus	IMPHY001644	Malvidin	COc1cc(cc(c1O)OC)c1[o+]c2cc(O)cc(c2cc1O)O	DOI:10.1093/database/bav075
Catharanthus roseus	IMPHY001714	Secologanin	O=CC[C@H]1[C@@H](C=C)[C@@H](OC=C1C(=O)OC)O[C@@H]1O[C@H](CO)[C@H]([C@@H]([C@H]1O)O)O	DOI:10.1093/database/bav075
Catharanthus roseus	IMPHY001915	Octadecane	CCCCCCCCCCCCCCCCCC	DOI:10.1002/ffj.1606
Catharanthus roseus	IMPHY002265	Vindolininol	OC[C@@H]1C[C@]23[C@H]([C@]41Nc1c([C@@]54[C@H]3N(CC5)CC=C2)cccc1)C	DOI:10.1093/database/bav075
Catharanthus roseus	IMPHY002588	Flavylium	c1ccc(cc1)c1ccc2c([o+]1)cccc2	DOI:10.1093/database/bav075
Catharanthus roseus	IMPHY002667	Pentadecanoic acid	CCCCCCCCCCCCCCC(=O)O	DOI:10.1002/ffj.1606, DOI:10.1093/database/bav075
Catharanthus roseus	IMPHY002915	Benzyl Alcohol	OCc1ccccc1	DOI:10.1093/database/bav075
Catharanthus roseus	IMPHY002926	2,3-Butanediol	CC(C(O)C)O	DOI:10.1093/database/bav075
Catharanthus roseus	IMPHY002983	1-Hexadecanol	CCCCCCCCCCCCCCCCO	DOI:10.1080/0972060x.2014.998720
Catharanthus roseus	IMPHY003016	Lauric acid	CCCCCCCCCCCC(=O)O	DOI:10.1002/ffj.1606, DOI:10.1093/database/bav075
Catharanthus roseus	IMPHY003104	Decanoic acid	CCCCCCCCCC(=O)O	DOI:10.1002/ffj.1606, DOI:10.1093/database/bav075
Catharanthus roseus	IMPHY003316	Pentadecanal	CCCCCCCCCCCCCCC=O	DOI:10.1002/ffj.1606
Catharanthus roseus	IMPHY003437	Pelargonidin	Oc1ccc(cc1)c1[o+]c2cc(O)cc(c2cc1O)O	DOI:10.1093/database/bav075
Catharanthus roseus	IMPHY003485	Myrcene	C=CC(=C)CCC=C(C)C	DOI:10.1002/ffj.1606, DOI:10.1093/database/bav075
Catharanthus roseus	IMPHY003500	Citric acid	OC(=O)C(CC(=O)O)(CC(=O)O)O	DOI:10.1093/database/bav075
Catharanthus roseus	IMPHY003525	Nonanal	CCCCCCCCC=O	DOI:10.1002/ffj.1606
Catharanthus roseus	IMPHY003536	Eugenol	C=CCc1ccc(c(c1)OC)O	DOI:10.1080/0972060x.2014.998720
Catharanthus roseus	IMPHY003537	Tetradecanal	CCCCCCCCCCCCCC=O	DOI:10.1002/ffj.1606, DOI:10.1080/0972060x.2014.998720, DOI:10.1093/database/bav075
Catharanthus roseus	IMPHY003546	2-Isobutyl-3-methoxypyrazine	COc1nccnc1CC(C)C	DOI:10.1093/database/bav075
Catharanthus roseus	IMPHY003691	Methyl jasmonate	CC/C=CC[C@@H]1[C@H](CCC1=O)CC(=O)OC	DOI:10.1093/database/bav075
Catharanthus roseus	IMPHY003743	Tabernaemontanine	CC[C@@H]1CN(C)[C@@H]2[C@H]([C@H]1CC(=O)c1c(C2)c2c([nH]1)cccc2)C(=O)OC	DOI:10.1093/database/bav075
Catharanthus roseus	IMPHY003914	(Z)-2-Decenal	CCCCCCC/C=CC=O	DOI:10.1093/database/bav075
Catharanthus roseus	IMPHY003915	2-Decenal	CCCCCCC/C=C/C=O	DOI:10.1002/ffj.1606
Catharanthus roseus	IMPHY003982	gamma-Terpinene	CC1=CCC(=CC1)C(C)C	DOI:10.1080/0972060x.2014.998720
Catharanthus roseus	IMPHY004225	Methyl linoleate	CCCCC/C=CC/C=CCCCCCCCC(=O)OC	DOI:10.1080/0972060x.2014.998720
Catharanthus roseus	IMPHY004388	Kaempferol	Oc1ccc(cc1)c1oc2cc(O)cc(c2c(=O)c1O)O	DOI:10.1093/database/bav075
Catharanthus roseus	IMPHY004399	Methyl linolenate	CC/C=CC/C=CC/C=CCCCCCCCC(=O)OC	DOI:10.1080/0972060x.2014.998720
Catharanthus roseus	IMPHY004619	Quercetin	Oc1cc(O)c2c(c1)oc(c(c2=O)O)c1ccc(c(c1)O)O	DOI:10.1093/database/bav075
Catharanthus roseus	IMPHY004631	Stearic acid	CCCCCCCCCCCCCCCCCC(=O)O	DOI:10.1002/ffj.1606, DOI:10.1080/0972060x.2014.998720, DOI:10.1093/database/bav075
Catharanthus roseus	IMPHY004813	Hirsutidin 3-O-(6-O-p-coumaroyl)glucoside	COc1cc(O)c2c(c1)[o+]c(c(c2)O[C@@H]1OC(COC(=O)/C=C/c2ccc(cc2)O)[C@H]([C@@H](C1O)O)O)c1cc(OC)c(c(c1)OC)O	DOI:10.1093/database/bav075
Catharanthus roseus	IMPHY004814	Hirsutidin 3-glucoside	OCC1O[C@@H](Oc2cc3c(O)cc(cc3[o+]c2c2cc(OC)c(c(c2)OC)O)OC)C([C@H]([C@@H]1O)O)O	DOI:10.1093/database/bav075
Catharanthus roseus	IMPHY005273	Peonidin chloride	COc1cc(ccc1O)c1[o+]c2cc(O)cc(c2cc1O)O.[Cl-]	DOI:10.1093/database/bav075
Catharanthus roseus	IMPHY005549	2-Octenal	CCCCC/C=C/C=O	DOI:10.1093/database/bav075
Catharanthus roseus	IMPHY005551	2,4-Heptadienal	CC/C=C/C=C/C=O	DOI:10.1002/ffj.1606
Catharanthus roseus	IMPHY005562	Hexadecenoic acid	CCCCCCCCCCCCC/C=C/C(=O)O	DOI:10.1002/ffj.1606
Catharanthus roseus	IMPHY005813	Alloxan	O=C1NC(=O)C(=O)C(=O)N1	DOI:10.1093/database/bav075
Catharanthus roseus	IMPHY005952	9,13-Pentadecadien-2-one, 6,10,14-trimethyl-, (E)-	CC(CCCC(=O)C)CC/C=C(/CCC=C(C)C)C	DOI:10.1002/ffj.1606, DOI:10.1093/database/bav075
Catharanthus roseus	IMPHY005994	3-Octen-2-one	CCCC/C=C/C(=O)C	DOI:10.1002/ffj.1606
Catharanthus roseus	IMPHY006063	1-Docosene	CCCCCCCCCCCCCCCCCCCCC=C	DOI:10.1002/ffj.1606
Catharanthus roseus	IMPHY006279	2-Phenylethanol	OCCc1ccccc1	DOI:10.1093/database/bav075
Catharanthus roseus	IMPHY006327	Lactic acid	OC(=O)C(O)C	DOI:10.1093/database/bav075
Catharanthus roseus	IMPHY006412	(2E,4E)-2,4-Dodecadienal	CCCCCCC/C=C/C=C/C=O	DOI:10.1002/ffj.1606
Catharanthus roseus	IMPHY006566	2-Methyl-4-heptanone	CCCC(=O)CC(C)C	DOI:10.1002/ffj.1606
Catharanthus roseus	IMPHY006677	petunidin-3-O-(6-O-cis-p-coumaryl-beta-D-glucoside)	COc1cc(cc(c1O)O)c1[o+]c2cc(O)cc(c2cc1O[C@@H]1O[C@H](COC(=O)/C=Cc2ccc(cc2)O)[C@H]([C@@H]([C@H]1O)O)O)O	DOI:10.1093/database/bav075
Catharanthus roseus	IMPHY006696	Methyleugenol	C=CCc1ccc(c(c1)OC)OC	DOI:10.1080/0972060x.2014.998720
Catharanthus roseus	IMPHY006698	Malvidin-3-O-(6-p-coumaroyl)glucoside	COc1cc(cc(c1O)OC)c1[o+]c2cc(O)cc(c2cc1O[C@H]1O[C@@H](COC(=O)/C=C/c2ccc(cc2)O)[C@@H]([C@H]([C@@H]1O)O)O)O	DOI:10.1093/database/bav075
Catharanthus roseus	IMPHY006951	Eicosane	CCCCCCCCCCCCCCCCCCCC	DOI:10.1002/ffj.1606
Catharanthus roseus	IMPHY006970	Decanal	CCCCCCCCCC=O	DOI:10.1002/ffj.1606
Catharanthus roseus	IMPHY007011	Coronaridine	CC[C@H]1C[C@@H]2CN3[C@@H]1[C@](C2)(C(=O)OC)c1[nH]c2c(c1CC3)cccc2	DOI:10.1093/database/bav075, ISBN:9788172361150, ISBN:9788172362089, ISBN:9788185042114, ISBN:9788185042145
Catharanthus roseus	IMPHY007068	Undecanoic acid	CCCCCCCCCCC(=O)O	DOI:10.1002/ffj.1606
Catharanthus roseus	IMPHY007076	Undecanal	CCCCCCCCCCC=O	DOI:10.1002/ffj.1606
Catharanthus roseus	IMPHY007144	Reserpic acid	CO[C@H]1[C@H](O)C[C@H]2[C@@H]([C@@H]1C(=O)O)C[C@H]1N(C2)CCc2c1[nH]c1c2ccc(c1)OC	DOI:10.1093/database/bav075
Catharanthus roseus	IMPHY007156	Quinic acid	OC1[C@H](O)CC(C[C@H]1O)(O)C(=O)O	DOI:10.1093/database/bav075
Catharanthus roseus	IMPHY007164	Perivine	COC(=O)[C@@H]1[C@H]2NC/C(=C/C)/[C@@H]1CC(=O)c1c(C2)c2ccccc2[nH]1	DOI:10.1093/database/bav075
Catharanthus roseus	IMPHY007186	Heptanal	CCCCCCC=O	DOI:10.1002/ffj.1606
Catharanthus roseus	IMPHY007204	Dodecanal	CCCCCCCCCCCC=O	DOI:10.1002/ffj.1606, DOI:10.1080/0972060x.2014.998720
Catharanthus roseus	IMPHY007206	Dodecyl acetate	CCCCCCCCCCCCOC(=O)C	DOI:10.1080/0972060x.2014.998720
Catharanthus roseus	IMPHY007327	Palmitic acid	CCCCCCCCCCCCCCCC(=O)O	DOI:10.1002/ffj.1606, DOI:10.1080/0972060x.2014.998720, DOI:10.1093/database/bav075
Catharanthus roseus	IMPHY007331	6-Methyl-5-hepten-2-one	CC(=O)CCC=C(C)C	DOI:10.1002/ffj.1606
Catharanthus roseus	IMPHY007415	Loganic acid	OC[C@H]1O[C@@H](O[C@@H]2OC=C([C@@H]3[C@H]2[C@@H](C)[C@H](C3)O)C(=O)O)[C@@H]([C@H]([C@@H]1O)O)O	DOI:10.1093/database/bav075
Catharanthus roseus	IMPHY007451	Cryptochlorogenic acid	O=C(OC1[C@H](O)CC(C[C@H]1O)(O)C(=O)O)/C=C/c1ccc(c(c1)O)O	DOI:10.1093/database/bav075
Catharanthus roseus	IMPHY007467	Hexadecanal	CCCCCCCCCCCCCCCC=O	DOI:10.1002/ffj.1606, DOI:10.1080/0972060x.2014.998720
Catharanthus roseus	IMPHY007539	Phenylacetaldehyde	O=CCc1ccccc1	DOI:10.1093/database/bav075
Catharanthus roseus	IMPHY008196	2,4-Hexadienal	C/C=C/C=C/C=O	DOI:10.1002/ffj.1606
Catharanthus roseus	IMPHY008724	Isorhamnetin	COc1cc(ccc1O)c1oc2cc(O)cc(c2c(=O)c1O)O	DOI:10.1093/database/bav075
Catharanthus roseus	IMPHY008937	Vitamin E	C[C@@H](CCC[C@]1(C)CCc2c(O1)c(C)c(c(c2C)O)C)CCC[C@@H](CCCC(C)C)C	DOI:10.1080/0972060x.2014.998720
Catharanthus roseus	IMPHY008945	Cyanidin	Oc1cc(O)c2c(c1)[o+]c(c(c2)O)c1ccc(c(c1)O)O	DOI:10.1093/database/bav075
Catharanthus roseus	IMPHY009355	Tetracosane	CCCCCCCCCCCCCCCCCCCCCCCC	DOI:10.1002/ffj.1606, DOI:10.1093/database/bav075
Catharanthus roseus	IMPHY009368	Heptadecane	CCCCCCCCCCCCCCCCC	DOI:10.1002/ffj.1606, DOI:10.1080/0972060x.2014.998720
Catharanthus roseus	IMPHY009369	Nonadecane	CCCCCCCCCCCCCCCCCCC	DOI:10.1002/ffj.1606
Catharanthus roseus	IMPHY009375	Docosane	CCCCCCCCCCCCCCCCCCCCCC	DOI:10.1002/ffj.1606
Catharanthus roseus	IMPHY009382	Heneicosane	CCCCCCCCCCCCCCCCCCCCC	DOI:10.1002/ffj.1606
Catharanthus roseus	IMPHY009389	Pentadecane	CCCCCCCCCCCCCCC	DOI:10.1002/ffj.1606, DOI:10.1080/0972060x.2014.998720
Catharanthus roseus	IMPHY009411	Hexadecyl acetate	CCCCCCCCCCCCCCCCOC(=O)C	DOI:10.1002/ffj.1606, DOI:10.1093/database/bav075
Catharanthus roseus	IMPHY009419	Tridecane	CCCCCCCCCCCCC	DOI:10.1002/ffj.1606, DOI:10.1080/0972060x.2014.998720
Catharanthus roseus	IMPHY009490	Tricosane	CCCCCCCCCCCCCCCCCCCCCCC	DOI:10.1002/ffj.1606, DOI:10.1093/database/bav075
Catharanthus roseus	IMPHY009513	Tridecanoic acid	CCCCCCCCCCCCC(=O)O	DOI:10.1002/ffj.1606, DOI:10.1093/database/bav075
Catharanthus roseus	IMPHY009946	Benzaldehyde	O=Cc1ccccc1	DOI:10.1002/ffj.1606
Catharanthus roseus	IMPHY010000	Dodecane	CCCCCCCCCCCC	DOI:10.1080/0972060x.2014.998720
Catharanthus roseus	IMPHY010187	(1S,4As,10aR)-1,4a-dimethyl-7-propan-2-yl-2,3,4,9,10,10a-hexahydrophenanthrene-1-carboxylic acid	OC(=O)[C@@]1(C)CCC[C@]2([C@H]1CCc1c2ccc(c1)C(C)C)C	DOI:10.1080/0972060x.2014.998720
Catharanthus roseus	IMPHY010537	Vindoline	COC(=O)[C@@]1(O)[C@H](OC(=O)C)[C@]2(CC)C=CCN3[C@@H]2[C@@]2([C@H]1N(C)c1c2ccc(c1)OC)CC3	DOI:10.1093/database/bav075, ISBN:9788172360481, ISBN:9788172361150, ISBN:9788172362089, ISBN:9788185042114
Catharanthus roseus	IMPHY010600	Gomezine	C/C=C/1CN2CCC1C(=C)c1c(C2)c2c([nH]1)cccc2	DOI:10.1093/database/bav075
Catharanthus roseus	IMPHY010939	trans-2,cis-6-Nonadienal	CC/C=CCC/C=C/C=O	DOI:10.1080/0972060x.2014.998720
Catharanthus roseus	IMPHY011215	Tetradecane	CCCCCCCCCCCCCC	DOI:10.1002/ffj.1606, DOI:10.1080/0972060x.2014.998720
Catharanthus roseus	IMPHY011225	9-Octadecen-1-ol, (9Z)-	CCCCCCCCC=CCCCCCCCCO	DOI:10.1002/ffj.1606, DOI:10.1093/database/bav075
Catharanthus roseus	IMPHY011396	4-Carvomenthenol	CC1=CCC(CC1)(O)C(C)C	DOI:10.1080/0972060x.2014.998720
Catharanthus roseus	IMPHY011503	Catharanthine	CCC1=C[C@@H]2CN3[C@@H]1[C@@](C2)(C(=O)OC)c1[nH]c2c(c1CC3)cccc2	DOI:10.1093/database/bav075, ISBN:9788172362089, ISBN:9788185042114
Catharanthus roseus	IMPHY011510	(3E,5Z)-octa-3,5-dien-2-one	CC/C=CC=CC(=O)C	DOI:10.1002/ffj.1606
Catharanthus roseus	IMPHY011519	alpha-Terpinyl acetate	CC(=O)OC(C1CCC(=CC1)C)(C)C	DOI:10.1080/0972060x.2014.998720
Catharanthus roseus	IMPHY011546	2,3-Dihydroxybenzoic acid	OC(=O)c1cccc(c1O)O	DOI:10.1093/database/bav075
Catharanthus roseus	IMPHY011584	1-Eicosanol	CCCCCCCCCCCCCCCCCCCCO	DOI:10.1002/ffj.1606, DOI:10.1093/database/bav075
Catharanthus roseus	IMPHY011619	alpha-Amyrin	C[C@@H]1CC[C@]2([C@@H]([C@H]1C)C1=CC[C@H]3[C@@]([C@@]1(CC2)C)(C)CC[C@@H]1[C@]3(C)CC[C@@H](C1(C)C)O)C	DOI:10.1080/0972060x.2014.998720, DOI:10.1093/database/bav075
Catharanthus roseus	IMPHY011620	Lutein	C/C(=CC=CC=C(C=CC=C(C=CC1=C(C)C[C@H](CC1(C)C)O)/C)/C)/C=C/C=C(/C=C/[C@H]1C(=C[C@@H](CC1(C)C)O)C)C	DOI:10.1093/database/bav075
Catharanthus roseus	IMPHY011630	cis,cis-Farnesol	OC/C=C(CC/C=C(CCC=C(C)C)/C)/C	DOI:10.1002/ffj.1606, DOI:10.1093/database/bav075
Catharanthus roseus	IMPHY011631	(E,Z)-farnesol	OC/C=C(/CC/C=C(CCC=C(C)C)/C)C	DOI:10.1002/ffj.1606
Catharanthus roseus	IMPHY011632	Farnesol	OC/C=C(/CC/C=C(/CCC=C(C)C)C)C	DOI:10.1002/ffj.1606, DOI:10.1093/database/bav075
Catharanthus roseus	IMPHY011642	Cycloartenol	CC(=CCC[C@H]([C@H]1CC[C@@]2([C@]1(C)CC[C@@]13[C@H]2CC[C@@H]2[C@]3(C1)CC[C@@H](C2(C)C)O)C)C)C	DOI:10.1093/database/bav075
Catharanthus roseus	IMPHY011648	Neryl acetate	C/C(=C/COC(=O)C)/CCC=C(C)C	DOI:10.1080/0972060x.2014.998720
Catharanthus roseus	IMPHY011709	alpha-Eudesmol	CC1=CCC[C@]2([C@H]1C[C@@H](CC2)C(O)(C)C)C	DOI:10.1002/ffj.1606
Catharanthus roseus	IMPHY011768	Mitraphylline	COC(=O)C1=CO[C@H]([C@@H]2[C@@H]1C[C@@H]1N(C2)CC[C@@]21C(=O)Nc1c2cccc1)C	DOI:10.1093/database/bav075, ISBN:9788172361150, ISBN:9788172362089, ISBN:9788185042114
Catharanthus roseus	IMPHY011789	Citral	O=C/C=C(/CCC=C(C)C)C	DOI:10.1002/ffj.1606, DOI:10.1080/0972060x.2014.998720
Catharanthus roseus	IMPHY011790	Neral	O=C/C=C(CCC=C(C)C)/C	DOI:10.1002/ffj.1606, DOI:10.1080/0972060x.2014.998720, DOI:10.1093/database/bav075
Catharanthus roseus	IMPHY011817	alpha-Farnesene	C=C/C(=C/C/C=C(/CCC=C(C)C)C)/C	DOI:10.1080/0972060x.2014.998720
Catharanthus roseus	IMPHY011826	Oleanolic acid	O[C@H]1CC[C@]2([C@H](C1(C)C)CC[C@@]1([C@@H]2CC=C2[C@@]1(C)CC[C@@]1([C@H]2CC(C)(C)CC1)C(=O)O)C)C	DOI:10.1093/database/bav075
Catharanthus roseus	IMPHY011844	Chlorogenic acid	O=C(O[C@@H]1C[C@@](O)(C[C@H]([C@H]1O)O)C(=O)O)/C=C/c1ccc(c(c1)O)O	DOI:10.1093/database/bav075
Catharanthus roseus	IMPHY011857	Lanosterol	CC(=CCC[C@H]([C@H]1CC[C@@]2([C@]1(C)CCC1=C2CC[C@@H]2[C@]1(C)CC[C@@H](C2(C)C)O)C)C)C	DOI:10.1080/0972060x.2014.998720
Catharanthus roseus	IMPHY011880	Ursolic acid	C[C@@H]1CC[C@]2([C@@H]([C@H]1C)C1=CC[C@H]3[C@@]([C@@]1(CC2)C)(C)CC[C@@H]1[C@]3(C)CC[C@@H](C1(C)C)O)C(=O)O	DOI:10.1093/database/bav075
Catharanthus roseus	IMPHY011890	Elemol	C=C[C@]1(C)CC[C@H](C[C@H]1C(=C)C)C(O)(C)C	DOI:10.1080/0972060x.2014.998720
Catharanthus roseus	IMPHY011914	Neochlorogenic acid	O=C(O[C@@H]1C[C@](O)(C[C@H]([C@@H]1O)O)C(=O)O)/C=C/c1ccc(c(c1)O)O	DOI:10.1093/database/bav075
Catharanthus roseus	IMPHY011938	gamma-Eudesmol	CC1=C2C[C@@H](CC[C@]2(CCC1)C)C(O)(C)C	DOI:10.1002/ffj.1606
Catharanthus roseus	IMPHY011950	Ajmalicine	COC(=O)C1=CO[C@H]([C@@H]2[C@@H]1C[C@@H]1N(C2)CCc2c1[nH]c1c2cccc1)C	DOI:10.1093/database/bav075, ISBN:9788172362089, ISBN:9788185042114
Catharanthus roseus	IMPHY011951	Tetrahydroalstonine	COC(=O)C1=CO[C@H]([C@H]2[C@@H]1C[C@@H]1N(C2)CCc2c1[nH]c1c2cccc1)C	DOI:10.1093/database/bav075, ISBN:9788172362089, ISBN:9788185042114, ISBN:9788185042145
Catharanthus roseus	IMPHY011957	(+)-delta-Cadinene	CC1=C[C@@H]2C(=C(C)CC[C@H]2C(C)C)CC1	DOI:10.1080/0972060x.2014.998720
Catharanthus roseus	IMPHY011965	(+)-beta-Phellandrene	CC([C@@H]1CCC(=C)C=C1)C	DOI:10.1080/0972060x.2014.998720
Catharanthus roseus	IMPHY012036	Camphor	O=C1CC2C(C1(C)CC2)(C)C	DOI:10.1080/0972060x.2014.998720
Catharanthus roseus	IMPHY012049	Reserpine	COc1ccc2c(c1)[nH]c1c2CCN2[C@@H]1C[C@H]1[C@@H](C2)C[C@H]([C@@H]([C@H]1C(=O)OC)OC)OC(=O)c1cc(OC)c(c(c1)OC)OC	DOI:10.1093/database/bav075, ISBN:9770972795006
Catharanthus roseus	IMPHY012058	Linalool	C=CC(CCC=C(C)C)(O)C	DOI:10.1002/ffj.1606, DOI:10.1080/0972060x.2014.998720, DOI:10.1093/database/bav075
Catharanthus roseus	IMPHY012061	alpha-Pinene	CC1=CCC2CC1C2(C)C	DOI:10.1080/0972060x.2014.998720
Catharanthus roseus	IMPHY012098	Ethyl oleate	CCCCCCCC/C=CCCCCCCCC(=O)OCC	DOI:10.1080/0972060x.2014.998720
Catharanthus roseus	IMPHY012100	Nonanoic acid	CCCCCCCCC(=O)O	DOI:10.1002/ffj.1606
Catharanthus roseus	IMPHY012104	Citronellol	OCCC(CCC=C(C)C)C	DOI:10.1002/ffj.1606
Catharanthus roseus	IMPHY012147	beta-Pinene	C=C1CCC2CC1C2(C)C	DOI:10.1080/0972060x.2014.998720
Catharanthus roseus	IMPHY012157	Perillaldehyde	O=CC1=CCC(CC1)C(=C)C	DOI:10.1080/0972060x.2014.998720
Catharanthus roseus	IMPHY012160	alpha-Terpineol	CC1=CCC(CC1)C(O)(C)C	DOI:10.1080/0972060x.2014.998720
Catharanthus roseus	IMPHY012223	beta-Amyrin	O[C@H]1CC[C@]2([C@H](C1(C)C)CC[C@@]1([C@@H]2CC=C2[C@@]1(C)CC[C@@]1([C@H]2CC(C)(C)CC1)C)C)C	DOI:10.1093/database/bav075
Catharanthus roseus	IMPHY012402	Campesterol	O[C@H]1CC[C@]2(C(=CC[C@@H]3[C@@H]2CC[C@]2([C@H]3CC[C@@H]2[C@@H](CC[C@H](C(C)C)C)C)C)C1)C	DOI:10.1093/database/bav075
Catharanthus roseus	IMPHY012464	Clionasterol	CC[C@H](C(C)C)CC[C@H]([C@H]1CC[C@@H]2[C@]1(C)CC[C@H]1[C@H]2CC=C2[C@]1(C)CC[C@@H](C2)O)C	DOI:10.1080/0972060x.2014.998720
Catharanthus roseus	IMPHY012473	Lupeol	CC(=C)[C@@H]1CC[C@]2([C@H]1[C@H]1CC[C@H]3[C@@]([C@]1(C)CC2)(C)CC[C@@H]1[C@]3(C)CC[C@@H](C1(C)C)O)C	DOI:10.1093/database/bav075
Catharanthus roseus	IMPHY012654	Nerol	OC/C=C(CCC=C(C)C)/C	DOI:10.1002/ffj.1606, DOI:10.1093/database/bav075
Catharanthus roseus	IMPHY012712	Phytol	OC/C=C(/CCC[C@@H](CCC[C@@H](CCCC(C)C)C)C)C	DOI:10.1002/ffj.1606, DOI:10.1080/0972060x.2014.998720, DOI:10.1093/database/bav075
Catharanthus roseus	IMPHY012739	(Z)-beta-Ocimene	C=C/C(=CCC=C(C)C)/C	DOI:10.1080/0972060x.2014.998720
Catharanthus roseus	IMPHY013346	Vindolinine	COC(=O)[C@@H]1C[C@]23[C@H]([C@]41Nc1c([C@@]54[C@H]3N(CC5)CC=C2)cccc1)C	DOI:10.1093/database/bav075
Catharanthus roseus	IMPHY013894	Octadecenoic acid, (E)-	CCCCCCCCCCCCCCCC=CC(=O)O	DOI:10.1002/ffj.1606
Catharanthus roseus	IMPHY013934	1H-Indolizino(8,1-cd)carbazole-5-carboxylic acid, 3a-ethyl-3a,4,5,5a,6,11,12,13a-octahydro-4,5-dihydroxy-6-methyl-, methyl ester, 4-acetate	COC(=O)C1(O)C(OC(=O)C)C2(CC)C=CCN3C2C2(C1N(C)c1c2cccc1)CC3	DOI:10.1093/database/bav075, ISBN:9788172362089, ISBN:9788185042114, ISBN:9788185042145
Catharanthus roseus	IMPHY014024	1-Heneicosene	CCCCCCCCCCCCCCCCCCCC=C	DOI:10.1002/ffj.1606
Catharanthus roseus	IMPHY014626	Desacetoxyvindorosine	COC(=O)[C@@]1(O)C[C@]2(CC)C=CC[NH+]3[C@@H]2[C@@]2(C1N(C)c1c2cccc1)CC3	DOI:10.1093/database/bav075
Catharanthus roseus	IMPHY014836	beta-Sitosterol	CC[C@@H](C(C)C)CC[C@H]([C@H]1CC[C@@H]2[C@]1(C)CC[C@H]1[C@H]2CC=C2[C@]1(C)CC[C@@H](C2)O)C	DOI:10.1093/database/bav075
Catharanthus roseus	IMPHY014857	Cedrol	C[C@@H]1CC[C@@H]2[C@@]31CC[C@@]([C@H](C3)C2(C)C)(C)O	DOI:10.1080/0972060x.2014.998720
Catharanthus roseus	IMPHY014923	Geraniol	OC/C=C(/CCC=C(C)C)C	DOI:10.1002/ffj.1606, DOI:10.1080/0972060x.2014.998720, DOI:10.1093/database/bav075
Catharanthus roseus	IMPHY014988	Limonene	CC1=CCC(CC1)C(=C)C	DOI:10.1002/ffj.1606, DOI:10.1080/0972060x.2014.998720, DOI:10.1093/database/bav075
Catharanthus roseus	IMPHY014990	Linoleic acid	CCCCC/C=CC/C=CCCCCCCCC(=O)O	DOI:10.1080/0972060x.2014.998720
Catharanthus roseus	IMPHY015109	Vinblastine	COc1cc2N(C)[C@@H]3[C@@]4(c2cc1[C@]1(C[C@H]2CN(CCc5c1[nH]c1c5cccc1)C[C@](C2)(O)CC)C(=O)OC)CCN1[C@H]4[C@@]([C@H]([C@]3(O)C(=O)OC)OC(=O)C)(CC)C=CC1	DOI:10.1093/database/bav075, ISBN:9788172361150, ISBN:9788172362089, ISBN:9788185042114
Catharanthus roseus	IMPHY016027	trans-Sabinene hydrate	CC([C@@]12CC[C@](C2C1)(C)O)C	DOI:10.1080/0972060x.2014.998720
Catharanthus roseus	IMPHY016054	trans-alpha-Bergamotene	CC(=CCC[C@]1(C)[C@H]2CC=C([C@@H]1C2)C)C	DOI:10.1080/0972060x.2014.998720
Catharanthus roseus	IMPHY016694	Isoamyl laurate	CCCCCCCCCCCC(=O)OCCC(C)C	DOI:10.1080/0972060x.2014.998720
Catharanthus roseus	IMPHY017162	Benzene, (1-ethyldecyl)-	CCCCCCCCCC(c1ccccc1)CC	DOI:10.1080/0972060x.2014.998720
Catharanthus roseus	IMPHY017924	Hexatrienoic acid methyl ester	CC=C=C=CC(=O)OC	DOI:10.1002/ffj.1606, DOI:10.1093/database/bav075
Catharanthus roseus	IMPHY010537	Vindoline	COC(=O)[C@@]1(O)[C@H](OC(=O)C)[C@]2(CC)C=CCN3[C@@H]2[C@@]2([C@H]1N(C)c1c2ccc(c1)OC)CC3	DOI:10.1093/database/bav075
Catharanthus roseus	IMPHY011503	Catharanthine	CCC1=C[C@@H]2CN3[C@@H]1[C@@](C2)(C(=O)OC)c1[nH]c2c(c1CC3)cccc2	DOI:10.1093/database/bav075
Catharanthus roseus	IMPHY011619	alpha-Amyrin	C[C@@H]1CC[C@]2([C@@H]([C@H]1C)C1=CC[C@H]3[C@@]([C@@]1(CC2)C)(C)CC[C@@H]1[C@]3(C)CC[C@@H](C1(C)C)O)C	DOI:10.1093/database/bav075
Catharanthus roseus	IMPHY011826	Oleanolic acid	O[C@H]1CC[C@]2([C@H](C1(C)C)CC[C@@]1([C@@H]2CC=C2[C@@]1(C)CC[C@@]1([C@H]2CC(C)(C)CC1)C(=O)O)C)C	DOI:10.1093/database/bav075
Catharanthus roseus	IMPHY011880	Ursolic acid	C[C@@H]1CC[C@]2([C@@H]([C@H]1C)C1=CC[C@H]3[C@@]([C@@]1(CC2)C)(C)CC[C@@H]1[C@]3(C)CC[C@@H](C1(C)C)O)C(=O)O	DOI:10.1093/database/bav075
Catharanthus roseus	IMPHY012223	beta-Amyrin	O[C@H]1CC[C@]2([C@H](C1(C)C)CC[C@@]1([C@@H]2CC=C2[C@@]1(C)CC[C@@]1([C@H]2CC(C)(C)CC1)C)C)C	DOI:10.1093/database/bav075
Catharanthus roseus	IMPHY013346	Vindolinine	COC(=O)[C@@H]1C[C@]23[C@H]([C@]41Nc1c([C@@]54[C@H]3N(CC5)CC=C2)cccc1)C	DOI:10.1093/database/bav075
Catharanthus roseus	IMPHY015109	Vinblastine	COc1cc2N(C)[C@@H]3[C@@]4(c2cc1[C@]1(C[C@H]2CN(CCc5c1[nH]c1c5cccc1)C[C@](C2)(O)CC)C(=O)OC)CCN1[C@H]4[C@@]([C@H]([C@]3(O)C(=O)OC)OC(=O)C)(CC)C=CC1	DOI:10.1093/database/bav075
Catharanthus roseus	IMPHY000060	Myristic acid	CCCCCCCCCCCCCC(=O)O	DOI:10.1002/ffj.1606, DOI:10.1002/ffj.958, DOI:10.1093/database/bav075
Catharanthus roseus	IMPHY000112	Isophytol	C=CC(CCCC(CCCC(CCCC(C)C)C)C)(O)C	DOI:10.1002/ffj.958
Catharanthus roseus	IMPHY000120	Heptadecanoic acid	CCCCCCCCCCCCCCCCC(=O)O	DOI:10.1093/database/bav075
Catharanthus roseus	IMPHY000136	Pyruvic acid	OC(=O)C(=O)C	DOI:10.1093/database/bav075
Catharanthus roseus	IMPHY000308	Hexadecane	CCCCCCCCCCCCCCCC	DOI:10.1002/ffj.1606, DOI:10.1002/ffj.958
Catharanthus roseus	IMPHY000372	Cycloleurosine	CC[C@]12C=CCN3[C@@H]2[C@@]2([C@H]([C@@]([C@@H]1OC(=O)C)(O)C(=O)OC)N(c1c2cc(c(c1)OC)[C@]1(C[C@H]2[C@H]4O[C@@]4(CC)CN4[C@@H]2[C@@]2(C1=Nc1c2cccc1)CC4)C(=O)OC)C)CC3	DOI:10.1093/database/bav075
Catharanthus roseus	IMPHY000665	Rosicine	COC(=O)C1=C2Nc3c(C42[C@@H]2[C@H](C1)[C@@H]1O[C@@H]1CN2CC4)cccc3	DOI:10.1093/database/bav075
Catharanthus roseus	IMPHY000687	Syringic acid	COc1cc(cc(c1O)OC)C(=O)O	DOI:10.1093/database/bav075, ISBN:9770972795006
Catharanthus roseus	IMPHY000795	Octanal	CCCCCCCC=O	DOI:10.1002/ffj.958
Catharanthus roseus	IMPHY000882	Roseadine	COC(=O)/C(=C[C@H]1CN2CCc3c([C@H]1[C@](C2)(O)CC)[nH]c1c3cccc1)/c1cc2c(cc1OC)N(C1[C@@]32CCN2C3[C@@](CC)(C=CC2)[C@H]([C@]1(O)C(=O)OC)OC(=O)C)C	DOI:10.1093/database/bav075, ISBN:9788172361150
Catharanthus roseus	IMPHY000969	Akuammicine	COC(=O)C1=C2Nc3c([C@@]42[C@@H]2C[C@H]1C(=CC)CN2CC4)cccc3	DOI:10.1093/database/bav075, ISBN:9788185042114
Catharanthus roseus	IMPHY000998	Leurosine	CC[C@@]12CN3CCc4c([C@@](C[C@@H]([C@H]2O1)C3)(C(=O)OC)c1cc2c(cc1OC)N([C@@H]1[C@@]32CCN2[C@H]3[C@@](CC)(C=CC2)[C@H]([C@]1(O)C(=O)OC)OC(=O)C)C)[nH]c1c4cccc1	DOI:10.1093/database/bav075, ISBN:9788172360481, ISBN:9788185042114, ISBN:9789327275590
Catharanthus roseus	IMPHY001135	6,10,14-Trimethylpentadecan-2-one	CC(CCCC(C)C)CCCC(CCCC(=O)C)C	DOI:10.1002/ffj.958
Catharanthus roseus	IMPHY001179	Rhazimol	C/C=C/1CN2CC[C@]34[C@@]([C@H]1C[C@H]2C3=Nc1c4cccc1)(CO)C(=O)O	DOI:10.1093/database/bav075, ISBN:9788185042114
Catharanthus roseus	IMPHY001279	Gomaline	CN1CCCN(C(=O)CC1c1ccccc1)CCCCN1CCCN(C(CC1=O)c1ccccc1)C	DOI:10.1093/database/bav075, ISBN:9788185042114
Catharanthus roseus	IMPHY001321	3',4'-Anhydrovinblastine	CCC1=C[C@H]2CN(C1)CCc1c([C@@](C2)(C(=O)OC)c2cc3c(cc2OC)N([C@@H]2[C@@]43CCN3[C@H]4[C@@](CC)(C=CC3)[C@H]([C@]2(O)C(=O)OC)OC(=O)C)C)[nH]c2c1cccc2	DOI:10.1093/database/bav075, ISBN:9788172362089, ISBN:9788185042138
Catharanthus roseus	IMPHY001322	19-Hydroxytabersonine	COC(=O)C1=C2Nc3c([C@@]42[C@@H]2[C@](C1)(C=CCN2CC4)C(O)C)cccc3	DOI:10.1093/database/bav075
Catharanthus roseus	IMPHY001326	16-Methoxytabersonine	COc1ccc2c(c1)NC1=C(C[C@]3([C@H]4[C@@]21CCN4CC=C3)CC)C(=O)OC	DOI:10.1093/database/bav075
Catharanthus roseus	IMPHY001328	Horhammericine	COC(=O)C1=C2Nc3c([C@@]42[C@@H]2[C@@](C1)(C(O)C)C1OC1CN2CC4)cccc3	DOI:10.1093/database/bav075
Catharanthus roseus	IMPHY001330	Minovincinine	COC(=O)C1=C2Nc3c([C@@]42[C@@H]2[C@](C1)(CCCN2CC4)C(O)C)cccc3	DOI:10.1093/database/bav075
Catharanthus roseus	IMPHY001332	Lochnerinine	COc1ccc2c(c1)NC1=C(C[C@]3([C@H]4[C@@]21CCN4CC1C3O1)CC)C(=O)OC	DOI:10.1093/database/bav075
Catharanthus roseus	IMPHY001548	Geranylacetone	C/C(=CCCC(=O)C)/CCC=C(C)C	DOI:10.1002/ffj.1606, DOI:10.1002/ffj.958, DOI:10.1093/database/bav075
Catharanthus roseus	IMPHY001622	Vindolicine	COC(=O)C1(O)C(OC(=O)C)C2(CC)C=CCN3C2C2(C1N(C)c1c2cc(c(c1)OC)Cc1cc2c(cc1OC)N(C1C42CCN2C4C(CC)(C=CC2)C(C1(O)C(=O)OC)OC(=O)C)C)CC3	DOI:10.1093/database/bav075
Catharanthus roseus	IMPHY001708	Sweroside	C=C[C@H]1[C@@H](OC=C2[C@H]1CCOC2=O)O[C@@H]1O[C@H](CO)[C@H]([C@@H]([C@H]1O)O)O	DOI:10.1093/database/bav075
Catharanthus roseus	IMPHY001714	Secologanin	O=CC[C@H]1[C@@H](C=C)[C@@H](OC=C1C(=O)OC)O[C@@H]1O[C@H](CO)[C@H]([C@@H]([C@H]1O)O)O	DOI:10.1093/database/bav075
Catharanthus roseus	IMPHY001915	Octadecane	CCCCCCCCCCCCCCCCCC	DOI:10.1002/ffj.1606, DOI:10.1002/ffj.958
Catharanthus roseus	IMPHY002033	Methyl (12R,14S,15Z)-15-ethylidene-3,17-diazapentacyclo[12.3.1.02,10.04,9.012,17]octadeca-2(10),4,6,8-tetraene-13-carboxylate	COC(=O)C1[C@@H]2CC3N([C@@H]1Cc1c3[nH]c3c1cccc3)C/C/2=CC	DOI:10.1093/database/bav075, ISBN:9788185042114
Catharanthus roseus	IMPHY002099	Cathanneine	COC(=O)[C@@]12O[C@H]3[C@]([C@H]1OC(=O)C)(CC)[C@H]1[C@@]4([C@H]2N(C)c2c4cccc2)CCN1CC3	DOI:10.1093/database/bav075, ISBN:9788185042114
Catharanthus roseus	IMPHY002111	Catharine	O=CN1CCc2c3ccccc3[nH]c2[C@@](CC(=O)C/C(=C1)/CC)(C(=O)OC)c1cc2c(cc1OC)N([C@@H]1[C@@]32CCN2[C@H]3[C@@](CC)(C=CC2)[C@H]([C@]1(O)C(=O)OC)OC(=O)C)C	DOI:10.1093/database/bav075
Catharanthus roseus	IMPHY002202	Catharosine	COC(=O)[C@@]1(O)[C@H](O)[C@]2(CC)C=CCN3[C@@H]2[C@@]2([C@H]1N(C)c1c2cccc1)CC3	DOI:10.1093/database/bav075
Catharanthus roseus	IMPHY002203	Fluorocarpamine	COC(=O)[C@@H]1[C@H]2C[C@H]3[C@@]4(N1c1ccccc1C4=O)CC[NH+]3C/C/2=CC	DOI:10.1093/database/bav075, ISBN:9788185042114
Catharanthus roseus	IMPHY002265	Vindolininol	OC[C@@H]1C[C@]23[C@H]([C@]41Nc1c([C@@]54[C@H]3N(CC5)CC=C2)cccc1)C	DOI:10.1093/database/bav075
Catharanthus roseus	IMPHY002667	Pentadecanoic acid	CCCCCCCCCCCCCCC(=O)O	DOI:10.1002/ffj.1606, DOI:10.1002/ffj.958
Catharanthus roseus	IMPHY002926	2,3-Butanediol	CC(C(O)C)O	DOI:10.1093/database/bav075
Catharanthus roseus	IMPHY002970	Deacetylvindoline	COc1ccc2c(c1)N(C)[C@@H]1[C@@]32CCN2[C@H]3[C@@]([C@H]([C@]1(O)C(=O)OC)O)(CC)C=CC2	DOI:10.1093/database/bav075
Catharanthus roseus	IMPHY002983	1-Hexadecanol	CCCCCCCCCCCCCCCCO	DOI:10.1080/0972060x.2014.998720
Catharanthus roseus	IMPHY003016	Lauric acid	CCCCCCCCCCCC(=O)O	DOI:10.1002/ffj.1606, DOI:10.1002/ffj.958, DOI:10.1093/database/bav075
Catharanthus roseus	IMPHY003050	Methyl salicylate	COC(=O)c1ccccc1O	DOI:10.1002/ffj.958
Catharanthus roseus	IMPHY003104	Decanoic acid	CCCCCCCCCC(=O)O	DOI:10.1002/ffj.1606, DOI:10.1002/ffj.958, DOI:10.1093/database/bav075
Catharanthus roseus	IMPHY003160	Vincarodine	COC(=O)C12OC3C(C1)(CC)C1c4n2c2cc(OC)ccc2c4CCN1CC3O	DOI:10.1093/database/bav075, ISBN:9788172360481, ISBN:9788172361150, ISBN:9788185042114
Catharanthus roseus	IMPHY003182	Vinepidine sulfate	OS(=O)(=O)O.CC[C@@H]1CN2CCc3c([C@@](C[C@H](C1)C2)(C(=O)OC)c1cc2c(cc1OC)N([C@@H]1[C@@]42CCN2[C@H]4[C@@](CC)(C=CC2)[C@H]([C@]1(O)C(=O)OC)OC(=O)C)C=O)[nH]c1c3cccc1	DOI:10.1093/database/bav075
Catharanthus roseus	IMPHY003301	Octanoic acid	CCCCCCCC(=O)O	DOI:10.1002/ffj.958
Catharanthus roseus	IMPHY003316	Pentadecanal	CCCCCCCCCCCCCCC=O	DOI:10.1002/ffj.1606, DOI:10.1002/ffj.958, DOI:10.1093/database/bav075
Catharanthus roseus	IMPHY003406	3-Hydroxy-16-methoxy-2,3-dihydrotabersonine	COc1ccc2c(c1)N[C@@H]1[C@@]32CCN2[C@H]3[C@@](C[C@]1(O)C(=O)OC)(CC)C=CC2	DOI:10.1093/database/bav075
Catharanthus roseus	IMPHY003468	Deoxyloganin	OC[C@H]1O[C@@H](O[C@@H]2OC=C([C@@H]3[C@H]2[C@@H](C)CC3)C(=O)OC)[C@@H]([C@H]([C@@H]1O)O)O	DOI:10.1093/database/bav075
Catharanthus roseus	IMPHY003473	Deacetoxyvindoline	COc1ccc2c(c1)N(C)[C@@H]1[C@@]32CCN2[C@H]3[C@@](C[C@]1(O)C(=O)OC)(CC)C=CC2	DOI:10.1093/database/bav075
Catharanthus roseus	IMPHY003485	Myrcene	C=CC(=C)CCC=C(C)C	DOI:10.1002/ffj.1606
Catharanthus roseus	IMPHY003493	Secologanate	O=CC[C@H]1[C@@H](C=C)[C@@H](OC=C1C(=O)O)O[C@@H]1O[C@H](CO)[C@H]([C@@H]([C@H]1O)O)O	DOI:10.1093/database/bav075
Catharanthus roseus	IMPHY003500	Citric acid	OC(=O)C(CC(=O)O)(CC(=O)O)O	DOI:10.1093/database/bav075
Catharanthus roseus	IMPHY003518	Methyl tetradecanoate	CCCCCCCCCCCCCC(=O)OC	DOI:10.1002/ffj.958
Catharanthus roseus	IMPHY003525	Nonanal	CCCCCCCCC=O	DOI:10.1002/ffj.1606, DOI:10.1002/ffj.958, DOI:10.1093/database/bav075
Catharanthus roseus	IMPHY003536	Eugenol	C=CCc1ccc(c(c1)OC)O	DOI:10.1002/ffj.958, DOI:10.1080/0972060x.2014.998720
Catharanthus roseus	IMPHY003537	Tetradecanal	CCCCCCCCCCCCCC=O	DOI:10.1002/ffj.1606, DOI:10.1080/0972060x.2014.998720, DOI:10.1093/database/bav075
Catharanthus roseus	IMPHY003538	methyl (4S,18S)-4-[(1R,9R,10S,11R,12R,19R)-11-acetyloxy-12-ethyl-10-hydroxy-5-methoxy-10-methoxycarbonyl-8-methyl-8,16-diazapentacyclo[10.6.1.01,9.02,7.016,19]nonadeca-2,4,6,13-tetraen-4-yl]-1-ethyl-2-oxa-6,16-diazapentacyclo[14.3.1.03,18.05,13.07,12]icosa-5(13),7,9,11-tetraene-4-carboxylate	CC[C@]12C=CCN3[C@@H]2[C@@]2([C@H]([C@@]([C@@H]1OC(=O)C)(O)C(=O)OC)N(c1c2cc(c(c1)OC)[C@@]1(C(=O)OC)C2OC4(C[C@H]2CN(C4)CCc2c1[nH]c1c2cccc1)CC)C)CC3	DOI:10.1093/database/bav075, ISBN:9788172360481
Catharanthus roseus	IMPHY003621	Isoleurosine	CC[C@H]1CN2CCc3c([C@@](C[C@H](C1)C2)(C(=O)OC)c1cc2c(cc1OC)N([C@@H]1[C@@]42CCN2[C@H]4[C@@](CC)(C=CC2)[C@H]([C@]1(O)C(=O)OC)OC(=O)C)C)[nH]c1c3cccc1	DOI:10.1093/database/bav075
Catharanthus roseus	IMPHY003699	Loganin	OC[C@H]1O[C@@H](O[C@@H]2OC=C([C@@H]3[C@H]2[C@@H](C)[C@H](C3)O)C(=O)OC)[C@@H]([C@H]([C@@H]1O)O)O	DOI:10.1093/database/bav075
Catharanthus roseus	IMPHY003723	2,4-Decadienal	CCCCC/C=C/C=C/C=O	DOI:10.1002/ffj.958
Catharanthus roseus	IMPHY003743	Tabernaemontanine	CC[C@@H]1CN(C)[C@@H]2[C@H]([C@H]1CC(=O)c1c(C2)c2c([nH]1)cccc2)C(=O)OC	DOI:10.1093/database/bav075
Catharanthus roseus	IMPHY003760	2-Nonenal	CCCCCC/C=C/C=O	DOI:10.1002/ffj.958
Catharanthus roseus	IMPHY003823	Serpentine (alkaloid)	COC(=O)C1=CO[C@H]([C@@H]2[C@@H]1Cc1n(C2)ccc2-c1nc1c2cccc1)C	DOI:10.1093/database/bav075
Catharanthus roseus	IMPHY003872	Ent-13-epi-manoyl oxide	C=C[C@]1(C)CCC2[C@@](O1)(C)CCC1[C@]2(C)CCCC1(C)C	DOI:10.1093/database/bav075
Catharanthus roseus	IMPHY003914	(Z)-2-Decenal	CCCCCCC/C=CC=O	DOI:10.1093/database/bav075
Catharanthus roseus	IMPHY003915	2-Decenal	CCCCCCC/C=C/C=O	DOI:10.1002/ffj.1606, DOI:10.1002/ffj.958, DOI:10.1093/database/bav075
Catharanthus roseus	IMPHY003982	gamma-Terpinene	CC1=CCC(=CC1)C(C)C	DOI:10.1080/0972060x.2014.998720
Catharanthus roseus	IMPHY004017	Manool	C=C[C@@](CC[C@H]1C(=C)CC[C@@H]2[C@]1(C)CCCC2(C)C)(O)C	DOI:10.1093/database/bav075
Catharanthus roseus	IMPHY004141	alpha-Amyrenyl acetate	CC(=O)O[C@H]1CC[C@]2([C@H](C1(C)C)CC[C@@]1([C@@H]2CC=C2[C@@]1(C)CC[C@@]1([C@H]2[C@@H](C)[C@H](C)CC1)C)C)C	DOI:10.1093/database/bav075
Catharanthus roseus	IMPHY004225	Methyl linoleate	CCCCC/C=CC/C=CCCCCCCCC(=O)OC	DOI:10.1080/0972060x.2014.998720
Catharanthus roseus	IMPHY004230	Roseoside	OC[C@H]1O[C@@H](O[C@@H](/C=C/[C@@]2(O)C(=CC(=O)CC2(C)C)C)C)[C@@H]([C@H]([C@@H]1O)O)O	DOI:10.1093/database/bav075, ISBN:9788172360481, ISBN:9789327275590
Catharanthus roseus	IMPHY004388	Kaempferol	Oc1ccc(cc1)c1oc2cc(O)cc(c2c(=O)c1O)O	DOI:10.1093/database/bav075, ISBN:9770972795006
Catharanthus roseus	IMPHY004399	Methyl linolenate	CC/C=CC/C=CC/C=CCCCCCCCC(=O)OC	DOI:10.1080/0972060x.2014.998720
Catharanthus roseus	IMPHY004619	Quercetin	Oc1cc(O)c2c(c1)oc(c(c2=O)O)c1ccc(c(c1)O)O	DOI:10.1093/database/bav075, ISBN:9770972795006
Catharanthus roseus	IMPHY004631	Stearic acid	CCCCCCCCCCCCCCCCCC(=O)O	DOI:10.1002/ffj.1606, DOI:10.1080/0972060x.2014.998720, DOI:10.1093/database/bav075
Catharanthus roseus	IMPHY004639	4-Hydroxy-3-methoxycinnamaldehyde	O=C/C=C/c1ccc(c(c1)OC)O	DOI:10.1093/database/bav075
Catharanthus roseus	IMPHY005481	Tabersonine	COC(=O)C1=C2Nc3c([C@@]42[C@@H]2[C@@](C1)(CC)C=CCN2CC4)cccc3	DOI:10.1093/database/bav075
Catharanthus roseus	IMPHY005526	2-Undecenal	CCCCCCCC/C=C/C=O	DOI:10.1002/ffj.958
Catharanthus roseus	IMPHY005549	2-Octenal	CCCCC/C=C/C=O	DOI:10.1002/ffj.958, DOI:10.1093/database/bav075
Catharanthus roseus	IMPHY005551	2,4-Heptadienal	CC/C=C/C=C/C=O	DOI:10.1002/ffj.1606, DOI:10.1002/ffj.958, DOI:10.1093/database/bav075
Catharanthus roseus	IMPHY005562	Hexadecenoic acid	CCCCCCCCCCCCC/C=C/C(=O)O	DOI:10.1002/ffj.1606, DOI:10.1093/database/bav075
Catharanthus roseus	IMPHY005813	Alloxan	O=C1NC(=O)C(=O)C(=O)N1	DOI:10.1093/database/bav075
Catharanthus roseus	IMPHY005856	Ercinaminine	COC(=O)C1(CO)[C@H]2C[C@H]3C4=Nc5c([C@@]14CCN3C/C/2=C/C)cccc5	DOI:10.1093/database/bav075
Catharanthus roseus	IMPHY005918	Pleiocarpamine	COC(=O)[C@@H]1[C@H]2C[C@H]3c4n1c1ccccc1c4CCN3C/C/2=C/C	DOI:10.1093/database/bav075, ISBN:9788185042114
Catharanthus roseus	IMPHY005952	9,13-Pentadecadien-2-one, 6,10,14-trimethyl-, (E)-	CC(CCCC(=O)C)CC/C=C(/CCC=C(C)C)C	DOI:10.1002/ffj.1606
Catharanthus roseus	IMPHY005994	3-Octen-2-one	CCCC/C=C/C(=O)C	DOI:10.1002/ffj.1606, DOI:10.1002/ffj.958, DOI:10.1093/database/bav075
Catharanthus roseus	IMPHY006026	4-Methylbenzaldehyde	O=Cc1ccc(cc1)C	DOI:10.1002/ffj.958
Catharanthus roseus	IMPHY006063	1-Docosene	CCCCCCCCCCCCCCCCCCCCC=C	DOI:10.1002/ffj.1606
Catharanthus roseus	IMPHY006239	Fluorocarpamine-N-oxide	COC(=O)C1C2CC3C4(N1c1ccccc1C4=O)CC[N+]3(C/C/2=CC)[O-]	DOI:10.1093/database/bav075, ISBN:9788185042114
Catharanthus roseus	IMPHY006278	2-Hydroxy-6-methoxybenzoic acid	COc1cccc(c1C(=O)O)O	ISBN:9770972795006
Catharanthus roseus	IMPHY006327	Lactic acid	OC(=O)C(O)C	DOI:10.1093/database/bav075
Catharanthus roseus	IMPHY006358	Curan-17-oic acid, 2,16-didehydro-20-hydroxy-, methyl ester, (20alpha)-	COC(=O)C1=C2Nc3c(C42C2CC1C(O)(CC)CN2CC4)cccc3	DOI:10.1093/database/bav075
Catharanthus roseus	IMPHY006412	(2E,4E)-2,4-Dodecadienal	CCCCCCC/C=C/C=C/C=O	DOI:10.1002/ffj.1606, DOI:10.1093/database/bav075
Catharanthus roseus	IMPHY006419	6-Methyl-3,5-heptadien-2-one	CC(=C/C=C/C(=O)C)C	DOI:10.1002/ffj.958
Catharanthus roseus	IMPHY006468	Lochnerine	OC[C@H]1[C@@H]2Cc3c([C@H]4N2C/C(=C/C)/[C@@H]1C4)[nH]c1c3cc(OC)cc1	DOI:10.1093/database/bav075, ISBN:9788172360481, ISBN:9789327275590
Catharanthus roseus	IMPHY006566	2-Methyl-4-heptanone	CCCC(=O)CC(C)C	DOI:10.1002/ffj.1606, DOI:10.1093/database/bav075
Catharanthus roseus	IMPHY006623	Vandrikidine	COc1ccc2c(c1)NC1=C(C[C@]3([C@H]4[C@@]21CCN4CC=C3)[C@H](O)C)C(=O)OC	DOI:10.1093/database/bav075
Catharanthus roseus	IMPHY006696	Methyleugenol	C=CCc1ccc(c(c1)OC)OC	DOI:10.1080/0972060x.2014.998720
Catharanthus roseus	IMPHY006795	Lochnericine	COC(=O)C1=C2Nc3c([C@@]42[C@@H]2[C@@](C1)(CC)[C@H]1O[C@H]1CN2CC4)cccc3	DOI:10.1093/database/bav075
Catharanthus roseus	IMPHY006945	Shikimic acid	O[C@@H]1CC(=C[C@H]([C@H]1O)O)C(=O)O	DOI:10.1093/database/bav075
Catharanthus roseus	IMPHY006951	Eicosane	CCCCCCCCCCCCCCCCCCCC	DOI:10.1002/ffj.1606
Catharanthus roseus	IMPHY006968	Methyl anthranilate	COC(=O)c1ccccc1N	DOI:10.1093/database/bav075
Catharanthus roseus	IMPHY006970	Decanal	CCCCCCCCCC=O	DOI:10.1002/ffj.1606, DOI:10.1002/ffj.958
Catharanthus roseus	IMPHY006971	Methyl palmitate	CCCCCCCCCCCCCCCC(=O)OC	DOI:10.1002/ffj.958
Catharanthus roseus	IMPHY006974	Vindolinine. 19-epimer, N-oxide	COC(=O)[C@H]1C[C@]23[C@H]([C@]41Nc1c([C@@]54[C@H]3[N+](CC5)(CC=C2)[O-])cccc1)C	DOI:10.1093/database/bav075, ISBN:9788185042114
Catharanthus roseus	IMPHY007011	Coronaridine	CC[C@H]1C[C@@H]2CN3[C@@H]1[C@](C2)(C(=O)OC)c1[nH]c2c(c1CC3)cccc2	ISBN:9788172360481
Catharanthus roseus	IMPHY007068	Undecanoic acid	CCCCCCCCCCC(=O)O	DOI:10.1002/ffj.1606, DOI:10.1093/database/bav075
Catharanthus roseus	IMPHY007076	Undecanal	CCCCCCCCCCC=O	DOI:10.1002/ffj.1606, DOI:10.1093/database/bav075
Catharanthus roseus	IMPHY007084	Vanillic acid	COc1cc(ccc1O)C(=O)O	DOI:10.1093/database/bav075, ISBN:9770972795006
Catharanthus roseus	IMPHY007087	Pamoic acid	OC(=O)c1cc2ccccc2c(c1O)Cc1c(O)c(cc2c1cccc2)C(=O)O	DOI:10.1093/database/bav075
Catharanthus roseus	IMPHY007144	Reserpic acid	CO[C@H]1[C@H](O)C[C@H]2[C@@H]([C@@H]1C(=O)O)C[C@H]1N(C2)CCc2c1[nH]c1c2ccc(c1)OC	DOI:10.1093/database/bav075
Catharanthus roseus	IMPHY007156	Quinic acid	OC1[C@H](O)CC(C[C@H]1O)(O)C(=O)O	DOI:10.1093/database/bav075
Catharanthus roseus	IMPHY007164	Perivine	COC(=O)[C@@H]1[C@H]2NC/C(=C/C)/[C@@H]1CC(=O)c1c(C2)c2ccccc2[nH]1	DOI:10.1093/database/bav075
Catharanthus roseus	IMPHY007186	Heptanal	CCCCCCC=O	DOI:10.1002/ffj.1606, DOI:10.1002/ffj.958, DOI:10.1093/database/bav075
Catharanthus roseus	IMPHY007204	Dodecanal	CCCCCCCCCCCC=O	DOI:10.1002/ffj.1606, DOI:10.1080/0972060x.2014.998720, DOI:10.1093/database/bav075
Catharanthus roseus	IMPHY007206	Dodecyl acetate	CCCCCCCCCCCCOC(=O)C	DOI:10.1080/0972060x.2014.998720
Catharanthus roseus	IMPHY007215	Methyl dodecanoate	CCCCCCCCCCCC(=O)OC	DOI:10.1002/ffj.958
Catharanthus roseus	IMPHY007327	Palmitic acid	CCCCCCCCCCCCCCCC(=O)O	DOI:10.1002/ffj.1606, DOI:10.1002/ffj.958, DOI:10.1080/0972060x.2014.998720, DOI:10.1093/database/bav075
Catharanthus roseus	IMPHY007331	6-Methyl-5-hepten-2-one	CC(=O)CCC=C(C)C	DOI:10.1002/ffj.1606, DOI:10.1002/ffj.958, DOI:10.1093/database/bav075
Catharanthus roseus	IMPHY007354	Hexanoic acid	CCCCCC(=O)O	DOI:10.1002/ffj.958
Catharanthus roseus	IMPHY007415	Loganic acid	OC[C@H]1O[C@@H](O[C@@H]2OC=C([C@@H]3[C@H]2[C@@H](C)[C@H](C3)O)C(=O)O)[C@@H]([C@H]([C@@H]1O)O)O	DOI:10.1093/database/bav075
Catharanthus roseus	IMPHY007451	Cryptochlorogenic acid	O=C(OC1[C@H](O)CC(C[C@H]1O)(O)C(=O)O)/C=C/c1ccc(c(c1)O)O	DOI:10.1093/database/bav075
Catharanthus roseus	IMPHY007467	Hexadecanal	CCCCCCCCCCCCCCCC=O	DOI:10.1002/ffj.1606, DOI:10.1080/0972060x.2014.998720, DOI:10.1093/database/bav075
Catharanthus roseus	IMPHY007955	Pseudokopsinine	COC(=O)C1CC23C(C41Nc1c(C54C3N(CC5)CCC2)cccc1)C	ISBN:9788172360481
Catharanthus roseus	IMPHY008196	2,4-Hexadienal	C/C=C/C=C/C=O	DOI:10.1002/ffj.1606, DOI:10.1093/database/bav075
Catharanthus roseus	IMPHY008360	Methyl pentadecanoate	CCCCCCCCCCCCCCC(=O)OC	DOI:10.1002/ffj.958
Catharanthus roseus	IMPHY008397	Methyl heptanoate	CCCCCCC(=O)OC	DOI:10.1002/ffj.958
Catharanthus roseus	IMPHY008724	Isorhamnetin	COc1cc(ccc1O)c1oc2cc(O)cc(c2c(=O)c1O)O	DOI:10.1093/database/bav075
Catharanthus roseus	IMPHY008937	Vitamin E	C[C@@H](CCC[C@]1(C)CCc2c(O1)c(C)c(c(c2C)O)C)CCC[C@@H](CCCC(C)C)C	DOI:10.1080/0972060x.2014.998720
Catharanthus roseus	IMPHY009355	Tetracosane	CCCCCCCCCCCCCCCCCCCCCCCC	DOI:10.1002/ffj.1606, DOI:10.1093/database/bav075
Catharanthus roseus	IMPHY009368	Heptadecane	CCCCCCCCCCCCCCCCC	DOI:10.1002/ffj.1606, DOI:10.1002/ffj.958, DOI:10.1080/0972060x.2014.998720
Catharanthus roseus	IMPHY009369	Nonadecane	CCCCCCCCCCCCCCCCCCC	DOI:10.1002/ffj.1606
Catharanthus roseus	IMPHY009375	Docosane	CCCCCCCCCCCCCCCCCCCCCC	DOI:10.1002/ffj.1606
Catharanthus roseus	IMPHY009382	Heneicosane	CCCCCCCCCCCCCCCCCCCCC	DOI:10.1002/ffj.1606
Catharanthus roseus	IMPHY009389	Pentadecane	CCCCCCCCCCCCCCC	DOI:10.1002/ffj.1606, DOI:10.1002/ffj.958, DOI:10.1080/0972060x.2014.998720
Catharanthus roseus	IMPHY009411	Hexadecyl acetate	CCCCCCCCCCCCCCCCOC(=O)C	DOI:10.1002/ffj.1606
Catharanthus roseus	IMPHY009419	Tridecane	CCCCCCCCCCCCC	DOI:10.1002/ffj.1606, DOI:10.1080/0972060x.2014.998720
Catharanthus roseus	IMPHY009490	Tricosane	CCCCCCCCCCCCCCCCCCCCCCC	DOI:10.1002/ffj.1606, DOI:10.1093/database/bav075
Catharanthus roseus	IMPHY009513	Tridecanoic acid	CCCCCCCCCCCCC(=O)O	DOI:10.1002/ffj.1606, DOI:10.1002/ffj.958
Catharanthus roseus	IMPHY009752	beta-Cyclocitral	O=CC1=C(C)CCCC1(C)C	DOI:10.1002/ffj.958
Catharanthus roseus	IMPHY009946	Benzaldehyde	O=Cc1ccccc1	DOI:10.1002/ffj.1606, DOI:10.1002/ffj.958, DOI:10.1093/database/bav075
Catharanthus roseus	IMPHY010000	Dodecane	CCCCCCCCCCCC	DOI:10.1080/0972060x.2014.998720
Catharanthus roseus	IMPHY010177	Bannucine	COC(=O)[C@@]1(O)[C@H](OC(=O)C)[C@]2(CC)C=CCN3[C@@H]2[C@@]2([C@H]1N(C)c1c2cc(c(c1)OC)[C@H]1CCC(=O)N1)CC3	DOI:10.1093/database/bav075, ISBN:9788185042114
Catharanthus roseus	IMPHY010187	(1S,4As,10aR)-1,4a-dimethyl-7-propan-2-yl-2,3,4,9,10,10a-hexahydrophenanthrene-1-carboxylic acid	OC(=O)[C@@]1(C)CCC[C@]2([C@H]1CCc1c2ccc(c1)C(C)C)C	DOI:10.1080/0972060x.2014.998720
Catharanthus roseus	IMPHY010234	(16R)-Dihydrositsirikine	CCC1CN2CCc3c(C2CC1C(C(=O)OC)CO)[nH]c1c3cccc1	DOI:10.1093/database/bav075
Catharanthus roseus	IMPHY010247	methyl 7-methyl-6-oxo-1-[(2S,3R,4R,5S,6R)-3,4,5-trihydroxy-6-(hydroxymethyl)oxan-2-yl]oxy-4a,5,7,7a-tetrahydro-1H-cyclopenta[c]pyran-4-carboxylate	OC[C@H]1O[C@@H](OC2OC=C(C3C2C(C)C(=O)C3)C(=O)OC)[C@@H]([C@@H]([C@@H]1O)O)O	DOI:10.1093/database/bav075
Catharanthus roseus	IMPHY010438	Stemmadenine	C/C=C1/CN2CCc3c([C@@]([C@@H]1CC2)(CO)C(=O)OC)[nH]c1c3cccc1	DOI:10.1093/database/bav075
Catharanthus roseus	IMPHY010469	Dtxsid60911603	COC(=O)[C@@]12O[C@H]([C@@]3(C1)C=CCN1[C@@H]3[C@@]3([C@@]2(O)Nc2c3cccc2)CC1)C	DOI:10.1093/database/bav075
Catharanthus roseus	IMPHY010528	Sitsirikine	C=C[C@H]1CN2CCc3c([C@@H]2C[C@@H]1[C@@H](C(=O)OC)CO)[nH]c1c3cccc1	DOI:10.1093/database/bav075
Catharanthus roseus	IMPHY010537	Vindoline	COC(=O)[C@@]1(O)[C@H](OC(=O)C)[C@]2(CC)C=CCN3[C@@H]2[C@@]2([C@H]1N(C)c1c2ccc(c1)OC)CC3	DOI:10.1093/database/bav075, ISBN:9770972795006, ISBN:9788172360481, ISBN:9788172361150, ISBN:9788185042114, ISBN:9789327275590
Catharanthus roseus	IMPHY010543	methyl (10S,12R,13E,18S)-13-ethylidene-8,15-diazapentacyclo[10.5.1.01,9.02,7.010,15]octadeca-2,4,6,8-tetraene-18-carboxylate	COC(=O)[C@H]1[C@H]2C[C@H]3C4=Nc5c(C14CCN3C/C/2=C/C)cccc5	DOI:10.1093/database/bav075
Catharanthus roseus	IMPHY010600	Gomezine	C/C=C/1CN2CCC1C(=C)c1c(C2)c2c([nH]1)cccc2	DOI:10.1093/database/bav075
Catharanthus roseus	IMPHY010608	Deacetylvinblastine	COc1cc2N(C)[C@@H]3[C@@]4(c2cc1[C@]1(C[C@@H]2CN(CCc5c1[nH]c1c5cccc1)C[C@](C2)(O)CC)C(=O)OC)CCN1[C@H]4[C@@]([C@H]([C@]3(O)C(=O)OC)O)(CC)C=CC1	DOI:10.1093/database/bav075
Catharanthus roseus	IMPHY010939	trans-2,cis-6-Nonadienal	CC/C=CCC/C=C/C=O	DOI:10.1080/0972060x.2014.998720
Catharanthus roseus	IMPHY010963	Strictosidine	OC[C@H]1O[C@@H](O[C@@H]2OC=C([C@H]([C@H]2C=C)C[C@@H]2NCCc3c2[nH]c2c3cccc2)C(=O)OC)[C@@H]([C@H]([C@@H]1O)O)O	DOI:10.1093/database/bav075
Catharanthus roseus	IMPHY011215	Tetradecane	CCCCCCCCCCCCCC	DOI:10.1002/ffj.1606, DOI:10.1002/ffj.958, DOI:10.1080/0972060x.2014.998720
Catharanthus roseus	IMPHY011225	9-Octadecen-1-ol, (9Z)-	CCCCCCCCC=CCCCCCCCCO	DOI:10.1002/ffj.1606
Catharanthus roseus	IMPHY011396	4-Carvomenthenol	CC1=CCC(CC1)(O)C(C)C	DOI:10.1080/0972060x.2014.998720
Catharanthus roseus	IMPHY011503	Catharanthine	CCC1=C[C@@H]2CN3[C@@H]1[C@@](C2)(C(=O)OC)c1[nH]c2c(c1CC3)cccc2	DOI:10.1093/database/bav075, ISBN:9770972795006, ISBN:9788172360481, ISBN:9788185042114, ISBN:9789327275590
Catharanthus roseus	IMPHY011510	(3E,5Z)-octa-3,5-dien-2-one	CC/C=CC=CC(=O)C	DOI:10.1002/ffj.1606, DOI:10.1002/ffj.958, DOI:10.1093/database/bav075
Catharanthus roseus	IMPHY011519	alpha-Terpinyl acetate	CC(=O)OC(C1CCC(=CC1)C)(C)C	DOI:10.1080/0972060x.2014.998720
Catharanthus roseus	IMPHY011546	2,3-Dihydroxybenzoic acid	OC(=O)c1cccc(c1O)O	DOI:10.1093/database/bav075
Catharanthus roseus	IMPHY011584	1-Eicosanol	CCCCCCCCCCCCCCCCCCCCO	DOI:10.1002/ffj.1606
Catharanthus roseus	IMPHY011586	(S,1Z,6Z)-8-Isopropyl-1-methyl-5-methylenecyclodeca-1,6-diene	C/C/1=C/CCC(=C)/C=C[C@@H](CC1)C(C)C	DOI:10.1002/ffj.958
Catharanthus roseus	IMPHY011619	alpha-Amyrin	C[C@@H]1CC[C@]2([C@@H]([C@H]1C)C1=CC[C@H]3[C@@]([C@@]1(CC2)C)(C)CC[C@@H]1[C@]3(C)CC[C@@H](C1(C)C)O)C	DOI:10.1080/0972060x.2014.998720, DOI:10.1093/database/bav075
Catharanthus roseus	IMPHY011620	Lutein	C/C(=CC=CC=C(C=CC=C(C=CC1=C(C)C[C@H](CC1(C)C)O)/C)/C)/C=C/C=C(/C=C/[C@H]1C(=C[C@@H](CC1(C)C)O)C)C	DOI:10.1093/database/bav075
Catharanthus roseus	IMPHY011630	cis,cis-Farnesol	OC/C=C(CC/C=C(CCC=C(C)C)/C)/C	DOI:10.1002/ffj.1606, DOI:10.1093/database/bav075
Catharanthus roseus	IMPHY011631	(E,Z)-farnesol	OC/C=C(/CC/C=C(CCC=C(C)C)/C)C	DOI:10.1002/ffj.1606, DOI:10.1093/database/bav075
Catharanthus roseus	IMPHY011632	Farnesol	OC/C=C(/CC/C=C(/CCC=C(C)C)C)C	DOI:10.1002/ffj.1606, DOI:10.1002/ffj.958, DOI:10.1093/database/bav075
Catharanthus roseus	IMPHY011648	Neryl acetate	C/C(=C/COC(=O)C)/CCC=C(C)C	DOI:10.1080/0972060x.2014.998720
Catharanthus roseus	IMPHY011709	alpha-Eudesmol	CC1=CCC[C@]2([C@H]1C[C@@H](CC2)C(O)(C)C)C	DOI:10.1002/ffj.1606
Catharanthus roseus	IMPHY011763	Anethole	C/C=C/c1ccc(cc1)OC	DOI:10.1002/ffj.958
Catharanthus roseus	IMPHY011768	Mitraphylline	COC(=O)C1=CO[C@H]([C@@H]2[C@@H]1C[C@@H]1N(C2)CC[C@@]21C(=O)Nc1c2cccc1)C	DOI:10.1093/database/bav075, ISBN:9788172361150
Catharanthus roseus	IMPHY011777	Farnesyl acetate	C/C(=CCC/C(=C/COC(=O)C)/C)/CCC=C(C)C	DOI:10.1002/ffj.958
Catharanthus roseus	IMPHY011789	Citral	O=C/C=C(/CCC=C(C)C)C	DOI:10.1002/ffj.1606, DOI:10.1002/ffj.958, DOI:10.1080/0972060x.2014.998720
Catharanthus roseus	IMPHY011790	Neral	O=C/C=C(CCC=C(C)C)/C	DOI:10.1002/ffj.1606, DOI:10.1002/ffj.958, DOI:10.1080/0972060x.2014.998720, DOI:10.1093/database/bav075
Catharanthus roseus	IMPHY011797	Oleic acid	CCCCCCCC/C=CCCCCCCCC(=O)O	DOI:10.1093/database/bav075
Catharanthus roseus	IMPHY011802	Ferulic acid	COc1cc(/C=C/C(=O)O)ccc1O	DOI:10.1093/database/bav075
Catharanthus roseus	IMPHY011817	alpha-Farnesene	C=C/C(=C/C/C=C(/CCC=C(C)C)C)/C	DOI:10.1080/0972060x.2014.998720
Catharanthus roseus	IMPHY011826	Oleanolic acid	O[C@H]1CC[C@]2([C@H](C1(C)C)CC[C@@]1([C@@H]2CC=C2[C@@]1(C)CC[C@@]1([C@H]2CC(C)(C)CC1)C(=O)O)C)C	DOI:10.1093/database/bav075, ISBN:9770972795006
Catharanthus roseus	IMPHY011844	Chlorogenic acid	O=C(O[C@@H]1C[C@@](O)(C[C@H]([C@H]1O)O)C(=O)O)/C=C/c1ccc(c(c1)O)O	DOI:10.1093/database/bav075
Catharanthus roseus	IMPHY011857	Lanosterol	CC(=CCC[C@H]([C@H]1CC[C@@]2([C@]1(C)CCC1=C2CC[C@@H]2[C@]1(C)CC[C@@H](C2(C)C)O)C)C)C	DOI:10.1080/0972060x.2014.998720
Catharanthus roseus	IMPHY011880	Ursolic acid	C[C@@H]1CC[C@]2([C@@H]([C@H]1C)C1=CC[C@H]3[C@@]([C@@]1(CC2)C)(C)CC[C@@H]1[C@]3(C)CC[C@@H](C1(C)C)O)C(=O)O	DOI:10.1093/database/bav075
Catharanthus roseus	IMPHY011883	3,4-Dihydroxybenzoic acid	OC(=O)c1ccc(c(c1)O)O	ISBN:9770972795006
Catharanthus roseus	IMPHY011890	Elemol	C=C[C@]1(C)CC[C@H](C[C@H]1C(=C)C)C(O)(C)C	DOI:10.1080/0972060x.2014.998720
Catharanthus roseus	IMPHY011914	Neochlorogenic acid	O=C(O[C@@H]1C[C@](O)(C[C@H]([C@@H]1O)O)C(=O)O)/C=C/c1ccc(c(c1)O)O	DOI:10.1093/database/bav075
Catharanthus roseus	IMPHY011933	Caffeic acid	OC(=O)/C=C/c1ccc(c(c1)O)O	DOI:10.1093/database/bav075
Catharanthus roseus	IMPHY011938	gamma-Eudesmol	CC1=C2C[C@@H](CC[C@]2(CCC1)C)C(O)(C)C	DOI:10.1002/ffj.1606
Catharanthus roseus	IMPHY011950	Ajmalicine	COC(=O)C1=CO[C@H]([C@@H]2[C@@H]1C[C@@H]1N(C2)CCc2c1[nH]c1c2cccc1)C	DOI:10.1093/database/bav075, ISBN:9788172361266, ISBN:9788185042114
Catharanthus roseus	IMPHY011951	Tetrahydroalstonine	COC(=O)C1=CO[C@H]([C@H]2[C@@H]1C[C@@H]1N(C2)CCc2c1[nH]c1c2cccc1)C	DOI:10.1093/database/bav075, ISBN:9788172360481, ISBN:9789327275590
Catharanthus roseus	IMPHY011957	(+)-delta-Cadinene	CC1=C[C@@H]2C(=C(C)CC[C@H]2C(C)C)CC1	DOI:10.1080/0972060x.2014.998720
Catharanthus roseus	IMPHY011960	Cinnamic acid	OC(=O)/C=C/c1ccccc1	DOI:10.1093/database/bav075
Catharanthus roseus	IMPHY011965	(+)-beta-Phellandrene	CC([C@@H]1CCC(=C)C=C1)C	DOI:10.1080/0972060x.2014.998720
Catharanthus roseus	IMPHY011974	4-Hydroxycinnamic acid	OC(=O)/C=C/c1ccc(cc1)O	DOI:10.1093/database/bav075, ISBN:9770972795006
Catharanthus roseus	IMPHY011997	Yohimbine	COC(=O)[C@H]1[C@@H](O)CC[C@@H]2[C@@H]1C[C@@H]1N(C2)CCc2c1[nH]c1c2cccc1	DOI:10.1093/database/bav075
Catharanthus roseus	IMPHY012003	Betulinic acid	CC(=C)[C@@H]1CC[C@]2([C@H]1[C@H]1CC[C@H]3[C@@]([C@]1(C)CC2)(C)CC[C@@H]1[C@]3(C)CC[C@@H](C1(C)C)O)C(=O)O	DOI:10.1093/database/bav075
Catharanthus roseus	IMPHY012036	Camphor	O=C1CC2C(C1(C)CC2)(C)C	DOI:10.1080/0972060x.2014.998720, DOI:10.1093/database/bav075
Catharanthus roseus	IMPHY012049	Reserpine	COc1ccc2c(c1)[nH]c1c2CCN2[C@@H]1C[C@H]1[C@@H](C2)C[C@H]([C@@H]([C@H]1C(=O)OC)OC)OC(=O)c1cc(OC)c(c(c1)OC)OC	DOI:10.1093/database/bav075
Catharanthus roseus	IMPHY012058	Linalool	C=CC(CCC=C(C)C)(O)C	DOI:10.1002/ffj.1606, DOI:10.1002/ffj.958, DOI:10.1080/0972060x.2014.998720, DOI:10.1093/database/bav075
Catharanthus roseus	IMPHY012061	alpha-Pinene	CC1=CCC2CC1C2(C)C	DOI:10.1080/0972060x.2014.998720
Catharanthus roseus	IMPHY012097	Methyl octanoate	CCCCCCCC(=O)OC	DOI:10.1002/ffj.958
Catharanthus roseus	IMPHY012098	Ethyl oleate	CCCCCCCC/C=CCCCCCCCC(=O)OCC	DOI:10.1080/0972060x.2014.998720
Catharanthus roseus	IMPHY012100	Nonanoic acid	CCCCCCCCC(=O)O	DOI:10.1002/ffj.1606, DOI:10.1002/ffj.958, DOI:10.1093/database/bav075
Catharanthus roseus	IMPHY012104	Citronellol	OCCC(CCC=C(C)C)C	DOI:10.1002/ffj.1606, DOI:10.1093/database/bav075
Catharanthus roseus	IMPHY012139	methyl (9R,10S,11R,12R,19R)-11-acetyloxy-12-ethyl-4-[(13S,15R,17R)-17-ethyl-17-hydroxy-13-methoxycarbonyl-1,11-diazatetracyclo[13.3.1.04,12.05,10]nonadeca-4(12),5,7,9-tetraen-13-yl]-10-hydroxy-5-methoxy-8-methyl-8,16-diazapentacyclo[10.6.1.01,9.02,7.016,19]nonadeca-2,4,6,13-tetraene-10-carboxylate	COc1cc2N(C)[C@@H]3C4(c2cc1[C@]1(C[C@H]2CN(CCc5c1[nH]c1c5cccc1)C[C@@](C2)(O)CC)C(=O)OC)CCN1[C@H]4[C@@]([C@H]([C@]3(O)C(=O)OC)OC(=O)C)(CC)C=CC1	DOI:10.1093/database/bav075
Catharanthus roseus	IMPHY012147	beta-Pinene	C=C1CCC2CC1C2(C)C	DOI:10.1080/0972060x.2014.998720
Catharanthus roseus	IMPHY012157	Perillaldehyde	O=CC1=CCC(CC1)C(=C)C	DOI:10.1080/0972060x.2014.998720
Catharanthus roseus	IMPHY012160	alpha-Terpineol	CC1=CCC(CC1)C(O)(C)C	DOI:10.1080/0972060x.2014.998720
Catharanthus roseus	IMPHY012197	Adenosine	OC[C@H]1O[C@H]([C@@H]([C@@H]1O)O)n1cnc2c1ncnc2N	ISBN:9770972795006
Catharanthus roseus	IMPHY012223	beta-Amyrin	O[C@H]1CC[C@]2([C@H](C1(C)C)CC[C@@]1([C@@H]2CC=C2[C@@]1(C)CC[C@@]1([C@H]2CC(C)(C)CC1)C)C)C	DOI:10.1093/database/bav075
Catharanthus roseus	IMPHY012464	Clionasterol	CC[C@H](C(C)C)CC[C@H]([C@H]1CC[C@@H]2[C@]1(C)CC[C@H]1[C@H]2CC=C2[C@]1(C)CC[C@@H](C2)O)C	DOI:10.1080/0972060x.2014.998720
Catharanthus roseus	IMPHY012468	Ajmaline	CC[C@H]1[C@@H]2C[C@@H]3N([C@@H]1O)[C@@H]1[C@H]2[C@@H](O)[C@]2([C@H]3N(C)c3c2cccc3)C1	DOI:10.1093/database/bav075
Catharanthus roseus	IMPHY012473	Lupeol	CC(=C)[C@@H]1CC[C@]2([C@H]1[C@H]1CC[C@H]3[C@@]([C@]1(C)CC2)(C)CC[C@@H]1[C@]3(C)CC[C@@H](C1(C)C)O)C	DOI:10.1093/database/bav075
Catharanthus roseus	IMPHY012654	Nerol	OC/C=C(CCC=C(C)C)/C	DOI:10.1002/ffj.1606
Catharanthus roseus	IMPHY012712	Phytol	OC/C=C(/CCC[C@@H](CCC[C@@H](CCCC(C)C)C)C)C	DOI:10.1002/ffj.1606, DOI:10.1080/0972060x.2014.998720, DOI:10.1093/database/bav075
Catharanthus roseus	IMPHY012739	(Z)-beta-Ocimene	C=C/C(=CCC=C(C)C)/C	DOI:10.1080/0972060x.2014.998720
Catharanthus roseus	IMPHY013301	Phytochelatin	SCC(C(=O)NCC(=O)[O-])NC(=O)CCC(C(=O)[O-])[NH3+]	DOI:10.1093/database/bav075
Catharanthus roseus	IMPHY013346	Vindolinine	COC(=O)[C@@H]1C[C@]23[C@H]([C@]41Nc1c([C@@]54[C@H]3N(CC5)CC=C2)cccc1)C	DOI:10.1093/database/bav075, ISBN:9788172360481
Catharanthus roseus	IMPHY013894	Octadecenoic acid, (E)-	CCCCCCCCCCCCCCCC=CC(=O)O	DOI:10.1002/ffj.1606, DOI:10.1093/database/bav075
Catharanthus roseus	IMPHY013934	1H-Indolizino(8,1-cd)carbazole-5-carboxylic acid, 3a-ethyl-3a,4,5,5a,6,11,12,13a-octahydro-4,5-dihydroxy-6-methyl-, methyl ester, 4-acetate	COC(=O)C1(O)C(OC(=O)C)C2(CC)C=CCN3C2C2(C1N(C)c1c2cccc1)CC3	DOI:10.1093/database/bav075
Catharanthus roseus	IMPHY014024	1-Heneicosene	CCCCCCCCCCCCCCCCCCCC=C	DOI:10.1002/ffj.1606
Catharanthus roseus	IMPHY014096	Isositskiakine isomer K060	COC(=O)C(C1CC2N(C/C/1=CC)CCc1c2[nH]c2c1cccc2)CO	DOI:10.1093/database/bav075
Catharanthus roseus	IMPHY014626	Desacetoxyvindorosine	COC(=O)[C@@]1(O)C[C@]2(CC)C=CC[NH+]3[C@@H]2[C@@]2(C1N(C)c1c2cccc1)CC3	DOI:10.1093/database/bav075
Catharanthus roseus	IMPHY014682	19-O-acetylhorhammericine	COC(=O)C1=C2Nc3c([C@@]42[C@@H]2[C@@](C1)([C@H](OC(=O)C)C)[C@H]1O[C@H]1C[NH+]2CC4)cccc3	DOI:10.1093/database/bav075
Catharanthus roseus	IMPHY014749	(E,Z)-2,4-Decadienal	CCCCC/C=CC=CC=O	DOI:10.1002/ffj.958
Catharanthus roseus	IMPHY014857	Cedrol	C[C@@H]1CC[C@@H]2[C@@]31CC[C@@]([C@H](C3)C2(C)C)(C)O	DOI:10.1080/0972060x.2014.998720
Catharanthus roseus	IMPHY014923	Geraniol	OC/C=C(/CCC=C(C)C)C	DOI:10.1002/ffj.1606, DOI:10.1080/0972060x.2014.998720, DOI:10.1093/database/bav075
Catharanthus roseus	IMPHY014988	Limonene	CC1=CCC(CC1)C(=C)C	DOI:10.1002/ffj.1606, DOI:10.1080/0972060x.2014.998720
Catharanthus roseus	IMPHY014990	Linoleic acid	CCCCC/C=CC/C=CCCCCCCCC(=O)O	DOI:10.1080/0972060x.2014.998720, DOI:10.1093/database/bav075
Catharanthus roseus	IMPHY015109	Vinblastine	COc1cc2N(C)[C@@H]3[C@@]4(c2cc1[C@]1(C[C@H]2CN(CCc5c1[nH]c1c5cccc1)C[C@](C2)(O)CC)C(=O)OC)CCN1[C@H]4[C@@]([C@H]([C@]3(O)C(=O)OC)OC(=O)C)(CC)C=CC1	DOI:10.1093/database/bav075, ISBN:9770972795006, ISBN:9788172360481, ISBN:9788172361150
Catharanthus roseus	IMPHY016027	trans-Sabinene hydrate	CC([C@@]12CC[C@](C2C1)(C)O)C	DOI:10.1080/0972060x.2014.998720
Catharanthus roseus	IMPHY016054	trans-alpha-Bergamotene	CC(=CCC[C@]1(C)[C@H]2CC=C([C@@H]1C2)C)C	DOI:10.1080/0972060x.2014.998720
Catharanthus roseus	IMPHY016694	Isoamyl laurate	CCCCCCCCCCCC(=O)OCCC(C)C	DOI:10.1080/0972060x.2014.998720
Catharanthus roseus	IMPHY016756	Methyl undecanoate	CCCCCCCCCCC(=O)OC	DOI:10.1002/ffj.958
Catharanthus roseus	IMPHY017162	Benzene, (1-ethyldecyl)-	CCCCCCCCCC(c1ccccc1)CC	DOI:10.1080/0972060x.2014.998720
Catharanthus roseus	IMPHY017363	Cyclohexanol, 1-(1-hexenyl)-, (E)-	CCCC/C=C/C1(O)CCCCC1	DOI:10.1002/ffj.958
Catharanthus roseus	IMPHY017924	Hexatrienoic acid methyl ester	CC=C=C=CC(=O)OC	DOI:10.1002/ffj.1606
Catharanthus roseus	IMPHY000064	(+)-Condylocarpine	COC(=O)C1=C2Nc3c([C@]42[C@H]2/C(=CC)/[C@@H]1CCN2CC4)cccc3	DOI:10.1093/database/bav075
Catharanthus roseus	IMPHY000327	methyl (1R,11S,12S,17S)-12-ethyl-8,14-diazapentacyclo[9.5.2.01,9.02,7.014,17]octadeca-2,4,6,9-tetraene-10-carboxylate	CC[C@@H]1CN2CC[C@@]34[C@@H]2C[C@@H]1C(=C3Nc1c4cccc1)C(=O)OC	DOI:10.1093/database/bav075
Catharanthus roseus	IMPHY000615	Triptolide	O=C1OCC2=C1CC[C@]1([C@H]2C[C@H]2[C@@]3([C@@]41O[C@H]4[C@@H]1O[C@@]1([C@H]3O)C(C)C)O2)C	DOI:10.1093/database/bav075
Catharanthus roseus	IMPHY000687	Syringic acid	COc1cc(cc(c1O)OC)C(=O)O	DOI:10.1093/database/bav075
Catharanthus roseus	IMPHY000905	Petunidin	COc1cc(cc(c1O)O)c1[o+]c2cc(O)cc(c2cc1O)O	DOI:10.1093/database/bav075
Catharanthus roseus	IMPHY000911	Naringin	OC[C@H]1O[C@@H](Oc2cc(O)c3c(c2)O[C@@H](CC3=O)c2ccc(cc2)O)[C@@H]([C@H]([C@@H]1O)O)O[C@@H]1O[C@@H](C)[C@@H]([C@H]([C@H]1O)O)O	DOI:10.1093/database/bav075
Catharanthus roseus	IMPHY000923	Hirsutidin	COc1cc(O)c2c(c1)[o+]c(c(c2)O)c1cc(OC)c(c(c1)OC)O	DOI:10.1093/database/bav075
Catharanthus roseus	IMPHY000969	Akuammicine	COC(=O)C1=C2Nc3c([C@@]42[C@@H]2C[C@H]1C(=CC)CN2CC4)cccc3	DOI:10.1093/database/bav075
Catharanthus roseus	IMPHY000998	Leurosine	CC[C@@]12CN3CCc4c([C@@](C[C@@H]([C@H]2O1)C3)(C(=O)OC)c1cc2c(cc1OC)N([C@@H]1[C@@]32CCN2[C@H]3[C@@](CC)(C=CC2)[C@H]([C@]1(O)C(=O)OC)OC(=O)C)C)[nH]c1c4cccc1	DOI:10.1093/database/bav075
Catharanthus roseus	IMPHY001266	Petunidin 3-glucoside	OC[C@H]1O[C@@H](Oc2cc3c(O)cc(cc3[o+]c2c2cc(O)c(c(c2)OC)O)O)[C@@H]([C@H]([C@@H]1O)O)O	DOI:10.1093/database/bav075
Catharanthus roseus	IMPHY001267	Oenin	OC[C@H]1O[C@@H](Oc2cc3c(O)cc(cc3[o+]c2c2cc(OC)c(c(c2)OC)O)O)[C@@H]([C@H]([C@@H]1O)O)O	DOI:10.1093/database/bav075
Catharanthus roseus	IMPHY001321	3',4'-Anhydrovinblastine	CCC1=C[C@H]2CN(C1)CCc1c([C@@](C2)(C(=O)OC)c2cc3c(cc2OC)N([C@@H]2[C@@]43CCN3[C@H]4[C@@](CC)(C=CC3)[C@H]([C@]2(O)C(=O)OC)OC(=O)C)C)[nH]c2c1cccc2	DOI:10.1093/database/bav075
Catharanthus roseus	IMPHY001322	19-Hydroxytabersonine	COC(=O)C1=C2Nc3c([C@@]42[C@@H]2[C@](C1)(C=CCN2CC4)C(O)C)cccc3	DOI:10.1093/database/bav075
Catharanthus roseus	IMPHY001326	16-Methoxytabersonine	COc1ccc2c(c1)NC1=C(C[C@]3([C@H]4[C@@]21CCN4CC=C3)CC)C(=O)OC	DOI:10.1093/database/bav075
Catharanthus roseus	IMPHY001328	Horhammericine	COC(=O)C1=C2Nc3c([C@@]42[C@@H]2[C@@](C1)(C(O)C)C1OC1CN2CC4)cccc3	DOI:10.1093/database/bav075
Catharanthus roseus	IMPHY001329	Cathenamine	COC(=O)C1=CO[C@H](C2=CN3[C@@H](C[C@H]12)c1[nH]c2c(c1CC3)cccc2)C	DOI:10.1093/database/bav075
Catharanthus roseus	IMPHY001330	Minovincinine	COC(=O)C1=C2Nc3c([C@@]42[C@@H]2[C@](C1)(CCCN2CC4)C(O)C)cccc3	DOI:10.1093/database/bav075
Catharanthus roseus	IMPHY001331	Echitovenine	COC(=O)C1=C2Nc3c([C@@]42[C@@H]2[C@](C1)(CCCN2CC4)C(OC(=O)C)C)cccc3	DOI:10.1093/database/bav075
Catharanthus roseus	IMPHY001332	Lochnerinine	COc1ccc2c(c1)NC1=C(C[C@]3([C@H]4[C@@]21CCN4CC1C3O1)CC)C(=O)OC	DOI:10.1093/database/bav075
Catharanthus roseus	IMPHY001509	6-Oxocampestanol	O[C@H]1CC[C@]2([C@H](C1)C(=O)C[C@@H]1[C@@H]2CC[C@]2([C@H]1CC[C@@H]2[C@@H](CC[C@H](C(C)C)C)C)C)C	DOI:10.1093/database/bav075
Catharanthus roseus	IMPHY001565	Capsaicin	COc1cc(CNC(=O)CCCC/C=C/C(C)C)ccc1O	DOI:10.1093/database/bav075
Catharanthus roseus	IMPHY001644	Malvidin	COc1cc(cc(c1O)OC)c1[o+]c2cc(O)cc(c2cc1O)O	DOI:10.1093/database/bav075
Catharanthus roseus	IMPHY001672	1-O-vanilloyl-beta-D-glucose	OC[C@H]1O[C@@H](OC(=O)c2ccc(c(c2)OC)O)[C@@H]([C@H]([C@@H]1O)O)O	DOI:10.1093/database/bav075
Catharanthus roseus	IMPHY001714	Secologanin	O=CC[C@H]1[C@@H](C=C)[C@@H](OC=C1C(=O)OC)O[C@@H]1O[C@H](CO)[C@H]([C@@H]([C@H]1O)O)O	DOI:10.1093/database/bav075
Catharanthus roseus	IMPHY001775	5-Methyltryptamine	NCCc1c[nH]c2c1cc(C)cc2	DOI:10.1093/database/bav075
Catharanthus roseus	IMPHY001842	Tryptamine	NCCc1c[nH]c2c1cccc2	DOI:10.1093/database/bav075
Catharanthus roseus	IMPHY001900	Zeatin O-glucoside riboside	OC[C@H]1O[C@H]([C@@H]([C@@H]1O)O)n1cnc2c1ncnc2NC/C=C(/CO[C@@H]1O[C@H](CO)[C@H]([C@@H]([C@H]1O)O)O)C	DOI:10.1093/database/bav075
Catharanthus roseus	IMPHY002111	Catharine	O=CN1CCc2c3ccccc3[nH]c2[C@@](CC(=O)C/C(=C1)/CC)(C(=O)OC)c1cc2c(cc1OC)N([C@@H]1[C@@]32CCN2[C@H]3[C@@](CC)(C=CC2)[C@H]([C@]1(O)C(=O)OC)OC(=O)C)C	DOI:10.1093/database/bav075
Catharanthus roseus	IMPHY002115	4,21-Dehydrocorynantheine aldehyde	C=C[C@H]1C=[N+]2CCc3c([C@@H]2C[C@@H]1/C(=C/O)/C(=O)OC)[nH]c1c3cccc1	DOI:10.1093/database/bav075
Catharanthus roseus	IMPHY002511	28-Norcastasterone	CC(C[C@H]([C@@H]([C@H]([C@H]1CC[C@@H]2[C@]1(C)CC[C@H]1[C@H]2CC(=O)[C@@H]2[C@]1(C)C[C@@H](O)[C@H](C2)O)C)O)O)C	DOI:10.1093/database/bav075
Catharanthus roseus	IMPHY002590	1H-Indole-3-ethanamine, 7-chloro-	NCCc1c[nH]c2c1cccc2Cl	DOI:10.1093/database/bav075
Catharanthus roseus	IMPHY002863	3-Dehydroteasterone	O=C1CC[C@]2([C@H](C1)C(=O)C[C@@H]1[C@@H]2CC[C@]2([C@H]1CC[C@@H]2[C@@H]([C@H]([C@@H]([C@H](C(C)C)C)O)O)C)C)C	DOI:10.1093/database/bav075
Catharanthus roseus	IMPHY002916	Riboprine	OC[C@H]1O[C@H]([C@@H]([C@@H]1O)O)n1cnc2c1ncnc2NCC=C(C)C	DOI:10.1093/database/bav075
Catharanthus roseus	IMPHY002962	Benzoic acid	OC(=O)c1ccccc1	DOI:10.1093/database/bav075
Catharanthus roseus	IMPHY002970	Deacetylvindoline	COc1ccc2c(c1)N(C)[C@@H]1[C@@]32CCN2[C@H]3[C@@]([C@H]([C@]1(O)C(=O)OC)O)(CC)C=CC2	DOI:10.1093/database/bav075
Catharanthus roseus	IMPHY002981	Horhammerinine	COc1ccc2c(c1)NC1=C(CC3(C4C21CCN4CC1C3O1)C(O)C)C(=O)OC	DOI:10.1093/database/bav075
Catharanthus roseus	IMPHY003147	12-Chlorotabersonine	COC(=O)C1=C2Nc3c([C@@]42[C@@H]2[C@@](C1)(CC)C=CCN2CC4)cc(cc3)Cl	DOI:10.1093/database/bav075
Catharanthus roseus	IMPHY003154	10-Methylstrictosidine	C=C[C@@H]1[C@@H](OC=C([C@H]1C[C@@H]1NCCc2c1[nH]c1c2cc(cc1)C)C(=O)OC)O[C@@H]1O[C@H](CO)[C@H]([C@@H]([C@H]1O)O)O	DOI:10.1093/database/bav075
Catharanthus roseus	IMPHY003239	2,5-Dihydroxybenzoic acid	Oc1ccc(c(c1)C(=O)O)O	DOI:10.1093/database/bav075
Catharanthus roseus	IMPHY003406	3-Hydroxy-16-methoxy-2,3-dihydrotabersonine	COc1ccc2c(c1)N[C@@H]1[C@@]32CCN2[C@H]3[C@@](C[C@]1(O)C(=O)OC)(CC)C=CC2	DOI:10.1093/database/bav075
Catharanthus roseus	IMPHY003437	Pelargonidin	Oc1ccc(cc1)c1[o+]c2cc(O)cc(c2cc1O)O	DOI:10.1093/database/bav075
Catharanthus roseus	IMPHY003468	Deoxyloganin	OC[C@H]1O[C@@H](O[C@@H]2OC=C([C@@H]3[C@H]2[C@@H](C)CC3)C(=O)OC)[C@@H]([C@H]([C@@H]1O)O)O	DOI:10.1093/database/bav075
Catharanthus roseus	IMPHY003473	Deacetoxyvindoline	COc1ccc2c(c1)N(C)[C@@H]1[C@@]32CCN2[C@H]3[C@@](C[C@]1(O)C(=O)OC)(CC)C=CC2	DOI:10.1093/database/bav075
Catharanthus roseus	IMPHY003500	Citric acid	OC(=O)C(CC(=O)O)(CC(=O)O)O	DOI:10.1093/database/bav075
Catharanthus roseus	IMPHY003593	Zeatin riboside	OC/C(=C/CNc1ncnc2c1ncn2[C@@H]1O[C@@H]([C@H]([C@H]1O)O)CO)/C	DOI:10.1093/database/bav075
Catharanthus roseus	IMPHY003661	24-Methylenecholesterol	O[C@H]1CC[C@]2(C(=CC[C@@H]3[C@@H]2CC[C@]2([C@H]3CC[C@@H]2[C@@H](CCC(=C)C(C)C)C)C)C1)C	DOI:10.1093/database/bav075
Catharanthus roseus	IMPHY003699	Loganin	OC[C@H]1O[C@@H](O[C@@H]2OC=C([C@@H]3[C@H]2[C@@H](C)[C@H](C3)O)C(=O)OC)[C@@H]([C@H]([C@@H]1O)O)O	DOI:10.1093/database/bav075
Catharanthus roseus	IMPHY003797	Isovallesiachotamine	COC(=O)C1=CN2CCc3c([C@@H]2C[C@H]1/C(=C/C)/C=O)[nH]c1c3cccc1	DOI:10.1093/database/bav075
Catharanthus roseus	IMPHY003805	Vallesiachotamine	COC(=O)C1=CN2CCc3c([C@@H]2C[C@H]1/C(=CC)/C=O)[nH]c1c3cccc1	DOI:10.1093/database/bav075
Catharanthus roseus	IMPHY003823	Serpentine (alkaloid)	COC(=O)C1=CO[C@H]([C@@H]2[C@@H]1Cc1n(C2)ccc2-c1nc1c2cccc1)C	DOI:10.1093/database/bav075
Catharanthus roseus	IMPHY003833	Alstonine	COC(=O)C1=CO[C@H]([C@H]2[C@@H]1Cc1n(C2)ccc2-c1nc1c2cccc1)C	DOI:10.1093/database/bav075
Catharanthus roseus	IMPHY003906	trans-Zeatin	OC/C(=C/CNc1ncnc2c1[nH]cn2)/C	DOI:10.1093/database/bav075
Catharanthus roseus	IMPHY003919	2-Hydroxycinnamic acid	OC(=O)/C=C/c1ccccc1O	DOI:10.1093/database/bav075
Catharanthus roseus	IMPHY004130	Sinapic acid	COc1cc(/C=C/C(=O)O)cc(c1O)OC	DOI:10.1093/database/bav075
Catharanthus roseus	IMPHY004161	(6E)-8-hydroxygeraniol	OC/C=C(/CC/C=C(/CO)C)C	DOI:10.1093/database/bav075
Catharanthus roseus	IMPHY004390	4,21-Dehydrogeissoschizine	COC(=O)/C(=CO)/[C@H]1C[C@@H]2[N+](=C/C/1=C/C)CCc1c2[nH]c2c1cccc2	DOI:10.1093/database/bav075
Catharanthus roseus	IMPHY004609	1-O-Sinapoyl-beta-D-glucose	OC[C@H]1O[C@@H](OC(=O)/C=C/c2cc(OC)c(c(c2)OC)O)[C@@H]([C@H]([C@@H]1O)O)O	DOI:10.1093/database/bav075
Catharanthus roseus	IMPHY004813	Hirsutidin 3-O-(6-O-p-coumaroyl)glucoside	COc1cc(O)c2c(c1)[o+]c(c(c2)O[C@@H]1OC(COC(=O)/C=C/c2ccc(cc2)O)[C@H]([C@@H](C1O)O)O)c1cc(OC)c(c(c1)OC)O	DOI:10.1093/database/bav075
Catharanthus roseus	IMPHY004814	Hirsutidin 3-glucoside	OCC1O[C@@H](Oc2cc3c(O)cc(cc3[o+]c2c2cc(OC)c(c(c2)OC)O)OC)C([C@H]([C@@H]1O)O)O	DOI:10.1093/database/bav075
Catharanthus roseus	IMPHY005083	Nordihydrocapsaicin	COc1cc(CNC(=O)CCCCCC(C)C)ccc1O	DOI:10.1093/database/bav075
Catharanthus roseus	IMPHY005165	methyl (1S,10S,12S,13E)-13-ethylidene-4-hydroxy-18-(hydroxymethyl)-8,15-diazapentacyclo[10.5.1.01,9.02,7.010,15]octadeca-2(7),3,5,8-tetraene-18-carboxylate	COC(=O)C1(CO)[C@H]2C[C@H]3C4=Nc5c([C@@]14CCN3C/C/2=C/C)cc(O)cc5	DOI:10.1093/database/bav075
Catharanthus roseus	IMPHY005251	Vanillyl beta-D-glucopyranoside	OC[C@H]1O[C@@H](OCc2ccc(c(c2)OC)O)[C@@H]([C@H]([C@@H]1O)O)O	DOI:10.1093/database/bav075
Catharanthus roseus	IMPHY005343	disodium;[[(2R)-2,3-di(octanoyloxy)propoxy]-oxidophosphoryl] hydrogen phosphate	CCCCCCCC(=O)OC[C@@H](OC(=O)CCCCCCC)COP(=O)(OP(=O)(O)[O-])[O-].[Na+].[Na+]	DOI:10.1093/database/bav075
Catharanthus roseus	IMPHY005481	Tabersonine	COC(=O)C1=C2Nc3c([C@@]42[C@@H]2[C@@](C1)(CC)C=CCN2CC4)cccc3	DOI:10.1093/database/bav075
Catharanthus roseus	IMPHY005582	methyl (1S,9S,14E,15R,19S)-14-ethylidene-6-hydroxy-2-methyl-18-oxa-2,12-diazahexacyclo[13.3.2.01,9.03,8.09,16.012,19]icosa-3(8),4,6-triene-16-carboxylate	COC(=O)C12CO[C@@]34[C@@]2(CCN2[C@H]3C[C@@H]1/C(=CC)/C2)c1cc(O)ccc1N4C	DOI:10.1093/database/bav075
Catharanthus roseus	IMPHY005833	24-Methyldesmosterol	O[C@H]1CC[C@]2(C(=CC[C@@H]3[C@@H]2CC[C@]2([C@H]3CC[C@@H]2[C@@H](CCC(=C(C)C)C)C)C)C1)C	DOI:10.1093/database/bav075
Catharanthus roseus	IMPHY005856	Ercinaminine	COC(=O)C1(CO)[C@H]2C[C@H]3C4=Nc5c([C@@]14CCN3C/C/2=C/C)cccc5	DOI:10.1093/database/bav075
Catharanthus roseus	IMPHY005918	Pleiocarpamine	COC(=O)[C@@H]1[C@H]2C[C@H]3c4n1c1ccccc1c4CCN3C/C/2=C/C	DOI:10.1093/database/bav075
Catharanthus roseus	IMPHY005924	Precondylocarpine	C/C=C1/C2CCN3C1C1(C(=Nc4c1cccc4)C2(CO)C(=O)OC)CC3	DOI:10.1093/database/bav075
Catharanthus roseus	IMPHY006027	5-Chlorotryptamine	NCCc1c[nH]c2c1cc(Cl)cc2	DOI:10.1093/database/bav075
Catharanthus roseus	IMPHY006046	5-Bromotryptamine	NCCc1c[nH]c2c1cc(Br)cc2	DOI:10.1093/database/bav075
Catharanthus roseus	IMPHY006316	N,N-Dimethyltryptamine	CN(CCc1c[nH]c2c1cccc2)C	DOI:10.1093/database/bav075
Catharanthus roseus	IMPHY006327	Lactic acid	OC(=O)C(O)C	DOI:10.1093/database/bav075
Catharanthus roseus	IMPHY006358	Curan-17-oic acid, 2,16-didehydro-20-hydroxy-, methyl ester, (20alpha)-	COC(=O)C1=C2Nc3c(C42C2CC1C(O)(CC)CN2CC4)cccc3	DOI:10.1093/database/bav075
Catharanthus roseus	IMPHY006438	Antirhine	OC[C@@H]([C@H]1CCN2[C@@H](C1)c1[nH]c3c(c1CC2)cccc3)C=C	DOI:10.1093/database/bav075
Catharanthus roseus	IMPHY006468	Lochnerine	OC[C@H]1[C@@H]2Cc3c([C@H]4N2C/C(=C/C)/[C@@H]1C4)[nH]c1c3cc(OC)cc1	DOI:10.1093/database/bav075
Catharanthus roseus	IMPHY006501	Triptriolide	O=C1OCC2=C1CC[C@]1([C@H]2C[C@H]2[C@@]3([C@@]41O[C@H]4[C@@H](O)[C@@]([C@H]3O)(O)C(C)C)O2)C	DOI:10.1093/database/bav075
Catharanthus roseus	IMPHY006623	Vandrikidine	COc1ccc2c(c1)NC1=C(C[C@]3([C@H]4[C@@]21CCN4CC=C3)[C@H](O)C)C(=O)OC	DOI:10.1093/database/bav075
Catharanthus roseus	IMPHY006665	Triptonide	O=C1OCC2=C1CC[C@]1([C@H]2C[C@H]2[C@@]3([C@@]41O[C@H]4[C@@H]1O[C@@]1(C3=O)C(C)C)O2)C	DOI:10.1093/database/bav075
Catharanthus roseus	IMPHY006677	petunidin-3-O-(6-O-cis-p-coumaryl-beta-D-glucoside)	COc1cc(cc(c1O)O)c1[o+]c2cc(O)cc(c2cc1O[C@@H]1O[C@H](COC(=O)/C=Cc2ccc(cc2)O)[C@H]([C@@H]([C@H]1O)O)O)O	DOI:10.1093/database/bav075
Catharanthus roseus	IMPHY006698	Malvidin-3-O-(6-p-coumaroyl)glucoside	COc1cc(cc(c1O)OC)c1[o+]c2cc(O)cc(c2cc1O[C@H]1O[C@@H](COC(=O)/C=C/c2ccc(cc2)O)[C@@H]([C@H]([C@@H]1O)O)O)O	DOI:10.1093/database/bav075
Catharanthus roseus	IMPHY006703	Corynan-16-carboxylic acid, 16,17,19,20-tetradehydro-17-hydroxy-, methyl ester, (16E,19E)-	COC(=O)C([C@H]1C[C@@H]2N(CC1=CC)CCc1c2[nH]c2c1cccc2)C=O	DOI:10.1093/database/bav075
Catharanthus roseus	IMPHY006795	Lochnericine	COC(=O)C1=C2Nc3c([C@@]42[C@@H]2[C@@](C1)(CC)[C@H]1O[C@H]1CN2CC4)cccc3	DOI:10.1093/database/bav075
Catharanthus roseus	IMPHY006844	N-Acetyltryptamine	CC(=O)NCCc1c[nH]c2c1cccc2	DOI:10.1093/database/bav075
Catharanthus roseus	IMPHY006974	Vindolinine. 19-epimer, N-oxide	COC(=O)[C@H]1C[C@]23[C@H]([C@]41Nc1c([C@@]54[C@H]3[N+](CC5)(CC=C2)[O-])cccc1)C	DOI:10.1093/database/bav075
Catharanthus roseus	IMPHY007084	Vanillic acid	COc1cc(ccc1O)C(=O)O	DOI:10.1093/database/bav075
Catharanthus roseus	IMPHY007164	Perivine	COC(=O)[C@@H]1[C@H]2NC/C(=C/C)/[C@@H]1CC(=O)c1c(C2)c2ccccc2[nH]1	DOI:10.1093/database/bav075
Catharanthus roseus	IMPHY007174	Glucovanillin	OC[C@H]1O[C@@H](Oc2ccc(cc2OC)C=O)[C@@H]([C@H]([C@@H]1O)O)O	DOI:10.1093/database/bav075
Catharanthus roseus	IMPHY007327	Palmitic acid	CCCCCCCCCCCCCCCC(=O)O	DOI:10.1093/database/bav075
Catharanthus roseus	IMPHY007365	Phytic acid	OP(=O)(OC1C(OP(=O)(O)O)C(OP(=O)(O)O)C(C(C1OP(=O)(O)O)OP(=O)(O)O)OP(=O)(O)O)O	DOI:10.1093/database/bav075
Catharanthus roseus	IMPHY007415	Loganic acid	OC[C@H]1O[C@@H](O[C@@H]2OC=C([C@@H]3[C@H]2[C@@H](C)[C@H](C3)O)C(=O)O)[C@@H]([C@H]([C@@H]1O)O)O	DOI:10.1093/database/bav075
Catharanthus roseus	IMPHY007838	N-(3-Methylbut-2-EN-1-YL)-9H-purin-6-amine	CC(=CCNc1ncnc2c1[nH]cn2)C	DOI:10.1093/database/bav075
Catharanthus roseus	IMPHY008142	Vanillyl alcohol	COc1cc(CO)ccc1O	DOI:10.1093/database/bav075
Catharanthus roseus	IMPHY010074	Akuammiline	COC(=O)C1(COC(=O)C)[C@@H]2C[C@H]3C4=Nc5c([C@@]14CCN3C/C/2=C/C)cccc5	DOI:10.1093/database/bav075
Catharanthus roseus	IMPHY010234	(16R)-Dihydrositsirikine	CCC1CN2CCc3c(C2CC1C(C(=O)OC)CO)[nH]c1c3cccc1	DOI:10.1093/database/bav075
Catharanthus roseus	IMPHY010247	methyl 7-methyl-6-oxo-1-[(2S,3R,4R,5S,6R)-3,4,5-trihydroxy-6-(hydroxymethyl)oxan-2-yl]oxy-4a,5,7,7a-tetrahydro-1H-cyclopenta[c]pyran-4-carboxylate	OC[C@H]1O[C@@H](OC2OC=C(C3C2C(C)C(=O)C3)C(=O)OC)[C@@H]([C@@H]([C@@H]1O)O)O	DOI:10.1093/database/bav075
Catharanthus roseus	IMPHY010438	Stemmadenine	C/C=C1/CN2CCc3c([C@@]([C@@H]1CC2)(CO)C(=O)OC)[nH]c1c3cccc1	DOI:10.1093/database/bav075
Catharanthus roseus	IMPHY010528	Sitsirikine	C=C[C@H]1CN2CCc3c([C@@H]2C[C@@H]1[C@@H](C(=O)OC)CO)[nH]c1c3cccc1	DOI:10.1093/database/bav075
Catharanthus roseus	IMPHY010537	Vindoline	COC(=O)[C@@]1(O)[C@H](OC(=O)C)[C@]2(CC)C=CCN3[C@@H]2[C@@]2([C@H]1N(C)c1c2ccc(c1)OC)CC3	DOI:10.1093/database/bav075
Catharanthus roseus	IMPHY010600	Gomezine	C/C=C/1CN2CCC1C(=C)c1c(C2)c2c([nH]1)cccc2	DOI:10.1093/database/bav075
Catharanthus roseus	IMPHY010930	Tubotaiwine	COC(=O)C1=C2Nc3c([C@]42[C@H]2[C@H]([C@@H]1CCN2CC4)CC)cccc3	DOI:10.1093/database/bav075
Catharanthus roseus	IMPHY010963	Strictosidine	OC[C@H]1O[C@@H](O[C@@H]2OC=C([C@H]([C@H]2C=C)C[C@@H]2NCCc3c2[nH]c2c3cccc2)C(=O)OC)[C@@H]([C@H]([C@@H]1O)O)O	DOI:10.1093/database/bav075
Catharanthus roseus	IMPHY011503	Catharanthine	CCC1=C[C@@H]2CN3[C@@H]1[C@@](C2)(C(=O)OC)c1[nH]c2c(c1CC3)cccc2	DOI:10.1093/database/bav075
Catharanthus roseus	IMPHY011523	Salicylic acid	OC(=O)c1ccccc1O	DOI:10.1093/database/bav075
Catharanthus roseus	IMPHY011546	2,3-Dihydroxybenzoic acid	OC(=O)c1cccc(c1O)O	DOI:10.1093/database/bav075
Catharanthus roseus	IMPHY011768	Mitraphylline	COC(=O)C1=CO[C@H]([C@@H]2[C@@H]1C[C@@H]1N(C2)CC[C@@]21C(=O)Nc1c2cccc1)C	DOI:10.1093/database/bav075
Catharanthus roseus	IMPHY011797	Oleic acid	CCCCCCCC/C=CCCCCCCCC(=O)O	DOI:10.1093/database/bav075
Catharanthus roseus	IMPHY011802	Ferulic acid	COc1cc(/C=C/C(=O)O)ccc1O	DOI:10.1093/database/bav075
Catharanthus roseus	IMPHY011883	3,4-Dihydroxybenzoic acid	OC(=O)c1ccc(c(c1)O)O	DOI:10.1093/database/bav075
Catharanthus roseus	IMPHY011933	Caffeic acid	OC(=O)/C=C/c1ccc(c(c1)O)O	DOI:10.1093/database/bav075
Catharanthus roseus	IMPHY011950	Ajmalicine	COC(=O)C1=CO[C@H]([C@@H]2[C@@H]1C[C@@H]1N(C2)CCc2c1[nH]c1c2cccc1)C	DOI:10.1093/database/bav075
Catharanthus roseus	IMPHY011951	Tetrahydroalstonine	COC(=O)C1=CO[C@H]([C@H]2[C@@H]1C[C@@H]1N(C2)CCc2c1[nH]c1c2cccc1)C	DOI:10.1093/database/bav075
Catharanthus roseus	IMPHY011952	19-epi-Ajmalicine	COC(=O)C1=CO[C@@H]([C@@H]2[C@@H]1C[C@@H]1N(C2)CCc2c1[nH]c1c2cccc1)C	DOI:10.1093/database/bav075
Catharanthus roseus	IMPHY011953	Akuammigine	COC(=O)C1=CO[C@H]([C@H]2[C@@H]1C[C@H]1N(C2)CCc2c1[nH]c1c2cccc1)C	DOI:10.1093/database/bav075
Catharanthus roseus	IMPHY011954	19-epi-3-Isoajmalicine	COC(=O)C1=CO[C@@H]([C@@H]2[C@@H]1C[C@H]1N(C2)CCc2c1[nH]c1c2cccc1)C	DOI:10.1093/database/bav075
Catharanthus roseus	IMPHY011960	Cinnamic acid	OC(=O)/C=C/c1ccccc1	DOI:10.1093/database/bav075
Catharanthus roseus	IMPHY011974	4-Hydroxycinnamic acid	OC(=O)/C=C/c1ccc(cc1)O	DOI:10.1093/database/bav075
Catharanthus roseus	IMPHY011997	Yohimbine	COC(=O)[C@H]1[C@@H](O)CC[C@@H]2[C@@H]1C[C@@H]1N(C2)CCc2c1[nH]c1c2cccc1	DOI:10.1093/database/bav075
Catharanthus roseus	IMPHY012004	Epibetulinic acid	CC(=C)[C@@H]1CC[C@]2([C@H]1[C@H]1CC[C@H]3[C@@]([C@]1(C)CC2)(C)CC[C@@H]1[C@]3(C)CC[C@H](C1(C)C)O)C(=O)O	DOI:10.1093/database/bav075
Catharanthus roseus	IMPHY012021	Gallic acid	OC(=O)c1cc(O)c(c(c1)O)O	DOI:10.1093/database/bav075
Catharanthus roseus	IMPHY012402	Campesterol	O[C@H]1CC[C@]2(C(=CC[C@@H]3[C@@H]2CC[C@]2([C@H]3CC[C@@H]2[C@@H](CC[C@H](C(C)C)C)C)C)C1)C	DOI:10.1093/database/bav075
Catharanthus roseus	IMPHY012468	Ajmaline	CC[C@H]1[C@@H]2C[C@@H]3N([C@@H]1O)[C@@H]1[C@H]2[C@@H](O)[C@]2([C@H]3N(C)c3c2cccc3)C1	DOI:10.1093/database/bav075
Catharanthus roseus	IMPHY012723	Linolenic acid	CC/C=CC/C=CC/C=CCCCCCCCC(=O)O	DOI:10.1093/database/bav075
Catharanthus roseus	IMPHY013346	Vindolinine	COC(=O)[C@@H]1C[C@]23[C@H]([C@]41Nc1c([C@@]54[C@H]3N(CC5)CC=C2)cccc1)C	DOI:10.1093/database/bav075
Catharanthus roseus	IMPHY014096	Isositskiakine isomer K060	COC(=O)C(C1CC2N(C/C/1=CC)CCc1c2[nH]c2c1cccc2)CO	DOI:10.1093/database/bav075
Catharanthus roseus	IMPHY014561	12-Chloro-19,20-dihydroakuammicine	CC[C@@H]1CN2CCC34[C@@H]2C[C@@H]1C(=C3Nc1c4cccc1Cl)C(=O)OC	DOI:10.1093/database/bav075
Catharanthus roseus	IMPHY014682	19-O-acetylhorhammericine	COC(=O)C1=C2Nc3c([C@@]42[C@@H]2[C@@](C1)([C@H](OC(=O)C)C)[C@H]1O[C@H]1C[NH+]2CC4)cccc3	DOI:10.1093/database/bav075
Catharanthus roseus	IMPHY014836	beta-Sitosterol	CC[C@@H](C(C)C)CC[C@H]([C@H]1CC[C@@H]2[C@]1(C)CC[C@H]1[C@H]2CC=C2[C@]1(C)CC[C@@H](C2)O)C	DOI:10.1093/database/bav075
Catharanthus roseus	IMPHY014842	Stigmasterol	CC[C@@H](C(C)C)/C=C/[C@H]([C@H]1CC[C@@H]2[C@]1(C)CC[C@H]1[C@H]2CC=C2[C@]1(C)CC[C@@H](C2)O)C	DOI:10.1093/database/bav075
Catharanthus roseus	IMPHY014854	Cianidanol	Oc1cc2O[C@H](c3ccc(c(c3)O)O)[C@H](Cc2c(c1)O)O	DOI:10.1093/database/bav075
Catharanthus roseus	IMPHY014923	Geraniol	OC/C=C(/CCC=C(C)C)C	DOI:10.1093/database/bav075
Catharanthus roseus	IMPHY015109	Vinblastine	COc1cc2N(C)[C@@H]3[C@@]4(c2cc1[C@]1(C[C@H]2CN(CCc5c1[nH]c1c5cccc1)C[C@](C2)(O)CC)C(=O)OC)CCN1[C@H]4[C@@]([C@H]([C@]3(O)C(=O)OC)OC(=O)C)(CC)C=CC1	DOI:10.1093/database/bav075
Catharanthus roseus	IMPHY000136	Pyruvic acid	OC(=O)C(=O)C	DOI:10.1093/database/bav075
Catharanthus roseus	IMPHY000882	Roseadine	COC(=O)/C(=C[C@H]1CN2CCc3c([C@H]1[C@](C2)(O)CC)[nH]c1c3cccc1)/c1cc2c(cc1OC)N(C1[C@@]32CCN2C3[C@@](CC)(C=CC2)[C@H]([C@]1(O)C(=O)OC)OC(=O)C)C	ISBN:9788172361150
Catharanthus roseus	IMPHY000969	Akuammicine	COC(=O)C1=C2Nc3c([C@@]42[C@@H]2C[C@H]1C(=CC)CN2CC4)cccc3	DOI:10.1093/database/bav075
Catharanthus roseus	IMPHY000998	Leurosine	CC[C@@]12CN3CCc4c([C@@](C[C@@H]([C@H]2O1)C3)(C(=O)OC)c1cc2c(cc1OC)N([C@@H]1[C@@]32CCN2[C@H]3[C@@](CC)(C=CC2)[C@H]([C@]1(O)C(=O)OC)OC(=O)C)C)[nH]c1c4cccc1	DOI:10.1093/database/bav075, ISBN:9788185042114
Catharanthus roseus	IMPHY001322	19-Hydroxytabersonine	COC(=O)C1=C2Nc3c([C@@]42[C@@H]2[C@](C1)(C=CCN2CC4)C(O)C)cccc3	DOI:10.1093/database/bav075
Catharanthus roseus	IMPHY001328	Horhammericine	COC(=O)C1=C2Nc3c([C@@]42[C@@H]2[C@@](C1)(C(O)C)C1OC1CN2CC4)cccc3	DOI:10.1093/database/bav075
Catharanthus roseus	IMPHY001330	Minovincinine	COC(=O)C1=C2Nc3c([C@@]42[C@@H]2[C@](C1)(CCCN2CC4)C(O)C)cccc3	DOI:10.1093/database/bav075
Catharanthus roseus	IMPHY001331	Echitovenine	COC(=O)C1=C2Nc3c([C@@]42[C@@H]2[C@](C1)(CCCN2CC4)C(OC(=O)C)C)cccc3	DOI:10.1093/database/bav075
Catharanthus roseus	IMPHY001332	Lochnerinine	COc1ccc2c(c1)NC1=C(C[C@]3([C@H]4[C@@]21CCN4CC1C3O1)CC)C(=O)OC	DOI:10.1093/database/bav075
Catharanthus roseus	IMPHY001708	Sweroside	C=C[C@H]1[C@@H](OC=C2[C@H]1CCOC2=O)O[C@@H]1O[C@H](CO)[C@H]([C@@H]([C@H]1O)O)O	DOI:10.1093/database/bav075
Catharanthus roseus	IMPHY001714	Secologanin	O=CC[C@H]1[C@@H](C=C)[C@@H](OC=C1C(=O)OC)O[C@@H]1O[C@H](CO)[C@H]([C@@H]([C@H]1O)O)O	DOI:10.1093/database/bav075
Catharanthus roseus	IMPHY001842	Tryptamine	NCCc1c[nH]c2c1cccc2	DOI:10.1093/database/bav075
Catharanthus roseus	IMPHY002265	Vindolininol	OC[C@@H]1C[C@]23[C@H]([C@]41Nc1c([C@@]54[C@H]3N(CC5)CC=C2)cccc1)C	DOI:10.1093/database/bav075
Catharanthus roseus	IMPHY002926	2,3-Butanediol	CC(C(O)C)O	DOI:10.1093/database/bav075
Catharanthus roseus	IMPHY002970	Deacetylvindoline	COc1ccc2c(c1)N(C)[C@@H]1[C@@]32CCN2[C@H]3[C@@]([C@H]([C@]1(O)C(=O)OC)O)(CC)C=CC2	DOI:10.1093/database/bav075
Catharanthus roseus	IMPHY003468	Deoxyloganin	OC[C@H]1O[C@@H](O[C@@H]2OC=C([C@@H]3[C@H]2[C@@H](C)CC3)C(=O)OC)[C@@H]([C@H]([C@@H]1O)O)O	DOI:10.1093/database/bav075
Catharanthus roseus	IMPHY003500	Citric acid	OC(=O)C(CC(=O)O)(CC(=O)O)O	DOI:10.1093/database/bav075
Catharanthus roseus	IMPHY003699	Loganin	OC[C@H]1O[C@@H](O[C@@H]2OC=C([C@@H]3[C@H]2[C@@H](C)[C@H](C3)O)C(=O)OC)[C@@H]([C@H]([C@@H]1O)O)O	DOI:10.1093/database/bav075
Catharanthus roseus	IMPHY003743	Tabernaemontanine	CC[C@@H]1CN(C)[C@@H]2[C@H]([C@H]1CC(=O)c1c(C2)c2c([nH]1)cccc2)C(=O)OC	DOI:10.1093/database/bav075
Catharanthus roseus	IMPHY003823	Serpentine (alkaloid)	COC(=O)C1=CO[C@H]([C@@H]2[C@@H]1Cc1n(C2)ccc2-c1nc1c2cccc1)C	DOI:10.1093/database/bav075, ISBN:9770972795006, ISBN:9788172360481
Catharanthus roseus	IMPHY003833	Alstonine	COC(=O)C1=CO[C@H]([C@H]2[C@@H]1Cc1n(C2)ccc2-c1nc1c2cccc1)C	DOI:10.1093/database/bav075, ISBN:9770972795006, ISBN:9788172360481
Catharanthus roseus	IMPHY004141	alpha-Amyrenyl acetate	CC(=O)O[C@H]1CC[C@]2([C@H](C1(C)C)CC[C@@]1([C@@H]2CC=C2[C@@]1(C)CC[C@@]1([C@H]2[C@@H](C)[C@H](C)CC1)C)C)C	DOI:10.1093/database/bav075
Catharanthus roseus	IMPHY004230	Roseoside	OC[C@H]1O[C@@H](O[C@@H](/C=C/[C@@]2(O)C(=CC(=O)CC2(C)C)C)C)[C@@H]([C@H]([C@@H]1O)O)O	DOI:10.1093/database/bav075
Catharanthus roseus	IMPHY004388	Kaempferol	Oc1ccc(cc1)c1oc2cc(O)cc(c2c(=O)c1O)O	DOI:10.1093/database/bav075
Catharanthus roseus	IMPHY004619	Quercetin	Oc1cc(O)c2c(c1)oc(c(c2=O)O)c1ccc(c(c1)O)O	DOI:10.1093/database/bav075
Catharanthus roseus	IMPHY005481	Tabersonine	COC(=O)C1=C2Nc3c([C@@]42[C@@H]2[C@@](C1)(CC)C=CCN2CC4)cccc3	DOI:10.1093/database/bav075
Catharanthus roseus	IMPHY005582	methyl (1S,9S,14E,15R,19S)-14-ethylidene-6-hydroxy-2-methyl-18-oxa-2,12-diazahexacyclo[13.3.2.01,9.03,8.09,16.012,19]icosa-3(8),4,6-triene-16-carboxylate	COC(=O)C12CO[C@@]34[C@@]2(CCN2[C@H]3C[C@@H]1/C(=CC)/C2)c1cc(O)ccc1N4C	DOI:10.1093/database/bav075
Catharanthus roseus	IMPHY005813	Alloxan	O=C1NC(=O)C(=O)C(=O)N1	DOI:10.1093/database/bav075
Catharanthus roseus	IMPHY006278	2-Hydroxy-6-methoxybenzoic acid	COc1cccc(c1C(=O)O)O	DOI:10.1093/database/bav075
Catharanthus roseus	IMPHY006327	Lactic acid	OC(=O)C(O)C	DOI:10.1093/database/bav075
Catharanthus roseus	IMPHY006461	Pericalline	C/C=C1/CN2CC[C@H]1C(=C)c1c(C2)cc2c(c1)[nH]cc2	DOI:10.1093/database/bav075
Catharanthus roseus	IMPHY006468	Lochnerine	OC[C@H]1[C@@H]2Cc3c([C@H]4N2C/C(=C/C)/[C@@H]1C4)[nH]c1c3cc(OC)cc1	DOI:10.1093/database/bav075
Catharanthus roseus	IMPHY006795	Lochnericine	COC(=O)C1=C2Nc3c([C@@]42[C@@H]2[C@@](C1)(CC)[C@H]1O[C@H]1CN2CC4)cccc3	DOI:10.1093/database/bav075, ISBN:9770972795006
Catharanthus roseus	IMPHY007144	Reserpic acid	CO[C@H]1[C@H](O)C[C@H]2[C@@H]([C@@H]1C(=O)O)C[C@H]1N(C2)CCc2c1[nH]c1c2ccc(c1)OC	DOI:10.1093/database/bav075
Catharanthus roseus	IMPHY007156	Quinic acid	OC1[C@H](O)CC(C[C@H]1O)(O)C(=O)O	DOI:10.1093/database/bav075
Catharanthus roseus	IMPHY007164	Perivine	COC(=O)[C@@H]1[C@H]2NC/C(=C/C)/[C@@H]1CC(=O)c1c(C2)c2ccccc2[nH]1	DOI:10.1093/database/bav075, ISBN:9788172361150, ISBN:9788185042084
Catharanthus roseus	IMPHY007211	methyl (1R,9R,16R,18R,21S)-2,12-diazahexacyclo[14.2.2.19,12.01,9.03,8.016,21]henicosa-3,5,7,14-tetraene-18-carboxylate	COC(=O)[C@@H]1C[C@@]23C=CCN4[C@@H]3[C@@]3([C@]1(CC2)Nc1c3cccc1)CC4	DOI:10.1093/database/bav075, ISBN:9788172360481, ISBN:9788185042084
Catharanthus roseus	IMPHY007415	Loganic acid	OC[C@H]1O[C@@H](O[C@@H]2OC=C([C@@H]3[C@H]2[C@@H](C)[C@H](C3)O)C(=O)O)[C@@H]([C@H]([C@@H]1O)O)O	DOI:10.1093/database/bav075
Catharanthus roseus	IMPHY007450	Oxalic acid	OC(=O)C(=O)O	DOI:10.1093/database/bav075
Catharanthus roseus	IMPHY007451	Cryptochlorogenic acid	O=C(OC1[C@H](O)CC(C[C@H]1O)(O)C(=O)O)/C=C/c1ccc(c(c1)O)O	DOI:10.1093/database/bav075
Catharanthus roseus	IMPHY010234	(16R)-Dihydrositsirikine	CCC1CN2CCc3c(C2CC1C(C(=O)OC)CO)[nH]c1c3cccc1	DOI:10.1093/database/bav075
Catharanthus roseus	IMPHY010247	methyl 7-methyl-6-oxo-1-[(2S,3R,4R,5S,6R)-3,4,5-trihydroxy-6-(hydroxymethyl)oxan-2-yl]oxy-4a,5,7,7a-tetrahydro-1H-cyclopenta[c]pyran-4-carboxylate	OC[C@H]1O[C@@H](OC2OC=C(C3C2C(C)C(=O)C3)C(=O)OC)[C@@H]([C@@H]([C@@H]1O)O)O	DOI:10.1093/database/bav075
Catharanthus roseus	IMPHY010299	Virosine A	O=C1C=C2[C@]3(O1)C[C@@H]([C@H](C2)N1[C@@H]3CCCC1)O	DOI:10.1093/database/bav075, ISBN:9788172361150
Catharanthus roseus	IMPHY010438	Stemmadenine	C/C=C1/CN2CCc3c([C@@]([C@@H]1CC2)(CO)C(=O)OC)[nH]c1c3cccc1	DOI:10.1093/database/bav075
Catharanthus roseus	IMPHY010528	Sitsirikine	C=C[C@H]1CN2CCc3c([C@@H]2C[C@@H]1[C@@H](C(=O)OC)CO)[nH]c1c3cccc1	DOI:10.1093/database/bav075, ISBN:9788172361150
Catharanthus roseus	IMPHY010537	Vindoline	COC(=O)[C@@]1(O)[C@H](OC(=O)C)[C@]2(CC)C=CCN3[C@@H]2[C@@]2([C@H]1N(C)c1c2ccc(c1)OC)CC3	DOI:10.1093/database/bav075
Catharanthus roseus	IMPHY010600	Gomezine	C/C=C/1CN2CCC1C(=C)c1c(C2)c2c([nH]1)cccc2	DOI:10.1093/database/bav075
Catharanthus roseus	IMPHY010963	Strictosidine	OC[C@H]1O[C@@H](O[C@@H]2OC=C([C@H]([C@H]2C=C)C[C@@H]2NCCc3c2[nH]c2c3cccc2)C(=O)OC)[C@@H]([C@H]([C@@H]1O)O)O	DOI:10.1093/database/bav075
Catharanthus roseus	IMPHY011503	Catharanthine	CCC1=C[C@@H]2CN3[C@@H]1[C@@](C2)(C(=O)OC)c1[nH]c2c(c1CC3)cccc2	DOI:10.1093/database/bav075, ISBN:9788185042084
Catharanthus roseus	IMPHY011546	2,3-Dihydroxybenzoic acid	OC(=O)c1cccc(c1O)O	DOI:10.1093/database/bav075
Catharanthus roseus	IMPHY011768	Mitraphylline	COC(=O)C1=CO[C@H]([C@@H]2[C@@H]1C[C@@H]1N(C2)CC[C@@]21C(=O)Nc1c2cccc1)C	DOI:10.1093/database/bav075, ISBN:9788172361150
Catharanthus roseus	IMPHY011826	Oleanolic acid	O[C@H]1CC[C@]2([C@H](C1(C)C)CC[C@@]1([C@@H]2CC=C2[C@@]1(C)CC[C@@]1([C@H]2CC(C)(C)CC1)C(=O)O)C)C	DOI:10.1093/database/bav075, ISBN:9788172360481
Catharanthus roseus	IMPHY011844	Chlorogenic acid	O=C(O[C@@H]1C[C@@](O)(C[C@H]([C@H]1O)O)C(=O)O)/C=C/c1ccc(c(c1)O)O	DOI:10.1093/database/bav075
Catharanthus roseus	IMPHY011880	Ursolic acid	C[C@@H]1CC[C@]2([C@@H]([C@H]1C)C1=CC[C@H]3[C@@]([C@@]1(CC2)C)(C)CC[C@@H]1[C@]3(C)CC[C@@H](C1(C)C)O)C(=O)O	ISBN:9788172360481
Catharanthus roseus	IMPHY011914	Neochlorogenic acid	O=C(O[C@@H]1C[C@](O)(C[C@H]([C@@H]1O)O)C(=O)O)/C=C/c1ccc(c(c1)O)O	DOI:10.1093/database/bav075
Catharanthus roseus	IMPHY011950	Ajmalicine	COC(=O)C1=CO[C@H]([C@@H]2[C@@H]1C[C@@H]1N(C2)CCc2c1[nH]c1c2cccc1)C	DOI:10.1093/database/bav075, ISBN:9770972795006, ISBN:9788172360481, ISBN:9788185042053, ISBN:9788185042114
Catharanthus roseus	IMPHY011951	Tetrahydroalstonine	COC(=O)C1=CO[C@H]([C@H]2[C@@H]1C[C@@H]1N(C2)CCc2c1[nH]c1c2cccc1)C	DOI:10.1093/database/bav075, ISBN:9788172360481, ISBN:9788172361150, ISBN:9788185042084, ISBN:9788185042114
Catharanthus roseus	IMPHY011997	Yohimbine	COC(=O)[C@H]1[C@@H](O)CC[C@@H]2[C@@H]1C[C@@H]1N(C2)CCc2c1[nH]c1c2cccc1	DOI:10.1093/database/bav075
Catharanthus roseus	IMPHY012049	Reserpine	COc1ccc2c(c1)[nH]c1c2CCN2[C@@H]1C[C@H]1[C@@H](C2)C[C@H]([C@@H]([C@H]1C(=O)OC)OC)OC(=O)c1cc(OC)c(c(c1)OC)OC	DOI:10.1093/database/bav075, ISBN:9770972795006
Catharanthus roseus	IMPHY012139	methyl (9R,10S,11R,12R,19R)-11-acetyloxy-12-ethyl-4-[(13S,15R,17R)-17-ethyl-17-hydroxy-13-methoxycarbonyl-1,11-diazatetracyclo[13.3.1.04,12.05,10]nonadeca-4(12),5,7,9-tetraen-13-yl]-10-hydroxy-5-methoxy-8-methyl-8,16-diazapentacyclo[10.6.1.01,9.02,7.016,19]nonadeca-2,4,6,13-tetraene-10-carboxylate	COc1cc2N(C)[C@@H]3C4(c2cc1[C@]1(C[C@H]2CN(CCc5c1[nH]c1c5cccc1)C[C@@](C2)(O)CC)C(=O)OC)CCN1[C@H]4[C@@]([C@H]([C@]3(O)C(=O)OC)OC(=O)C)(CC)C=CC1	DOI:10.1093/database/bav075
Catharanthus roseus	IMPHY012355	1D-1-O-Methyl-myo-inositol	COC1[C@H](O)[C@H](O)C([C@@H]([C@H]1O)O)O	ISBN:9788172360481
Catharanthus roseus	IMPHY013346	Vindolinine	COC(=O)[C@@H]1C[C@]23[C@H]([C@]41Nc1c([C@@]54[C@H]3N(CC5)CC=C2)cccc1)C	DOI:10.1093/database/bav075, ISBN:9788185042114
Catharanthus roseus	IMPHY013934	1H-Indolizino(8,1-cd)carbazole-5-carboxylic acid, 3a-ethyl-3a,4,5,5a,6,11,12,13a-octahydro-4,5-dihydroxy-6-methyl-, methyl ester, 4-acetate	COC(=O)C1(O)C(OC(=O)C)C2(CC)C=CCN3C2C2(C1N(C)c1c2cccc1)CC3	DOI:10.1093/database/bav075
Catharanthus roseus	IMPHY014096	Isositskiakine isomer K060	COC(=O)C(C1CC2N(C/C/1=CC)CCc1c2[nH]c2c1cccc2)CO	DOI:10.1093/database/bav075
Catharanthus roseus	IMPHY014682	19-O-acetylhorhammericine	COC(=O)C1=C2Nc3c([C@@]42[C@@H]2[C@@](C1)([C@H](OC(=O)C)C)[C@H]1O[C@H]1C[NH+]2CC4)cccc3	DOI:10.1093/database/bav075
Catharanthus roseus	IMPHY014699	D-Camphor	O=C1C[C@@H]2C([C@@]1(C)CC2)(C)C	ISBN:9770972795006
Catharanthus roseus	IMPHY015109	Vinblastine	COc1cc2N(C)[C@@H]3[C@@]4(c2cc1[C@]1(C[C@H]2CN(CCc5c1[nH]c1c5cccc1)C[C@](C2)(O)CC)C(=O)OC)CCN1[C@H]4[C@@]([C@H]([C@]3(O)C(=O)OC)OC(=O)C)(CC)C=CC1	DOI:10.1093/database/bav075, ISBN:9788172360481, ISBN:9789327275590
Catharanthus roseus	IMPHY000060	Myristic acid	CCCCCCCCCCCCCC(=O)O	ISBN:9770972795006
Catharanthus roseus	IMPHY000120	Heptadecanoic acid	CCCCCCCCCCCCCCCCC(=O)O	DOI:10.1093/database/bav075
Catharanthus roseus	IMPHY000136	Pyruvic acid	OC(=O)C(=O)C	DOI:10.1093/database/bav075
Catharanthus roseus	IMPHY000350	Pelankine	C/C=C/1CN2CCC34C(C1CCC23N(C)c1c4cc2c(c1)c1c(o2)cc2c(c1)C13CCN4C(C1N2C)CC(C3C(=O)OC)C1(C4)OC1C)C(=O)OC	DOI:10.1093/database/bav075
Catharanthus roseus	IMPHY000719	Methylvingramine	C/C=C/1CN2CC[C@]34[C@@H]([C@H]1CC[C@@]23N(C)c1c4cc(c(c1C)c1cc2c3[C@H](C(=O)OC)[C@@H]4[C@@H]5CN([C@H](c3n(c2cc1OC)C)[C@H]4O[C@H]5C)C(=O)C(C)C)OC)C(=O)OC	DOI:10.1093/database/bav075
Catharanthus roseus	IMPHY000720	Vingramine	C/C=C/1CN2CC[C@]34[C@@H]([C@H]1CC[C@]23Nc1c4cc(c(c1C)c1cc2c3[C@H](C(=O)OC)[C@@H]4[C@@H]5CN([C@H](c3n(c2cc1OC)C)[C@H]4O[C@H]5C)C(=O)C(C)C)OC)C(=O)OC	DOI:10.1093/database/bav075
Catharanthus roseus	IMPHY001896	Heptacosane	CCCCCCCCCCCCCCCCCCCCCCCCCCC	DOI:10.1093/database/bav075
Catharanthus roseus	IMPHY003016	Lauric acid	CCCCCCCCCCCC(=O)O	ISBN:9770972795006
Catharanthus roseus	IMPHY003500	Citric acid	OC(=O)C(CC(=O)O)(CC(=O)O)O	DOI:10.1093/database/bav075
Catharanthus roseus	IMPHY003661	24-Methylenecholesterol	O[C@H]1CC[C@]2(C(=CC[C@@H]3[C@@H]2CC[C@]2([C@H]3CC[C@@H]2[C@@H](CCC(=C)C(C)C)C)C)C1)C	ISBN:9770972795006
Catharanthus roseus	IMPHY004388	Kaempferol	Oc1ccc(cc1)c1oc2cc(O)cc(c2c(=O)c1O)O	DOI:10.1093/database/bav075
Catharanthus roseus	IMPHY004619	Quercetin	Oc1cc(O)c2c(c1)oc(c(c2=O)O)c1ccc(c(c1)O)O	DOI:10.1093/database/bav075
Catharanthus roseus	IMPHY004631	Stearic acid	CCCCCCCCCCCCCCCCCC(=O)O	ISBN:9770972795006, ISBN:9788172361150
Catharanthus roseus	IMPHY005481	Tabersonine	COC(=O)C1=C2Nc3c([C@@]42[C@@H]2[C@@](C1)(CC)C=CCN2CC4)cccc3	ISBN:9788172360481, ISBN:9788185042084, ISBN:9789327275590
Catharanthus roseus	IMPHY006466	Ricinoleic acid	CCCCCC[C@H](C/C=CCCCCCCCC(=O)O)O	DOI:10.1093/database/bav075, ISBN:9770972795006, ISBN:9788185042114
Catharanthus roseus	IMPHY007212	Docosanoic acid	CCCCCCCCCCCCCCCCCCCCCC(=O)O	ISBN:9770972795006
Catharanthus roseus	IMPHY007327	Palmitic acid	CCCCCCCCCCCCCCCC(=O)O	DOI:10.1093/database/bav075, ISBN:9770972795006
Catharanthus roseus	IMPHY007415	Loganic acid	OC[C@H]1O[C@@H](O[C@@H]2OC=C([C@@H]3[C@H]2[C@@H](C)[C@H](C3)O)C(=O)O)[C@@H]([C@H]([C@@H]1O)O)O	DOI:10.1093/database/bav075, ISBN:9788172360481
Catharanthus roseus	IMPHY008724	Isorhamnetin	COc1cc(ccc1O)c1oc2cc(O)cc(c2c(=O)c1O)O	DOI:10.1093/database/bav075
Catharanthus roseus	IMPHY009355	Tetracosane	CCCCCCCCCCCCCCCCCCCCCCCC	DOI:10.1093/database/bav075
Catharanthus roseus	IMPHY010537	Vindoline	COC(=O)[C@@]1(O)[C@H](OC(=O)C)[C@]2(CC)C=CCN3[C@@H]2[C@@]2([C@H]1N(C)c1c2ccc(c1)OC)CC3	ISBN:9788172360481
Catharanthus roseus	IMPHY010543	methyl (10S,12R,13E,18S)-13-ethylidene-8,15-diazapentacyclo[10.5.1.01,9.02,7.010,15]octadeca-2,4,6,8-tetraene-18-carboxylate	COC(=O)[C@H]1[C@H]2C[C@H]3C4=Nc5c(C14CCN3C/C/2=C/C)cccc5	DOI:10.1093/database/bav075
Catharanthus roseus	IMPHY010963	Strictosidine	OC[C@H]1O[C@@H](O[C@@H]2OC=C([C@H]([C@H]2C=C)C[C@@H]2NCCc3c2[nH]c2c3cccc2)C(=O)OC)[C@@H]([C@H]([C@@H]1O)O)O	DOI:10.1093/database/bav075
Catharanthus roseus	IMPHY011394	Arachidic acid	CCCCCCCCCCCCCCCCCCCC(=O)O	ISBN:9770972795006
Catharanthus roseus	IMPHY011797	Oleic acid	CCCCCCCC/C=CCCCCCCCC(=O)O	DOI:10.1093/database/bav075, ISBN:9770972795006
Catharanthus roseus	IMPHY011950	Ajmalicine	COC(=O)C1=CO[C@H]([C@@H]2[C@@H]1C[C@@H]1N(C2)CCc2c1[nH]c1c2cccc1)C	DOI:10.1093/database/bav075
Catharanthus roseus	IMPHY012223	beta-Amyrin	O[C@H]1CC[C@]2([C@H](C1(C)C)CC[C@@]1([C@@H]2CC=C2[C@@]1(C)CC[C@@]1([C@H]2CC(C)(C)CC1)C)C)C	ISBN:9770972795006
Catharanthus roseus	IMPHY012402	Campesterol	O[C@H]1CC[C@]2(C(=CC[C@@H]3[C@@H]2CC[C@]2([C@H]3CC[C@@H]2[C@@H](CC[C@H](C(C)C)C)C)C)C1)C	DOI:10.1093/database/bav075
Catharanthus roseus	IMPHY012473	Lupeol	CC(=C)[C@@H]1CC[C@]2([C@H]1[C@H]1CC[C@H]3[C@@]([C@]1(C)CC2)(C)CC[C@@H]1[C@]3(C)CC[C@@H](C1(C)C)O)C	ISBN:9770972795006
Catharanthus roseus	IMPHY013726	Desoxycabufiline	COc1cc2c(cc1c1cc3c(cc1OC)N([C@@H]1[C@]43CCN3C1C[C@H]([C@@H]4C(=O)OC)/C(=CC)/C3)C)N(C13[C@]42CCN3C/C(=CC)/[C@@H]([C@H]4C(=O)OC)CC1)C	DOI:10.1093/database/bav075
Catharanthus roseus	IMPHY014836	beta-Sitosterol	CC[C@@H](C(C)C)CC[C@H]([C@H]1CC[C@@H]2[C@]1(C)CC[C@H]1[C@H]2CC=C2[C@]1(C)CC[C@@H](C2)O)C	DOI:10.1093/database/bav075, ISBN:9770972795006
Catharanthus roseus	IMPHY014842	Stigmasterol	CC[C@@H](C(C)C)/C=C/[C@H]([C@H]1CC[C@@H]2[C@]1(C)CC[C@H]1[C@H]2CC=C2[C@]1(C)CC[C@@H](C2)O)C	DOI:10.1093/database/bav075, ISBN:9770972795006
Catharanthus roseus	IMPHY014990	Linoleic acid	CCCCC/C=CC/C=CCCCCCCCC(=O)O	DOI:10.1093/database/bav075, ISBN:9770972795006
Catharanthus roseus	IMPHY000250	Secodine	COC(=O)C(=C)c1[nH]c2c(c1CCN1CCC=C(C1)CC)cccc2	DOI:10.1093/database/bav075
Catharanthus roseus	IMPHY002926	2,3-Butanediol	CC(C(O)C)O	DOI:10.1093/database/bav075
Catharanthus roseus	IMPHY003101	Indolo[2,3-a]quinolizine-2-acetic acid, 3-ethenyl-1,2,3,4,6,7,12,12b-octahydro-alpha-(methoxymethylene)-, methyl ester, (alphaE,2S,3R,12bS)-	CO/C=C(/[C@H]1C[C@@H]2N(C[C@@H]1C=C)CCc1c2[nH]c2c1cccc2)C(=O)OC	DOI:10.1093/database/bav075
Catharanthus roseus	IMPHY005819	2beta,3alpha-Dihydrotabersonine	COC(=O)C1CC2(CC)C=CCN3C2C2(C1Nc1c2cccc1)CC3	DOI:10.1093/database/bav075
Catharanthus roseus	IMPHY006691	Preakuammicine	C/C=C1/CN2CC[C@@]34[C@@H]2C[C@@H]1[C@](CO)(C(=O)OC)C3=Nc1c4cccc1	DOI:10.1093/database/bav075
Catharanthus roseus	IMPHY006753	Ipecoside	C=C[C@H]1[C@@H](OC=C([C@H]1C[C@H]1N(CCc2c1cc(O)c(c2)O)C(=O)C)C(=O)OC)O[C@@H]1O[C@H](CO)[C@H]([C@@H]([C@H]1O)O)O	DOI:10.1093/database/bav075
Catharanthus roseus	IMPHY010963	Strictosidine	OC[C@H]1O[C@@H](O[C@@H]2OC=C([C@H]([C@H]2C=C)C[C@@H]2NCCc3c2[nH]c2c3cccc2)C(=O)OC)[C@@H]([C@H]([C@@H]1O)O)O	DOI:10.1093/database/bav075
Catharanthus roseus	IMPHY014396	Quercetin-3-glucoside	OC[C@H]1O[C@@H](Oc2c(oc3c(c2=O)c(O)cc(c3)O)c2ccc(c(c2)O)[O-])[C@@H]([C@H]([C@@H]1O)O)O	DOI:10.1093/database/bav075
Catharanthus roseus	IMPHY007436	Vincadifformine	COC(=O)C1=C2Nc3c([C@@]42[C@@H]2[C@@](C1)(CC)CCCN2CC4)cccc3	DOI:10.1093/database/bav075
Catharanthus roseus	IMPHY010234	(16R)-Dihydrositsirikine	CCC1CN2CCc3c(C2CC1C(C(=O)OC)CO)[nH]c1c3cccc1	DOI:10.1093/database/bav075
Catharanthus roseus	IMPHY000120	Heptadecanoic acid	CCCCCCCCCCCCCCCCC(=O)O	DOI:10.1093/database/bav075
Catharanthus roseus	IMPHY000136	Pyruvic acid	OC(=O)C(=O)C	DOI:10.1093/database/bav075
Catharanthus roseus	IMPHY000795	Octanal	CCCCCCCC=O	DOI:10.1093/database/bav075
Catharanthus roseus	IMPHY001326	16-Methoxytabersonine	COc1ccc2c(c1)NC1=C(C[C@]3([C@H]4[C@@]21CCN4CC=C3)CC)C(=O)OC	DOI:10.1093/database/bav075
Catharanthus roseus	IMPHY001714	Secologanin	O=CC[C@H]1[C@@H](C=C)[C@@H](OC=C1C(=O)OC)O[C@@H]1O[C@H](CO)[C@H]([C@@H]([C@H]1O)O)O	DOI:10.1093/database/bav075
Catharanthus roseus	IMPHY002265	Vindolininol	OC[C@@H]1C[C@]23[C@H]([C@]41Nc1c([C@@]54[C@H]3N(CC5)CC=C2)cccc1)C	DOI:10.1093/database/bav075
Catharanthus roseus	IMPHY002926	2,3-Butanediol	CC(C(O)C)O	DOI:10.1093/database/bav075
Catharanthus roseus	IMPHY002970	Deacetylvindoline	COc1ccc2c(c1)N(C)[C@@H]1[C@@]32CCN2[C@H]3[C@@]([C@H]([C@]1(O)C(=O)OC)O)(CC)C=CC2	DOI:10.1093/database/bav075
Catharanthus roseus	IMPHY003406	3-Hydroxy-16-methoxy-2,3-dihydrotabersonine	COc1ccc2c(c1)N[C@@H]1[C@@]32CCN2[C@H]3[C@@](C[C@]1(O)C(=O)OC)(CC)C=CC2	DOI:10.1093/database/bav075
Catharanthus roseus	IMPHY003473	Deacetoxyvindoline	COc1ccc2c(c1)N(C)[C@@H]1[C@@]32CCN2[C@H]3[C@@](C[C@]1(O)C(=O)OC)(CC)C=CC2	DOI:10.1093/database/bav075
Catharanthus roseus	IMPHY003500	Citric acid	OC(=O)C(CC(=O)O)(CC(=O)O)O	DOI:10.1093/database/bav075
Catharanthus roseus	IMPHY003723	2,4-Decadienal	CCCCC/C=C/C=C/C=O	DOI:10.1093/database/bav075
Catharanthus roseus	IMPHY003741	(2Z,4E)-deca-2,4-dienal	CCCCC/C=C/C=CC=O	DOI:10.1093/database/bav075
Catharanthus roseus	IMPHY003743	Tabernaemontanine	CC[C@@H]1CN(C)[C@@H]2[C@H]([C@H]1CC(=O)c1c(C2)c2c([nH]1)cccc2)C(=O)OC	DOI:10.1093/database/bav075
Catharanthus roseus	IMPHY003759	(Z)-Non-2-enal	CCCCCC/C=CC=O	DOI:10.1093/database/bav075
Catharanthus roseus	IMPHY003823	Serpentine (alkaloid)	COC(=O)C1=CO[C@H]([C@@H]2[C@@H]1Cc1n(C2)ccc2-c1nc1c2cccc1)C	DOI:10.1093/database/bav075
Catharanthus roseus	IMPHY003914	(Z)-2-Decenal	CCCCCCC/C=CC=O	DOI:10.1093/database/bav075
Catharanthus roseus	IMPHY004141	alpha-Amyrenyl acetate	CC(=O)O[C@H]1CC[C@]2([C@H](C1(C)C)CC[C@@]1([C@@H]2CC=C2[C@@]1(C)CC[C@@]1([C@H]2[C@@H](C)[C@H](C)CC1)C)C)C	ISBN:9770972795006, ISBN:9788185042114
Catharanthus roseus	IMPHY004230	Roseoside	OC[C@H]1O[C@@H](O[C@@H](/C=C/[C@@]2(O)C(=CC(=O)CC2(C)C)C)C)[C@@H]([C@H]([C@@H]1O)O)O	ISBN:9788172360481
Catharanthus roseus	IMPHY004388	Kaempferol	Oc1ccc(cc1)c1oc2cc(O)cc(c2c(=O)c1O)O	DOI:10.1093/database/bav075
Catharanthus roseus	IMPHY004619	Quercetin	Oc1cc(O)c2c(c1)oc(c(c2=O)O)c1ccc(c(c1)O)O	DOI:10.1093/database/bav075
Catharanthus roseus	IMPHY005813	Alloxan	O=C1NC(=O)C(=O)C(=O)N1	DOI:10.1093/database/bav075
Catharanthus roseus	IMPHY006327	Lactic acid	OC(=O)C(O)C	DOI:10.1093/database/bav075
Catharanthus roseus	IMPHY006347	Hexanal	CCCCCC=O	DOI:10.1093/database/bav075
Catharanthus roseus	IMPHY006795	Lochnericine	COC(=O)C1=C2Nc3c([C@@]42[C@@H]2[C@@](C1)(CC)[C@H]1O[C@H]1CN2CC4)cccc3	DOI:10.1093/database/bav075
Catharanthus roseus	IMPHY006945	Shikimic acid	O[C@@H]1CC(=C[C@H]([C@H]1O)O)C(=O)O	DOI:10.1093/database/bav075
Catharanthus roseus	IMPHY007144	Reserpic acid	CO[C@H]1[C@H](O)C[C@H]2[C@@H]([C@@H]1C(=O)O)C[C@H]1N(C2)CCc2c1[nH]c1c2ccc(c1)OC	DOI:10.1093/database/bav075
Catharanthus roseus	IMPHY007156	Quinic acid	OC1[C@H](O)CC(C[C@H]1O)(O)C(=O)O	DOI:10.1093/database/bav075
Catharanthus roseus	IMPHY007164	Perivine	COC(=O)[C@@H]1[C@H]2NC/C(=C/C)/[C@@H]1CC(=O)c1c(C2)c2ccccc2[nH]1	DOI:10.1093/database/bav075
Catharanthus roseus	IMPHY007327	Palmitic acid	CCCCCCCCCCCCCCCC(=O)O	DOI:10.1093/database/bav075
Catharanthus roseus	IMPHY007415	Loganic acid	OC[C@H]1O[C@@H](O[C@@H]2OC=C([C@@H]3[C@H]2[C@@H](C)[C@H](C3)O)C(=O)O)[C@@H]([C@H]([C@@H]1O)O)O	DOI:10.1093/database/bav075
Catharanthus roseus	IMPHY007451	Cryptochlorogenic acid	O=C(OC1[C@H](O)CC(C[C@H]1O)(O)C(=O)O)/C=C/c1ccc(c(c1)O)O	DOI:10.1093/database/bav075
Catharanthus roseus	IMPHY008724	Isorhamnetin	COc1cc(ccc1O)c1oc2cc(O)cc(c2c(=O)c1O)O	DOI:10.1093/database/bav075
Catharanthus roseus	IMPHY010309	(2Z,6E)-2,6-Nonadienal	CC/C=C/CC/C=CC=O	DOI:10.1093/database/bav075
Catharanthus roseus	IMPHY010469	Dtxsid60911603	COC(=O)[C@@]12O[C@H]([C@@]3(C1)C=CCN1[C@@H]3[C@@]3([C@@]2(O)Nc2c3cccc2)CC1)C	ISBN:9789327275590
Catharanthus roseus	IMPHY010537	Vindoline	COC(=O)[C@@]1(O)[C@H](OC(=O)C)[C@]2(CC)C=CCN3[C@@H]2[C@@]2([C@H]1N(C)c1c2ccc(c1)OC)CC3	DOI:10.1093/database/bav075
Catharanthus roseus	IMPHY010600	Gomezine	C/C=C/1CN2CCC1C(=C)c1c(C2)c2c([nH]1)cccc2	DOI:10.1093/database/bav075
Catharanthus roseus	IMPHY011503	Catharanthine	CCC1=C[C@@H]2CN3[C@@H]1[C@@](C2)(C(=O)OC)c1[nH]c2c(c1CC3)cccc2	DOI:10.1093/database/bav075
Catharanthus roseus	IMPHY011546	2,3-Dihydroxybenzoic acid	OC(=O)c1cccc(c1O)O	DOI:10.1093/database/bav075
Catharanthus roseus	IMPHY011619	alpha-Amyrin	C[C@@H]1CC[C@]2([C@@H]([C@H]1C)C1=CC[C@H]3[C@@]([C@@]1(CC2)C)(C)CC[C@@H]1[C@]3(C)CC[C@@H](C1(C)C)O)C	DOI:10.1093/database/bav075
Catharanthus roseus	IMPHY011797	Oleic acid	CCCCCCCC/C=CCCCCCCCC(=O)O	DOI:10.1093/database/bav075
Catharanthus roseus	IMPHY011826	Oleanolic acid	O[C@H]1CC[C@]2([C@H](C1(C)C)CC[C@@]1([C@@H]2CC=C2[C@@]1(C)CC[C@@]1([C@H]2CC(C)(C)CC1)C(=O)O)C)C	DOI:10.1093/database/bav075
Catharanthus roseus	IMPHY011844	Chlorogenic acid	O=C(O[C@@H]1C[C@@](O)(C[C@H]([C@H]1O)O)C(=O)O)/C=C/c1ccc(c(c1)O)O	DOI:10.1093/database/bav075
Catharanthus roseus	IMPHY011880	Ursolic acid	C[C@@H]1CC[C@]2([C@@H]([C@H]1C)C1=CC[C@H]3[C@@]([C@@]1(CC2)C)(C)CC[C@@H]1[C@]3(C)CC[C@@H](C1(C)C)O)C(=O)O	DOI:10.1093/database/bav075
Catharanthus roseus	IMPHY011914	Neochlorogenic acid	O=C(O[C@@H]1C[C@](O)(C[C@H]([C@@H]1O)O)C(=O)O)/C=C/c1ccc(c(c1)O)O	DOI:10.1093/database/bav075
Catharanthus roseus	IMPHY011950	Ajmalicine	COC(=O)C1=CO[C@H]([C@@H]2[C@@H]1C[C@@H]1N(C2)CCc2c1[nH]c1c2cccc1)C	ISBN:9770972795006
Catharanthus roseus	IMPHY011951	Tetrahydroalstonine	COC(=O)C1=CO[C@H]([C@H]2[C@@H]1C[C@@H]1N(C2)CCc2c1[nH]c1c2cccc1)C	DOI:10.1093/database/bav075
Catharanthus roseus	IMPHY012049	Reserpine	COc1ccc2c(c1)[nH]c1c2CCN2[C@@H]1C[C@H]1[C@@H](C2)C[C@H]([C@@H]([C@H]1C(=O)OC)OC)OC(=O)c1cc(OC)c(c(c1)OC)OC	DOI:10.1093/database/bav075
Catharanthus roseus	IMPHY012223	beta-Amyrin	O[C@H]1CC[C@]2([C@H](C1(C)C)CC[C@@]1([C@@H]2CC=C2[C@@]1(C)CC[C@@]1([C@H]2CC(C)(C)CC1)C)C)C	DOI:10.1093/database/bav075
Catharanthus roseus	IMPHY013346	Vindolinine	COC(=O)[C@@H]1C[C@]23[C@H]([C@]41Nc1c([C@@]54[C@H]3N(CC5)CC=C2)cccc1)C	DOI:10.1093/database/bav075
Catharanthus roseus	IMPHY014990	Linoleic acid	CCCCC/C=CC/C=CCCCCCCCC(=O)O	DOI:10.1093/database/bav075
Catharanthus roseus	IMPHY015109	Vinblastine	COc1cc2N(C)[C@@H]3[C@@]4(c2cc1[C@]1(C[C@H]2CN(CCc5c1[nH]c1c5cccc1)C[C@](C2)(O)CC)C(=O)OC)CCN1[C@H]4[C@@]([C@H]([C@]3(O)C(=O)OC)OC(=O)C)(CC)C=CC1	DOI:10.1093/database/bav075
Catharanthus roseus	IMPHY000064	(+)-Condylocarpine	COC(=O)C1=C2Nc3c([C@]42[C@H]2/C(=CC)/[C@@H]1CCN2CC4)cccc3	DOI:10.1093/database/bav075
Catharanthus roseus	IMPHY000807	Vinpocetine	CCOC(=O)C1=C[C@]2(CC)CCCN3[C@@H]2c2n1c1ccccc1c2CC3	DOI:10.1093/database/bav075
Catharanthus roseus	IMPHY000882	Roseadine	COC(=O)/C(=C[C@H]1CN2CCc3c([C@H]1[C@](C2)(O)CC)[nH]c1c3cccc1)/c1cc2c(cc1OC)N(C1[C@@]32CCN2C3[C@@](CC)(C=CC2)[C@H]([C@]1(O)C(=O)OC)OC(=O)C)C	DOI:10.1093/database/bav075
Catharanthus roseus	IMPHY000969	Akuammicine	COC(=O)C1=C2Nc3c([C@@]42[C@@H]2C[C@H]1C(=CC)CN2CC4)cccc3	DOI:10.1093/database/bav075
Catharanthus roseus	IMPHY000998	Leurosine	CC[C@@]12CN3CCc4c([C@@](C[C@@H]([C@H]2O1)C3)(C(=O)OC)c1cc2c(cc1OC)N([C@@H]1[C@@]32CCN2[C@H]3[C@@](CC)(C=CC2)[C@H]([C@]1(O)C(=O)OC)OC(=O)C)C)[nH]c1c4cccc1	DOI:10.1093/database/bav075
Catharanthus roseus	IMPHY001326	16-Methoxytabersonine	COc1ccc2c(c1)NC1=C(C[C@]3([C@H]4[C@@]21CCN4CC=C3)CC)C(=O)OC	DOI:10.1093/database/bav075
Catharanthus roseus	IMPHY001329	Cathenamine	COC(=O)C1=CO[C@H](C2=CN3[C@@H](C[C@H]12)c1[nH]c2c(c1CC3)cccc2)C	DOI:10.1093/database/bav075
Catharanthus roseus	IMPHY001332	Lochnerinine	COc1ccc2c(c1)NC1=C(C[C@]3([C@H]4[C@@]21CCN4CC1C3O1)CC)C(=O)OC	DOI:10.1093/database/bav075
Catharanthus roseus	IMPHY002033	Methyl (12R,14S,15Z)-15-ethylidene-3,17-diazapentacyclo[12.3.1.02,10.04,9.012,17]octadeca-2(10),4,6,8-tetraene-13-carboxylate	COC(=O)C1[C@@H]2CC3N([C@@H]1Cc1c3[nH]c3c1cccc3)C/C/2=CC	DOI:10.1093/database/bav075
Catharanthus roseus	IMPHY002111	Catharine	O=CN1CCc2c3ccccc3[nH]c2[C@@](CC(=O)C/C(=C1)/CC)(C(=O)OC)c1cc2c(cc1OC)N([C@@H]1[C@@]32CCN2[C@H]3[C@@](CC)(C=CC2)[C@H]([C@]1(O)C(=O)OC)OC(=O)C)C	DOI:10.1093/database/bav075
Catharanthus roseus	IMPHY003160	Vincarodine	COC(=O)C12OC3C(C1)(CC)C1c4n2c2cc(OC)ccc2c4CCN1CC3O	DOI:10.1093/database/bav075
Catharanthus roseus	IMPHY003182	Vinepidine sulfate	OS(=O)(=O)O.CC[C@@H]1CN2CCc3c([C@@](C[C@H](C1)C2)(C(=O)OC)c1cc2c(cc1OC)N([C@@H]1[C@@]42CCN2[C@H]4[C@@](CC)(C=CC2)[C@H]([C@]1(O)C(=O)OC)OC(=O)C)C=O)[nH]c1c3cccc1	DOI:10.1093/database/bav075
Catharanthus roseus	IMPHY003538	methyl (4S,18S)-4-[(1R,9R,10S,11R,12R,19R)-11-acetyloxy-12-ethyl-10-hydroxy-5-methoxy-10-methoxycarbonyl-8-methyl-8,16-diazapentacyclo[10.6.1.01,9.02,7.016,19]nonadeca-2,4,6,13-tetraen-4-yl]-1-ethyl-2-oxa-6,16-diazapentacyclo[14.3.1.03,18.05,13.07,12]icosa-5(13),7,9,11-tetraene-4-carboxylate	CC[C@]12C=CCN3[C@@H]2[C@@]2([C@H]([C@@]([C@@H]1OC(=O)C)(O)C(=O)OC)N(c1c2cc(c(c1)OC)[C@@]1(C(=O)OC)C2OC4(C[C@H]2CN(C4)CCc2c1[nH]c1c2cccc1)CC)C)CC3	DOI:10.1093/database/bav075
Catharanthus roseus	IMPHY003621	Isoleurosine	CC[C@H]1CN2CCc3c([C@@](C[C@H](C1)C2)(C(=O)OC)c1cc2c(cc1OC)N([C@@H]1[C@@]42CCN2[C@H]4[C@@](CC)(C=CC2)[C@H]([C@]1(O)C(=O)OC)OC(=O)C)C)[nH]c1c3cccc1	DOI:10.1093/database/bav075
Catharanthus roseus	IMPHY003632	Roseamine	CC[C@H]1CN2CCc3c([C@@](C[C@@H](C1)C2)(C(=O)OC)c1cc2c(cc1OC)N([C@@H]1[C@@]42CCN2[C@H]4[C@@](CC)(C=CC2)[C@H]([C@]1(O)C(=O)OC)OC(=O)C)C)[nH]c1c3cccc1	DOI:10.1093/database/bav075
Catharanthus roseus	IMPHY005481	Tabersonine	COC(=O)C1=C2Nc3c([C@@]42[C@@H]2[C@@](C1)(CC)C=CCN2CC4)cccc3	DOI:10.1093/database/bav075
Catharanthus roseus	IMPHY005582	methyl (1S,9S,14E,15R,19S)-14-ethylidene-6-hydroxy-2-methyl-18-oxa-2,12-diazahexacyclo[13.3.2.01,9.03,8.09,16.012,19]icosa-3(8),4,6-triene-16-carboxylate	COC(=O)C12CO[C@@]34[C@@]2(CCN2[C@H]3C[C@@H]1/C(=CC)/C2)c1cc(O)ccc1N4C	DOI:10.1093/database/bav075
Catharanthus roseus	IMPHY006239	Fluorocarpamine-N-oxide	COC(=O)C1C2CC3C4(N1c1ccccc1C4=O)CC[N+]3(C/C/2=CC)[O-]	DOI:10.1093/database/bav075
Catharanthus roseus	IMPHY006438	Antirhine	OC[C@@H]([C@H]1CCN2[C@@H](C1)c1[nH]c3c(c1CC2)cccc3)C=C	DOI:10.1093/database/bav075
Catharanthus roseus	IMPHY006468	Lochnerine	OC[C@H]1[C@@H]2Cc3c([C@H]4N2C/C(=C/C)/[C@@H]1C4)[nH]c1c3cc(OC)cc1	DOI:10.1093/database/bav075
Catharanthus roseus	IMPHY006623	Vandrikidine	COc1ccc2c(c1)NC1=C(C[C@]3([C@H]4[C@@]21CCN4CC=C3)[C@H](O)C)C(=O)OC	DOI:10.1093/database/bav075
Catharanthus roseus	IMPHY006883	(+)-Minovincine	COC(=O)C1=C2Nc3c([C@]42[C@H]2[C@@](C1)(CCCN2CC4)C(=O)C)cccc3	DOI:10.1093/database/bav075
Catharanthus roseus	IMPHY007040	Hydroxytyrosol	OCCc1ccc(c(c1)O)O	DOI:10.1093/database/bav075
Catharanthus roseus	IMPHY007164	Perivine	COC(=O)[C@@H]1[C@H]2NC/C(=C/C)/[C@@H]1CC(=O)c1c(C2)c2ccccc2[nH]1	DOI:10.1093/database/bav075
Catharanthus roseus	IMPHY010177	Bannucine	COC(=O)[C@@]1(O)[C@H](OC(=O)C)[C@]2(CC)C=CCN3[C@@H]2[C@@]2([C@H]1N(C)c1c2cc(c(c1)OC)[C@H]1CCC(=O)N1)CC3	DOI:10.1093/database/bav075
Catharanthus roseus	IMPHY010469	Dtxsid60911603	COC(=O)[C@@]12O[C@H]([C@@]3(C1)C=CCN1[C@@H]3[C@@]3([C@@]2(O)Nc2c3cccc2)CC1)C	DOI:10.1093/database/bav075
Catharanthus roseus	IMPHY010537	Vindoline	COC(=O)[C@@]1(O)[C@H](OC(=O)C)[C@]2(CC)C=CCN3[C@@H]2[C@@]2([C@H]1N(C)c1c2ccc(c1)OC)CC3	DOI:10.1093/database/bav075
Catharanthus roseus	IMPHY010608	Deacetylvinblastine	COc1cc2N(C)[C@@H]3[C@@]4(c2cc1[C@]1(C[C@@H]2CN(CCc5c1[nH]c1c5cccc1)C[C@](C2)(O)CC)C(=O)OC)CCN1[C@H]4[C@@]([C@H]([C@]3(O)C(=O)OC)O)(CC)C=CC1	DOI:10.1093/database/bav075
Catharanthus roseus	IMPHY010963	Strictosidine	OC[C@H]1O[C@@H](O[C@@H]2OC=C([C@H]([C@H]2C=C)C[C@@H]2NCCc3c2[nH]c2c3cccc2)C(=O)OC)[C@@H]([C@H]([C@@H]1O)O)O	DOI:10.1093/database/bav075
Catharanthus roseus	IMPHY011503	Catharanthine	CCC1=C[C@@H]2CN3[C@@H]1[C@@](C2)(C(=O)OC)c1[nH]c2c(c1CC3)cccc2	DOI:10.1093/database/bav075
Catharanthus roseus	IMPHY011951	Tetrahydroalstonine	COC(=O)C1=CO[C@H]([C@H]2[C@@H]1C[C@@H]1N(C2)CCc2c1[nH]c1c2cccc1)C	DOI:10.1093/database/bav075
Catharanthus roseus	IMPHY011954	19-epi-3-Isoajmalicine	COC(=O)C1=CO[C@@H]([C@@H]2[C@@H]1C[C@H]1N(C2)CCc2c1[nH]c1c2cccc1)C	DOI:10.1093/database/bav075
Catharanthus roseus	IMPHY014626	Desacetoxyvindorosine	COC(=O)[C@@]1(O)C[C@]2(CC)C=CC[NH+]3[C@@H]2[C@@]2(C1N(C)c1c2cccc1)CC3	DOI:10.1093/database/bav075
Catharanthus roseus	IMPHY000060	Myristic acid	CCCCCCCCCCCCCC(=O)O	DOI:10.1002/ffj.958
Catharanthus roseus	IMPHY000112	Isophytol	C=CC(CCCC(CCCC(CCCC(C)C)C)C)(O)C	DOI:10.1002/ffj.958
Catharanthus roseus	IMPHY000308	Hexadecane	CCCCCCCCCCCCCCCC	DOI:10.1002/ffj.958
Catharanthus roseus	IMPHY000372	Cycloleurosine	CC[C@]12C=CCN3[C@@H]2[C@@]2([C@H]([C@@]([C@@H]1OC(=O)C)(O)C(=O)OC)N(c1c2cc(c(c1)OC)[C@]1(C[C@H]2[C@H]4O[C@@]4(CC)CN4[C@@H]2[C@@]2(C1=Nc1c2cccc1)CC4)C(=O)OC)C)CC3	DOI:10.1093/database/bav075
Catharanthus roseus	IMPHY000665	Rosicine	COC(=O)C1=C2Nc3c(C42[C@@H]2[C@H](C1)[C@@H]1O[C@@H]1CN2CC4)cccc3	ISBN:9788185042114
Catharanthus roseus	IMPHY000795	Octanal	CCCCCCCC=O	DOI:10.1002/ffj.958
Catharanthus roseus	IMPHY000882	Roseadine	COC(=O)/C(=C[C@H]1CN2CCc3c([C@H]1[C@](C2)(O)CC)[nH]c1c3cccc1)/c1cc2c(cc1OC)N(C1[C@@]32CCN2C3[C@@](CC)(C=CC2)[C@H]([C@]1(O)C(=O)OC)OC(=O)C)C	ISBN:9788172361150, ISBN:9788185042114
Catharanthus roseus	IMPHY000923	Hirsutidin	COc1cc(O)c2c(c1)[o+]c(c(c2)O)c1cc(OC)c(c(c1)OC)O	ISBN:9788185042053
Catharanthus roseus	IMPHY000969	Akuammicine	COC(=O)C1=C2Nc3c([C@@]42[C@@H]2C[C@H]1C(=CC)CN2CC4)cccc3	DOI:10.15482/usda.adc/1239279, ISBN:9788172361150
Catharanthus roseus	IMPHY000998	Leurosine	CC[C@@]12CN3CCc4c([C@@](C[C@@H]([C@H]2O1)C3)(C(=O)OC)c1cc2c(cc1OC)N([C@@H]1[C@@]32CCN2[C@H]3[C@@](CC)(C=CC2)[C@H]([C@]1(O)C(=O)OC)OC(=O)C)C)[nH]c1c4cccc1	DOI:10.1093/database/bav075, ISBN:9788172361150, ISBN:9788185042053, ISBN:9788185042114, PMID:3691399
Catharanthus roseus	IMPHY001135	6,10,14-Trimethylpentadecan-2-one	CC(CCCC(C)C)CCCC(CCCC(=O)C)C	DOI:10.1002/ffj.958
Catharanthus roseus	IMPHY001279	Gomaline	CN1CCCN(C(=O)CC1c1ccccc1)CCCCN1CCCN(C(CC1=O)c1ccccc1)C	ISBN:9788185042138
Catharanthus roseus	IMPHY001321	3',4'-Anhydrovinblastine	CCC1=C[C@H]2CN(C1)CCc1c([C@@](C2)(C(=O)OC)c2cc3c(cc2OC)N([C@@H]2[C@@]43CCN3[C@H]4[C@@](CC)(C=CC3)[C@H]([C@]2(O)C(=O)OC)OC(=O)C)C)[nH]c2c1cccc2	DOI:10.1093/database/bav075, ISBN:9788172361150
Catharanthus roseus	IMPHY001322	19-Hydroxytabersonine	COC(=O)C1=C2Nc3c([C@@]42[C@@H]2[C@](C1)(C=CCN2CC4)C(O)C)cccc3	DOI:10.1093/database/bav075, ISBN:9788185042138
Catharanthus roseus	IMPHY001326	16-Methoxytabersonine	COc1ccc2c(c1)NC1=C(C[C@]3([C@H]4[C@@]21CCN4CC=C3)CC)C(=O)OC	DOI:10.1093/database/bav075
Catharanthus roseus	IMPHY001328	Horhammericine	COC(=O)C1=C2Nc3c([C@@]42[C@@H]2[C@@](C1)(C(O)C)C1OC1CN2CC4)cccc3	DOI:10.1093/database/bav075, ISBN:9788172361150, PMID:16261632, PMID:17574634, PMID:21144909, PMID:21567990
Catharanthus roseus	IMPHY001332	Lochnerinine	COc1ccc2c(c1)NC1=C(C[C@]3([C@H]4[C@@]21CCN4CC1C3O1)CC)C(=O)OC	ISBN:9788172361150, PMID:1368411
Catharanthus roseus	IMPHY001548	Geranylacetone	C/C(=CCCC(=O)C)/CCC=C(C)C	DOI:10.1002/ffj.958
Catharanthus roseus	IMPHY001622	Vindolicine	COC(=O)C1(O)C(OC(=O)C)C2(CC)C=CCN3C2C2(C1N(C)c1c2cc(c(c1)OC)Cc1cc2c(cc1OC)N(C1C42CCN2C4C(CC)(C=CC2)C(C1(O)C(=O)OC)OC(=O)C)C)CC3	ISBN:9788172361150, ISBN:9788185042053, ISBN:9788185042114, PMID:25665941
Catharanthus roseus	IMPHY001644	Malvidin	COc1cc(cc(c1O)OC)c1[o+]c2cc(O)cc(c2cc1O)O	ISBN:9788185042053
Catharanthus roseus	IMPHY001690	Secoxyloganic acid	C=C[C@H]1[C@@H](OC=C([C@H]1CC(=O)O)C(=O)O)O[C@@H]1O[C@H](CO)[C@H]([C@@H]([C@H]1O)O)O	DOI:10.1093/database/bav075
Catharanthus roseus	IMPHY001708	Sweroside	C=C[C@H]1[C@@H](OC=C2[C@H]1CCOC2=O)O[C@@H]1O[C@H](CO)[C@H]([C@@H]([C@H]1O)O)O	ISBN:9770972795006, ISBN:9788185042084
Catharanthus roseus	IMPHY001714	Secologanin	O=CC[C@H]1[C@@H](C=C)[C@@H](OC=C1C(=O)OC)O[C@@H]1O[C@H](CO)[C@H]([C@@H]([C@H]1O)O)O	DOI:10.1093/database/bav075, PMID:11135113, PMID:17340345, PMID:19722248, PMID:21205206, PMID:23970483, PMID:24247959, PMID:9742965
Catharanthus roseus	IMPHY001842	Tryptamine	NCCc1c[nH]c2c1cccc2	DOI:10.1093/database/bav075, PMID:15491856, PMID:16188339, PMID:17265225, PMID:17269044, PMID:19666570, PMID:19722248, PMID:24201970, PMID:24247959, PMID:7763550
Catharanthus roseus	IMPHY001915	Octadecane	CCCCCCCCCCCCCCCCCC	DOI:10.1002/ffj.958
Catharanthus roseus	IMPHY002033	Methyl (12R,14S,15Z)-15-ethylidene-3,17-diazapentacyclo[12.3.1.02,10.04,9.012,17]octadeca-2(10),4,6,8-tetraene-13-carboxylate	COC(=O)C1[C@@H]2CC3N([C@@H]1Cc1c3[nH]c3c1cccc3)C/C/2=CC	ISBN:9788172361150
Catharanthus roseus	IMPHY002099	Cathanneine	COC(=O)[C@@]12O[C@H]3[C@]([C@H]1OC(=O)C)(CC)[C@H]1[C@@]4([C@H]2N(C)c2c4cccc2)CCN1CC3	DOI:10.1093/database/bav075, ISBN:9788172361150
Catharanthus roseus	IMPHY002111	Catharine	O=CN1CCc2c3ccccc3[nH]c2[C@@](CC(=O)C/C(=C1)/CC)(C(=O)OC)c1cc2c(cc1OC)N([C@@H]1[C@@]32CCN2[C@H]3[C@@](CC)(C=CC2)[C@H]([C@]1(O)C(=O)OC)OC(=O)C)C	DOI:10.1093/database/bav075, DOI:10.15482/usda.adc/1239279, ISBN:9788172361150, ISBN:9788185042053, ISBN:9788185042114
Catharanthus roseus	IMPHY002202	Catharosine	COC(=O)[C@@]1(O)[C@H](O)[C@]2(CC)C=CCN3[C@@H]2[C@@]2([C@H]1N(C)c1c2cccc1)CC3	DOI:10.15482/usda.adc/1239279, ISBN:9788172361150
Catharanthus roseus	IMPHY002667	Pentadecanoic acid	CCCCCCCCCCCCCCC(=O)O	DOI:10.1002/ffj.958
Catharanthus roseus	IMPHY002862	2-Ethyl-2-hydroxyhex-5-enol	C=CCCC(CO)(CC)O	DOI:10.1093/database/bav075
Catharanthus roseus	IMPHY002873	2-Ethyl-2,3-epoxypropanol	CCC1(CO)CO1	DOI:10.1093/database/bav075
Catharanthus roseus	IMPHY002970	Deacetylvindoline	COc1ccc2c(c1)N(C)[C@@H]1[C@@]32CCN2[C@H]3[C@@]([C@H]([C@]1(O)C(=O)OC)O)(CC)C=CC2	DOI:10.1093/database/bav075, ISBN:9788172361150, ISBN:9788185042114
Catharanthus roseus	IMPHY002981	Horhammerinine	COc1ccc2c(c1)NC1=C(CC3(C4C21CCN4CC1C3O1)C(O)C)C(=O)OC	ISBN:9788172361150
Catharanthus roseus	IMPHY003016	Lauric acid	CCCCCCCCCCCC(=O)O	DOI:10.1002/ffj.958, ISBN:9788172361150
Catharanthus roseus	IMPHY003050	Methyl salicylate	COC(=O)c1ccccc1O	DOI:10.1002/ffj.958
Catharanthus roseus	IMPHY003104	Decanoic acid	CCCCCCCCCC(=O)O	DOI:10.1002/ffj.958
Catharanthus roseus	IMPHY003160	Vincarodine	COC(=O)C12OC3C(C1)(CC)C1c4n2c2cc(OC)ccc2c4CCN1CC3O	ISBN:9788172360481, ISBN:9788185042053, ISBN:9788185042084
Catharanthus roseus	IMPHY003182	Vinepidine sulfate	OS(=O)(=O)O.CC[C@@H]1CN2CCc3c([C@@](C[C@H](C1)C2)(C(=O)OC)c1cc2c(cc1OC)N([C@@H]1[C@@]42CCN2[C@H]4[C@@](CC)(C=CC2)[C@H]([C@]1(O)C(=O)OC)OC(=O)C)C=O)[nH]c1c3cccc1	ISBN:9788172361150, ISBN:9788185042053
Catharanthus roseus	IMPHY003301	Octanoic acid	CCCCCCCC(=O)O	DOI:10.1002/ffj.958
Catharanthus roseus	IMPHY003316	Pentadecanal	CCCCCCCCCCCCCCC=O	DOI:10.1002/ffj.958
Catharanthus roseus	IMPHY003468	Deoxyloganin	OC[C@H]1O[C@@H](O[C@@H]2OC=C([C@@H]3[C@H]2[C@@H](C)CC3)C(=O)OC)[C@@H]([C@H]([C@@H]1O)O)O	ISBN:9770972795006, ISBN:9788185042084
Catharanthus roseus	IMPHY003473	Deacetoxyvindoline	COc1ccc2c(c1)N(C)[C@@H]1[C@@]32CCN2[C@H]3[C@@](C[C@]1(O)C(=O)OC)(CC)C=CC2	DOI:10.1093/database/bav075
Catharanthus roseus	IMPHY003493	Secologanate	O=CC[C@H]1[C@@H](C=C)[C@@H](OC=C1C(=O)O)O[C@@H]1O[C@H](CO)[C@H]([C@@H]([C@H]1O)O)O	ISBN:9788172360481
Catharanthus roseus	IMPHY003500	Citric acid	OC(=O)C(CC(=O)O)(CC(=O)O)O	DOI:10.1093/database/bav075
Catharanthus roseus	IMPHY003518	Methyl tetradecanoate	CCCCCCCCCCCCCC(=O)OC	DOI:10.1002/ffj.958
Catharanthus roseus	IMPHY003525	Nonanal	CCCCCCCCC=O	DOI:10.1002/ffj.958
Catharanthus roseus	IMPHY003536	Eugenol	C=CCc1ccc(c(c1)OC)O	DOI:10.1002/ffj.958
Catharanthus roseus	IMPHY003538	methyl (4S,18S)-4-[(1R,9R,10S,11R,12R,19R)-11-acetyloxy-12-ethyl-10-hydroxy-5-methoxy-10-methoxycarbonyl-8-methyl-8,16-diazapentacyclo[10.6.1.01,9.02,7.016,19]nonadeca-2,4,6,13-tetraen-4-yl]-1-ethyl-2-oxa-6,16-diazapentacyclo[14.3.1.03,18.05,13.07,12]icosa-5(13),7,9,11-tetraene-4-carboxylate	CC[C@]12C=CCN3[C@@H]2[C@@]2([C@H]([C@@]([C@@H]1OC(=O)C)(O)C(=O)OC)N(c1c2cc(c(c1)OC)[C@@]1(C(=O)OC)C2OC4(C[C@H]2CN(C4)CCc2c1[nH]c1c2cccc1)CC)C)CC3	ISBN:9788172361150
Catharanthus roseus	IMPHY003621	Isoleurosine	CC[C@H]1CN2CCc3c([C@@](C[C@H](C1)C2)(C(=O)OC)c1cc2c(cc1OC)N([C@@H]1[C@@]42CCN2[C@H]4[C@@](CC)(C=CC2)[C@H]([C@]1(O)C(=O)OC)OC(=O)C)C)[nH]c1c3cccc1	ISBN:9788172361150
Catharanthus roseus	IMPHY003632	Roseamine	CC[C@H]1CN2CCc3c([C@@](C[C@@H](C1)C2)(C(=O)OC)c1cc2c(cc1OC)N([C@@H]1[C@@]42CCN2[C@H]4[C@@](CC)(C=CC2)[C@H]([C@]1(O)C(=O)OC)OC(=O)C)C)[nH]c1c3cccc1	ISBN:9788172361150
Catharanthus roseus	IMPHY003699	Loganin	OC[C@H]1O[C@@H](O[C@@H]2OC=C([C@@H]3[C@H]2[C@@H](C)[C@H](C3)O)C(=O)OC)[C@@H]([C@H]([C@@H]1O)O)O	ISBN:9770972795006, ISBN:9788172360481, ISBN:9788185042084, PMID:19722248, PMID:25665941
Catharanthus roseus	IMPHY003723	2,4-Decadienal	CCCCC/C=C/C=C/C=O	DOI:10.1002/ffj.958
Catharanthus roseus	IMPHY003760	2-Nonenal	CCCCCC/C=C/C=O	DOI:10.1002/ffj.958
Catharanthus roseus	IMPHY003797	Isovallesiachotamine	COC(=O)C1=CN2CCc3c([C@@H]2C[C@H]1/C(=C/C)/C=O)[nH]c1c3cccc1	ISBN:9788172361150
Catharanthus roseus	IMPHY003805	Vallesiachotamine	COC(=O)C1=CN2CCc3c([C@@H]2C[C@H]1/C(=CC)/C=O)[nH]c1c3cccc1	ISBN:9788172361150
Catharanthus roseus	IMPHY003823	Serpentine (alkaloid)	COC(=O)C1=CO[C@H]([C@@H]2[C@@H]1Cc1n(C2)ccc2-c1nc1c2cccc1)C	DOI:10.1093/database/bav075, ISBN:9780387706375, ISBN:9788185042053, ISBN:9788185042114, PMID:11339951, PMID:12039535, PMID:12115404, PMID:1367690, PMID:15221274, PMID:15491856, PMID:15714355, PMID:15930738, PMID:16188339, PMID:16261632, PMID:16360799, PMID:17269044, PMID:17269046, PMID:18841500, PMID:19722248, PMID:21144909, PMID:21567990, PMID:24193617, PMID:24226159, PMID:24247959, PMID:256659…
Catharanthus roseus	IMPHY003833	Alstonine	COC(=O)C1=CO[C@H]([C@H]2[C@@H]1Cc1n(C2)ccc2-c1nc1c2cccc1)C	DOI:10.15482/usda.adc/1239279, ISBN:9788172361150, ISBN:9788185042053
Catharanthus roseus	IMPHY003915	2-Decenal	CCCCCCC/C=C/C=O	DOI:10.1002/ffj.958
Catharanthus roseus	IMPHY004161	(6E)-8-hydroxygeraniol	OC/C=C(/CC/C=C(/CO)C)C	DOI:10.1093/database/bav075
Catharanthus roseus	IMPHY004181	Akuammidine	C/C=C1/CN2[C@H]3C[C@@H]1[C@]([C@@H]2Cc1c3[nH]c2c1cccc2)(CO)C(=O)OC	ISBN:9788185042053
Catharanthus roseus	IMPHY004230	Roseoside	OC[C@H]1O[C@@H](O[C@@H](/C=C/[C@@]2(O)C(=CC(=O)CC2(C)C)C)C)[C@@H]([C@H]([C@@H]1O)O)O	ISBN:9788185042084
Catharanthus roseus	IMPHY004280	Polyneuridine	C/C=C1/CN2[C@H]3C[C@@H]1[C@@]([C@@H]2Cc1c3[nH]c2c1cccc2)(CO)C(=O)OC	ISBN:9788185042053
Catharanthus roseus	IMPHY004388	Kaempferol	Oc1ccc(cc1)c1oc2cc(O)cc(c2c(=O)c1O)O	ISBN:9788185042053
Catharanthus roseus	IMPHY004619	Quercetin	Oc1cc(O)c2c(c1)oc(c(c2=O)O)c1ccc(c(c1)O)O	ISBN:9788185042053
Catharanthus roseus	IMPHY004641	Rescinnamine	COc1ccc2c(c1)[nH]c1c2CCN2[C@@H]1C[C@H]1[C@@H](C2)C[C@H]([C@@H]([C@H]1C(=O)OC)OC)OC(=O)/C=C/c1cc(OC)c(c(c1)OC)OC	ISBN:9780387706375
Catharanthus roseus	IMPHY005481	Tabersonine	COC(=O)C1=C2Nc3c([C@@]42[C@@H]2[C@@](C1)(CC)C=CCN2CC4)cccc3	DOI:10.1093/database/bav075, ISBN:9788172361150, PMID:12790690, PMID:1368411, PMID:15269549, PMID:16240438, PMID:16261632, PMID:19722248, PMID:21144909, PMID:21454651, PMID:21567990, PMID:23970483, PMID:25918424
Catharanthus roseus	IMPHY005526	2-Undecenal	CCCCCCCC/C=C/C=O	DOI:10.1002/ffj.958
Catharanthus roseus	IMPHY005549	2-Octenal	CCCCC/C=C/C=O	DOI:10.1002/ffj.958
Catharanthus roseus	IMPHY005551	2,4-Heptadienal	CC/C=C/C=C/C=O	DOI:10.1002/ffj.958
[truncated: 4,836 more rows]

## Sheet: Table S2
Table S2 - List of Unique Differentially Expressed Genes from Three Datasets.
Unique upregulated Gene List			Unique downregulated Gene List
GSE14407	GSE18520	GSE26712	GSE14407	GSE18520	GSE26712
LOC101928554	SLC5A1	CALR	NELL2	LINC00550	BNC1
CENPF	C16orf45	C9orf16	LOC101928635	BNC1	NELL2
SPON1	PAK1	CD24	TXNIP	ITLN1	KDR
LOC100509445	LOC171391	PPDPF	ARHGAP18	CNPY1	CLEC4M
DTL	RTP3	NOTCH3	AQP9	FCAMR	ANXA8L1
MUC1	ZNF783	RPL37A	AOX1	SLC29A2	PTGDR
BUB1B	CPEB1-AS1	GSTP1	PEX5L	VEPH1	CLDN15
CDCA3	RNF187	CLDN3	ITLN1	HAS1	C21orf62
MCM10	MB21D1	SOX17	DPYD	LINC01105	NKX3-1
LOC100129098	LRRC18	PFN1	EFEMP1	NDUFS1	LGALS8
ZWINT	RRP12	HIST2H2AA4	METTL7A	ZNF440	PNRC2
PTTG3P	KIAA0040	SNORA68	REEP1	KIAA2026	DFNA5
ZIC1	NDUFV1	PKM	SLC4A4	HOTTIP	S100PBP
IQGAP3	KCNH2	CNOT3	MTUS1	UBR4	CREBL2
S100A1	SH3YL1	FKBP8	MUM1L1	EFCAB14	MTUS1
LRP8	NEBL	LOC101929219	RERG	CLDN15	HNRNPD
NUSAP1	BEST1	PRMT1	LOC101930363	PDE8B	RBL2
SLC4A11	RPS10P7	GRINA	WNT2B	PEX5L	FEZ2
KLK7	TNNT3	MECOM	EMB	FITM1	WNT2B
APOLD1	WNK2	MRPL2	GALC	ANTXR2	SLC46A3
ESPL1	KLHL14	ARF5	LGALS2	TRAF3IP2	ZNF350
SOX17	PRKCQ-AS1	GANAB	BNC1	SLC35G3	PDE8B
KIF20A	LINC01296	MAZ	FRY	CD28	GCOM1
VEGFA	LOC101927377	MIR1282	HBB	ZNF252P	ATM
SLC2A1	MAGEF1	BCL2L2-PABPN1	TMOD2	TWIST2	PCDH9
NEK2	SYNE2	SLC52A2	DLG2	LHX9	LOC101928635
RRM2	MECOM	IGFBP2	LOC101926921	SPIN3	HSD17B2
PRAME	TIGD4	ATP5H	CELF2	C16orf62	DSC3
KIF18B	CLDN3	S100A13	LOC100506718	LOC101927247	TPD52L1
DEPDC1	LOC647070	PEA15	NBEA	SH3GL1P2	SPOCK1
TPX2	OSER1-AS1	B3GAT3	MMP28	ADAMTS9-AS1	ADH1C
BIRC5	ZNF628	KLHDC3	LHX9	PABPC1L	STK26
CDT1	NOTCH1	PNN	CAV1	RNF2	TTBK2
KIF4A	HAGLR	ARPC4	DFNA5	SNCAIP	GLS
KIF2C	STS	HMGA1	SEMA3C	TCP11L2	CALB2
NCAPG	LATS2	SCAMP4	OGN	MSRA	LOC101926921
AURKA	MCM10	RNF19B	UBL3	GALNT15	RPL23AP32
ORC6	POM121L12	PPP5C	RNASE4	APC	SCTR
MKI67	CACNB4	H2AFX	CLIP4	CXCL2	PLCE1
C12orf56	PGD	ELF3	CSGALNACT1	HBB	REEP1
RAD51	LOC101060391	CLDN4	CPE	DCLK1	USP12
SFN	LOC101930404	SOX9	STK31	EPB42	DPY19L1
TFAP2A	SIM1	DDA1	ALDH1A3	GADL1	ZNF45
BOLA2B	SOX17	CRABP2	FGF13	BTG4	NRXN3
UBE2C	ELL3	MIR7113	GPRASP1	MAF	ZNF175
BUB1	NES	NUCB1	BMP2	ZNF844	HEG1
POC1A	PTH2	PTK7	SLITRK5	OLFM2	PHLPP2
ERFE	CCDC36	ABCF3	CAST	ZBTB8B	ZNF23
CCNB2	RANBP1	FOLR1	LGALS8	LOC105375839	GPM6A
CKS2	LOC255654	COPG1	LIPA	MED13	KIAA0226L
CCNE1	ANKH	UBE2C	MTUS2	FOXP2	ETFDH
AIF1L	MED7	KDELR1	C21orf62	SVEP1	ATP10D
GLDC	NADSYN1	WFDC2	ADH5	PTGIS	PRG4
LOC102724312	CAPSL	RPS7	C1orf168	AKAP12	MARK3
CXXC5	ACVRL1	ZNF593	CYP39A1	CALB2	SECISBP2
GGCX	SPG21	LRP5	PRG4	CCDC60	ANKRD12
PRR11	ERICH3	DBN1	PITPNC1	SUFU	SGCG
KLK8	CALHM1	YWHAE	FAM13C	RBFOX2	PTGER3
PAX8	ANXA6	BTBD2	TCEAL7	SH3PXD2A	PIP5K1B
KIAA1217	SLC6A12	COPE	SBSPON	ANXA8L1	CDC14B
CENPU	SUSD2	JUP	GADL1	KNG1	MCTP2
NR2F6	ZNF474	HSPG2	RORA	PPM1K	PTPRZ1
S100A13	LOC105373958	BCL7C	SFRP1	MYEF2	SARAF
HMGA1	TPH2	MAP7D1	RAB27B	LOC101928002	DPYS
BSPRY	MAGI1	ANP32A	CHRDL1	ACSL4	RNF128
FZD2	RNASET2	TPX2	PDE7B	ARHGEF7	ING3
ERCC6L	CYP1B1	CORO1B	SMARCA2	LOC100506236	MAF
SORT1	LOC101928896	FASN	UGP2	GDPD5	MNDA
SNTB1	FOXM1	ABHD11	GCOM1	SYT1	ZNF330
NCAPH	NEK4	JUND	N4BP2L2	LRRC4C	MRPS14
MECOM	HMGA1	PAX8	TFPI	SLC6A19	SLC4A4
WFDC2	TTLL12	RPS10-NUDT3	TCF21	AADACL2	ST3GAL5
EME1	AOC4P	SCGB2A1	LIFR	PHF21A	RYR2
SPAG11A	LOC100134368	HSF1	MIR4454	PHC3	CXorf57
CBX2	BCAP29	CHD8	ARX	MBD1	VGLL3
MICALL2	LOC100996583	ACTN1	EPB42	NDUFB1	PTP4A2
C1orf106	FOXF2	SNRPE	ABCA8	RC3H1	FGF13
DTYMK	TNS4	INTS3	TRPA1	FAM86B3P	AQP9
CP	ACSM5	RBBP4	HLF	DGCR6L	CFI
FAM69B	CD24	LRFN4	SOSTDC1	HAND2-AS1	TSPAN5
TTK	MIP	C1orf106	CCNDBP1	BSDC1	SLC16A1
CELSR3	PLA2G2E	TUBA1C	CCDC28A	HBA2	PSD3
RMI2	ARMC3	PRKCSH	DOCK11	CEP70	ZNF112
NFATC2IP	CYYR1	CLPTM1	CAV2	GFPT2	ARHGAP44
PLEKHG2	CCDC57	HGS	DIXDC1	RECK	LOC101930363
PCDH19	TMEM212	NT5DC2	PROS1	MEG3	SLC31A2
MIR24-2	LOC101928595	TRIP13	GHR	LINC00628	TMEM255A
PSAT1	HS1BP3	H2BFS	SH3GLB1	SRGN	UBL3
BBOX1-AS1	C9orf85	BANF1	ANKRD29	HDAC9	DAPK1
MCM4	SYT7	VWA1	DCN	ADH1C	HNRNPA1P33
LZTS3	NOG	UBAP2L	PPM1K	TTC12	DCUN1D4
MTFR2	SLC39A1	MRPL4	ADH1B	MARK3	NPY1R
LZTS1	MIAT	SYNGR2	LHX2	SNX29P2	TXNIP
MREG	PYCR1	S100A11	TMEM255A	TRAF1	EP300
SCRIB	MMP24	CARHSP1	ARRDC4	RIMS1	CYFIP1
UHRF1	SMIM22	COL4A1	LOC286191	C9orf84	NBEA
CDC25A	FBXL14	ADRM1	PPM1E	ZFP90	PLSCR4
SPAG5	BTBD11	RPN1	PCDH17	CLTC-IT1	SPAG9
GLI4	CHDH	SORT1	KCNT2	SYT4	FAM65B
PRC1	NEK2	DCAF15	GFPT2	RPL36A	AOX1
FAM83D	RNF32	CDC42BPB	VIM	ICA1L	EPS15
NUF2	MAT1A	MAP2K2	MNDA	CDKAL1	PLCL2
SULT1C2	AK7	SLC25A11	KITLG	RAPGEF2	OGT
CD24	SPTAN1	PRSS8	BCL2	DAZ4	PAXBP1
BLM	ELF3	SMARCB1	SYNE1	ENPP1	RGL1
NOX4	CP	ACTN4	PDGFD	HAO2	RAB1A
SLC26A7	PTPRB	OAZ2	CYBRD1	DFNA5	PHKB
LOC101929219	TAF6L	SLC2A4RG	EIF3D	SYNPO2	SEMA5A
GINS4	TMEM198B	CLDN7	ANXA8L1	ZNF471	XPA
DNMT3B	AK8	HNRNPL	ADH1C	ABCA8	TMEM9B
FAM64A	AFF2	HJURP	SERTM1	SHISA3	UHRF1BP1L
XKR4	C11orf63	PDLIM7	PLEKHH2	WNT2B	PEX12
MYO10	CUBN	GSDMD	PKD2	AKAP13	AKAP11
TIMELESS	KIAA1107	ARF6	PTPRZ1	LOC101929248	ZNF37BP
ADA	HIF3A	RAB5B	SEL1L2	CES5A	NAP1L2
LOC101927929	LOC284798	RHOB	CFAP221	MS4A4A	WSB1
STON2	BRI3	KIF4A	PLCL2	FAM19A4	PIGB
RACGAP1	DLX6-AS1	SET	IL6ST	GAL3ST2	LOC100506718
ASS1	LOC101929219	OGFOD2	LIMA1	LOC100287704	ITGAM
PABPC1L	UBQLN4	FOXM1	PGR	SMPD3	PRDM10
PTTG1	VWA3A	ZER1	BCHE	MCM3AP	CYP39A1
ARAP3	ADPRHL1	SDC3	ZFPM2	GREM2	PCF11
CCNB1	ARL10	KLK8	AKAP11	PSMA3-AS1	SNCAIP
MIR6840	WWC2-AS2	CCT5	PDZD3	LINC01226	SEC11A
ZBTB42	BAHCC1	SNRNP40	GPM6A	MMAA	HAND2-AS1
GDF11	MYLK-AS1	BIRC5	TGFBR2	IRX2	TNPO1
PTPRG	BBOX1	ARFIP2	BNC2	LYPD8	ROCK1
WNT7A	RALYL	YIPF2	HPGD	HPS4	NFYB
EMC3-AS1	CNOT11	CDK16	SGCG	FAM224A	PREPL
CDH6	PAX8	UBE2Z	DSC3	CEP290	RHOT1
PIF1	MPZL2	OGFR	MDFIC	FLJ11710	CIRBP
CDC25C	TMEM110-MUSTN1	CALU	CPVL	CMTM1	ALDH3A2
LHX6	CENPO	KLK6	PDE8B	OGN	HBG2
EZH2	GHRHR	SLC39A4	NDNF	TRMT61A	SEL1L3
MTHFD2	LOC339666	ERF	HOXD8	NKTR	MTO1
ANGPT2	CSMD1	GCDH	ILDR2	NUDT3	TRIM2
GNGT1	SYN2	IDH2	LRP11	HFE	CCSER2
GUCY1A3	OPN5	NEK2	PCM1	MVB12B	NOL7
GJC1	KIF5A	UBE2S	SERINC1	SNX13	EML1
TOP2A	RAB11B	LOC101929368	HSD17B2	OR5AK4P	GCNT1
KLHL14	PROM2	TTK	TACC1	FNIP1	GAS1
BCL11A	LOC101928817	EPHB2	MGARP	STAB1	ATF7IP2
SYT13	HTR6	AAMP	CCDC80	NAA30	DSE
RALGAPB	SSBP3	SETSIP	HDDC2	LOC101928135	VPS54
LOC105379499	RHBDL3	DFFA	MAGI2-AS3	BCAN	IL18
CSPG5	TUBA4B	PPP4C	ANXA4	CLYBL-AS2	SETX
GINS2	RHOF	PTTG1	LGALS3	CPA1	NANOG
ICA1	MYH14	ATP6V0C	RSPO1	ITPR1	ALAD
NEIL3	LOC645321	TMEM265	SLC30A4	ZIC5	SAP18
OIP5	GJD2	AGPAT2	ARHGAP28	DEFB127	CADPS2
PSRC1	CHST14	ADGRG1	DMD	SLC17A9	FYN
SORD	PLXNA3	GALNT6	IRAK3	NFIX	OSBPL1A
CDYL	SH3BP5L	PTPRU	ARMCX1	ACAT1	PTPRE
FANCD2	RTBDN	SRRM1	MAF	PLIN5	CCDC93
PRIMA1	POR	HYOU1	BCAR3	TEP1	GFPT2
MELK	TMEM139	ATP2A2	GOLM1	ZNF207	UBE2I
CCNA2	LAGE3	EIF5A	HAND2-AS1	GPRASP1	PLCG2
TMEM38A	DTX3	LSM4	PMP22	CDK17	MARCO
PTX3	PLCB1	H3F3AP4	SLC46A3	SRSF4	HNRNPA1P10
SEMA3F	FRMPD3	CAPN1	TPD52L1	BPESC1	GALC
MAL	STK11	ASF1B	RAB38	MOV10L1	FAM134A
TMEFF2	ZNF154	HN1	SPOCK1	DAPK1-IT1	BCAR3
L1CAM	FTCD	CP	TRIM4	POLR3G	SLITRK5
ADGRG1	VPS37D	UPK3BL	MAOA	HEXA-AS1	BTAF1
SLC52A2	GPR137	MCL1	RBPMS	LOC101927723	PDGFC
LOC100507353	LINC01144	TUBA1B	DSE	MMP21	RABGAP1L
MCM2	ATP4A	EPHX1	CRNDE	SRMS	UFSP2
CDC20	NFIA-AS2	TPI1	UFM1	MYCN	LANCL1
ESRP1	LOC101930168	SLC4A5	ADGRG6	SIGLEC7	NR0B1
SEC61A1	CELF1	TAGLN2	GULP1	ACP1	WRB
GAS2L3	GMNC	ZYX	MYZAP	IGHV7-81	OLFML1
KNOP1	FAM163A	ARID1A	DMRTC1B	GPD1	SH3GL2
LOC105369635	INTS5	UCP2	KPNA5	MUC3B	ME1
FAM171A1	SGSM1	BOLA2B	RTN4	TNFRSF8	WWP2
RNPEPL1	HERC4	PRKDC	NKX3-1	METTL7A	TRIM68
POLQ	PCSK9	STIP1	PDLIM3	ZNF577	CSGALNACT2
HMMR	ZAN	CIZ1	LRRN4	RBL1	HERC1
OVOL2	LOC100288637	G6PD	PHACTR2	SYNRG	LOC100294033
STIL	CTAG1A	LOC100506248	ZNF540	CLEC4M	RABGAP1
CDK1	E2F1	GPBP1L1	MBNL3	REEP1	ATP8A1
ATAD2	HCN3	OGDH	PAPSS2	NBR1	AKAP7
VDR	CATIP-AS1	BCAM	GSTM3	CELSR3	SEC63
OR7E37P	SMDT1	BLOC1S1	BICC1	LINC01585	TACC1
CHEK1	SMURF1	EIF4G1	GATM	DSG4	NEK9
GINS1	CYP2C9	MCM3	TFPI2	B3GALT2	SNX1
LINC01296	WFDC2	ACTB	SNX13	ZBTB44	ARMC8
TSPAN12	PSRC1	SMG7	LINC01105	LOC55338	MPDZ
ACVRL1	SERPINB3	PRAF2	DAPK1	PRG4	TPP1
RAB39B	SLC4A2	COX7B	PTGER4	RAPH1	SRSF6
C9orf16	H3F3A	EIF4EBP1	CHGB	GRB10	IL16
C5orf34	FUT6	BCL11A	CREBRF	GINS4	CAPN2
FANCA	DIP2B	TUBB	KLF10	FANCD2	TMEM50A
FOXA3	CSPP1	PUF60	ESD	RALGAPA1	CASP1
KIAA0101	UBAC2-AS1	NUTF2P4	HBG2	ANGPTL8	FGF1
FOLR1	SEC24B-AS1	PML	EIF1	TAF10	UBXN2B
MIR21	LOC283045	CENPT	ITM2B	LOC102723684	ASAH1
LARP6	PLK5	ARHGDIA	JAK1	CYP51A1-AS1	KIAA0368
MSX1	C14orf105	MCM10	LAMP2	LINC00310	PHACTR2
WHSC1	SLC52A2	PKP4	MEIS2	C10orf12	TTC28
SLC35F6	LINC01545	FAM171A1	HBA2	LOC101928818	MAP4K5
TPCN2	TP73	UQCRQ	ZNF222	SFRP1	ALDH9A1
SYT11	PSAT1	FLOT1	CRLS1	NCOA7	NF1P9
DNMT3A	RBM8A	C20orf27	PRKAR2B	MTTP	NT5C1B-RDH14
CDKN2A	IQSEC2	ERBB2	NAV3	LOC101927636	CAST
LOC101060373	IRF6	TRIM28	ARMCX5-GPRASP2	MIR4454	RSRP1
ADCY4	LOC100130357	NES	MEDAG	MOP-1	EFEMP1
CRABP2	LYPD6B	NUSAP1	EID1	LOC100129476	VAMP4
GLDN	S100A1	SLC44A4	ANKRD12	USF2	PITPNC1
SMAD6	KLHL17	ZFP36L1	STK26	UBAP1L	RPL22
FLT1	SPIRE2	PAM16	SNCA	LINC00691	PLPP1
SPC24	ACSS1	MFSD10	ATP10D	MTUS1	FRY
COL4A1	LOC100506319	DGCR6L	PDLIM5	NRG1	IP6K2
EPB41L5	SPATA5L1	MIR6734	SLC41A2	ANK1	ARMCX1
RELT	ELL	SMARCC1	CNGB3	DSCAML1	ARAP2
EXO1	PYGB	POLR2I	VGLL3	LIMCH1	MEIS2
CATIP-AS1	C1orf106	MUC1	CPED1	NKX3-1	ADO
FANCI	HIST1H2BC	LRRN2	CXorf57	HBG2	PPWD1
GNAS	FBLIM1	MIR7112	ADCYAP1	LSM4	ZKSCAN7
MPZL2	MATN1-AS1	CDC20	CTNNA3	ANXA2	HOXC6
PBX2	GRHL2	PRKAR2A	LXN	LINC01187	ERCC5
JUP	PRR29	TCEB2	PLPP1	FRA10AC1	MSRB2
DNPH1	FOLR1	RAD23A	FYCO1	KDR	AGGF1
COL4A2	LYPD3	RAB8A	NBR1	ADIPOQ	GIPC2
SFMBT1	LVCAT1	PLVAP	OSTM1	SH2B1	PNISR
CHTF18	DLGAP5	LAMTOR2	AMIGO2	NOL4	RAP2C
PANK1	ALDOB	SUB1	RARRES1	AMZ1	FYCO1
FGF18	GSN-AS1	MIR4745	PLCE1	LOC101929241	BRD1
ELOVL6	TTK	LAMC1	TCEAL2	ADGRA2	WT1
ADGRL4	ALS2CL	SIVA1	FGF9	SLC6A15	TMEM5
AKAP8	SCGB2A1	AGPAT1	LOC100507387	WDR61	DAZAP2
PTH2R	SETD5	PRRC2A	PNRC2	MNDA	UBR2
LIMK1	MIR6778	XAB2	FNDC3A	NFX1	WDR37
CENPI	GSN	CHIC2	RBMS3	SLC12A4	CHGB
NR2C2AP	TDO2	OVOL2	CLEC4M	TCEAL2	FAM13B
EPCAM	RANBP17	HIST1H2BE	LOC101930416	FPR1	GLUL
ULK1	TIMELESS	CDC42EP4	CHN2	NDUFAF5	NBPF20
KPNA2	KIF14	PPP1R14B	RAB31	PTPRZ1	PRKAR1A
KCNMB3	AGPAT1	ERH	PHLPP2	ZNF608	HSD17B6
PDIA4	FAM83D	DTL	TMX4	MFSD11	AP1S2
TROAP	LOC389247	CDCA8	HTRA1	SEL1L2	ZDHHC17
THSD4	PAX9	PEBP1	MIB1	LOC283045	NCOA4
RNF183	LRRK1	RFXANK	SEMA6D	TBX3	SDCBP
CDCA5	PRR5L	LOC101927180	TBRG1	EPC1	PDGFD
KAZALD1	PDS5B	STAB1	CFI	PMP22	CSTF2T
COL12A1	CLPB	SRM	RPRM	WHAMMP2	RNF103-CHMP3
RC3H1	ELFN2	UBE2M	CNRIP1	LOC105370549	COL4A3BP
PAQR4	MEX3A	S100A6	DPY19L3	POGZ	TBC1D12
KCNT1	TBR1	HEY2	SNX1	DLGAP2	APPL1
CD93	ZNF253	MCM2	FLRT3	NELL2	ARHGEF10
TMEM44	C20orf181	ESRP1	NPY1R	GABRG1	C7orf55-LUC7L2
FOXM1	CCDC177	TMED2	PCNX1	SYTL3	CHRDL1
ESM1	CLDN4	ISOC2	HEBP1	ARHGAP18	HBD
GPT2	AP1S2	YWHAH	LY75-CD302	LOC101928635	CELF2
SZT2	SPIB	TSTA3	SH3BGRL	GM2A	GSAP
CTPS2	PPP1R15A	SF3A2	BAMBI	TNRC6C	TSPAN13
LINC01215	CENPF	CCNE1	PODXL	SNX14	DHX15
MIR6758	PML	DRAP1	RGS4	ABHD11	COBLL1
WFDC1	LPAR3	AGRN	PRKAR1A	SLC7A8	CACNB2
RAD51AP1	LOC102725207	PKP3	MFSD4A	UBE2NL	HSPA12A
HOXB9	PAX7	CAPZB	IL18	NAIF1	KBTBD11
PSD4	DKFZp451B082	ATRIP	LINC01133	LOC100291323	MST1
SHANK3	LZTS2	RUVBL2	SDC2	LOC101927151	PROCR
SYNM	ARHGEF15	PDE9A	RASSF3	LINC00165	TMED10
TMC6	ACTR3BP2	S100A2	NAP1L3	PAX3	PODXL
INPPL1	ACACB	AURKAIP1	PLSCR4	PRSS35	RAD17
SPC25	SLC2A1	FXYD3	GSPT2	NKX6-3	RUNX1T1
FILIP1	LOC101928580	CKS2	JKAMP	PRO2949	IFFO1
HDGF	CALML4	TOMM34	UFSP2	WNT16	METTL7A
SLC34A2	COG1	BIK	PKHD1L1	SNCA	FZD7
TNPO1	GGT2	LTBR	PDE10A	PTPN11	TRAPPC11
MIR6845	TBX20	COL1A1	EZR	LOC100132731	RASA1
LINC00523	APBB2	IL32	WBP4	UGGT2	UFL1
LOC100130502	LOC101927313	KIF2C	POLK	MS4A15	ATP6V1A
PLAC1	EHF	MMP14	MICU3	MAX	SLK
ZNF710	TP63	SLC50A1	NR3C1	ABCB1	PCSK5
DIRAS2	KIF4A	ST14	ANXA1	LOC285766	CUX1
SORBS1	KIF20A	EXOSC4	GABRG1	ANKHD1	DZIP3
LAMC1	WSCD2	PIP5K1A	GAS1RR	GSN	SFRP1
NOL4L	EPCAM	RPL38	ST7L	PPP1R12B	TRPC1
DYRK2	CDC42BPA	GINS1	NR3C2	FKBP8	N4BP2L2
GSPT1	SAPCD2	RAE1	CAMK2D	MLLT10	TAOK3
MIR612	SPC25	MIIP	ALDH3A2	HMGA2	SNCA
ARPC5L	RFPL1	ARPC4-TTLL3	TUSC3	LOC100287387	MORF4L1
TNF	PPIL2	CBS	FHL1	ABCA2	PEX11A
DPP3	BSPRY	MARCKSL1	CLDN1	MEDAG	SLC39A8
AP1S1	NCAPG	HIST1H2BD	MAP1LC3B	STAT5B	EZR
GPRC5B	GOT2	LAD1	MCTP2	BCHE	RBM5
RNF157-AS1	PANK1	GLB1L2	OAT	ZNF763	LOC101928830
RUSC1	ANKRD65	JUNB	LEPROTL1	GATA4	DDX17
NPM2	STIL	INHBC	SERPINB9	LOC646762	RAB11FIP2
LOC101929219	SHBG	GDI1	PPP1R3B	SEZ6L	EFHC1
SAC3D1	LOC644794	MRPL12	TNFSF13B	IL36B	FOXJ3
CYYR1	MDM2	SETSIP	BORCS7	LOC284294	RTN1
KCNG1	TOR1AIP2	LOC101927673	OMD	LILRA2	SH3GLB1
NES	HIST1H2AE	NDUFV2	PCDH9	SMIM4	PDLIM5
GCAT	WDR11-AS1	RALGDS	CLDN15	GNG11	TPBG
LAMTOR5-AS1	PIK3C3	NR2F6	CAB39L	TRPM8	FRMD4B
MIR5193	SLC2A13	MCM4	CYSTM1	RTP1	NSA2
SLC44A2	FRG1EP	UBE2N	SPAG9	ADAM22	TFPI2
PFKP	CD80	MMP11	PSD3	MNT	MICA
ZNF512B	PAK1IP1	NDUFB7	TAF9B	RETSAT	RNF38
MIR6756	MED13	HNRNPUL1	NIPAL3	GOLGA6L2	PCCA
FMNL3	ST3GAL4	MT1X	PCNX4	FEZF2	SLTM
EPT1	HCG4B	SDC1	NDFIP1	MIAT	WDR44
ATXN7L1	ACSM2A	NOP10	MEF2C	MGC27382	ANKRA2
DDX11	ALOX12P2	TRIM27	SLC31A2	TSPAN16	IK
MNT	G6PC	PAK2	CDKL2	HNRNPH1	CARMIL1
LGALS9	LOC100130111	CIC	PTGER3	LINC01088	TFPI
LOXL2	SLC4A11	ATOX1	PNMAL1	TRIM2	PARVA
ELF3	AUTS2	HOMER2	KCNB1	CLTC	PCNX4
DENND4B	ATF4	KRIT1	CPQ	HCN2	RAC1
VSIG10	PRMT5	TUBB3	GNAI1	FAM224A	NEFH
ST6GALNAC1	GPM6B	S100A1	ADGRD1	TMEM106A	BICC1
MROH2A	ASIC1	HIST1H1C	ARFGEF3	XAGE3	NSMAF
SLC19A1	OR51B2	COL4A2	CALCOCO2	FOXP1-IT1	RBPJ
FDX1L	NDOR1	GCAT	PQLC3	SFXN3	AKT3
LIMS4	IDO1	TOMM22	FAM134B	LGALS2	FCGR3B
BZW2	LAMB4	CDKN2A	CRIM1	CR2	MAP3K8
GRHL2	D21S2088E	BAG6	MGC24103	CHD9	PGRMC2
LYPD1	CEP55	CCDC85B	FAM213A	CHGB	LOC102724200
PIK3C2B	ESPN	PRPF4	SLC44A1	SPINK6	TMX4
PRORSD1P	FBXW11	WBSCR22	ANTXR2	BMP2	DPYSL2
NRP2	AIF1L	CRIP2	SEMA5A	LOC101928943	RDH11
LOC81691	CDCA5	TRAF4	RTN1	F2RL2	PSMC2
TNNI3	KIAA1161	PKN1	GLS	LOC100130691	ECM2
PRRG2	CARD14	FIBP	NDN	EMC1	RAB38
PLXND1	LL22NC03-75H12.2	CDKN3	TMEM150C	WNT9A	STK24
LOC101930655	RAC1	CXCR4	TMEM245	LOC101926921	RAB27A
C14orf2	BCORP1	RALY	MET	SEMA6A	METTL3
BLACAT1	LOC100129447	LOC100507855	FAM214A	RBMS3	AGTPBP1
MRPS18A	PPEF1	CDK1	BNIP2	INPP5K	H6PD
PACS2	UGT2B28	MRPS12	ST13	KRT222	LGALS2
NONO	DCAF12L1	CHMP1B	STX7	SESN3	ACPP
LOC100507468	PARD3	LAMP1	PTP4A1	TMEM107	HNRNPDL
LEMD1	LIMS4	LCN2	STAM2	EFNA5	PDPN
CX3CL1	C10orf90	PFKP	RPL22	SLC31A2	STX2
STC2	ASB13	PLD3	OSBPL1A	TMEM92-AS1	PYGL
CKAP2L	BUB1	ATN1	KAT2B	AGTR1	KIF13B
TMSB10	EFCAB1	ERI3	PCCA	LOC101928535	IVNS1ABP
ECT2	PAK3	LOXL2	S100A10	SLC6A2	SLC2A5
NRTN	TRIP13	REEP5	HNRNPDL	CARS	TSC1
MSTO2P	DUOXA1	ZNF467	BBS2	TVP23A	GALNT12
OR7E12P	ZNF302	POLR2J	SDPR	MRPL41	RPL15
CCNE2	TBC1D22B	ISG15	SPG20	APBB1IP	ATMIN
CMTM7	PHEX	JAG2	ACTR10	G6PC	SNORD45C
EFNA3	PLEKHB1	DEFB1	EEF1A1	ATP5J2-PTCD1	CUL3
KLK6	CKS2	GLDC	LOC101926951	PTPN14	LGALS3
CFL1	TMEM234	PRKCD	CREBL2	GATA5	ARL6IP5
GPR158	ADGRG1	MDK	THBD	LARP4B	PAPSS2
ORAOV1	PNPLA3	LOC101930405	GATA6	ADH1B	ACOT9
FRYL	NOD2	UQCR10	FAM13A	PABPC5	TVP23B
ZNF592	PGAP2	RGCC	ST3GAL5	LRRC27	NAP1L3
SHMT2	NCAPH	HMMR	SAP18	FCRL2	MET
MRPL52	VAC14-AS1	FUT8	ALDH1A1	STAMBPL1	CASP7
LOC105369739	RUNX2	PSMB3	DTNA	DRP2	RGS4
RNFT2	ZNF316	LSR	CLK1	LOC101929315	LEPROT
LINC01297	SLC35F6	ASS1	RNF128	ARMCX4	BMP2
TAZ	BCL11A	FARSA	TRPC1	MCOLN3	PROSC
MGAT4B	ATP10B	TOP2A	ZNF385B	PHLPP2	ID2B
CTPS1	BNIP1	SNRPB	AKT3	AOX1	RFC1
FJX1	CLSTN2	DGKZ	SCARB2	CELF2	LIN7C
TMTC1	GINS4	SF3B4	RAB11FIP2	UBE2B	PCLO
PNMA3	DTL	CBLC	ALG5	C21orf62	SNX3
ZC2HC1B	OVOL2	FLNA	ASH2L	RASAL2	NPTN
RASAL1	LOC101927884	SSB	SMTNL2	IPO11-LRRC70	DENND1B
E2F7	LOC105378419	BUB1B	MIR4738	UPK3BL	MED13
LOC101927377	HLA-J	GPS1	PDE5A	FAM131A	WDFY3
MYO3B	BUB1B	FAM193B	TSPAN13	MYLIP	HECTD4
LOC648987	NDUFB11	SHMT2	FABP4	OGFOD1	ASH2L
CD82	LOC102725315	LRRC32	METTL25	MICAL3	SART3
ZNF627	CCDC116	PYCRL	LOC101929500	GTF2H5	NCBP3
GPR19	ECE1	BRD2	SRI	LOC100507513	TXNRD1
ALPK3	ATP5SL	ADAP1	ATP6V1D	MYO5B	NT5E
CENPK	EIF4G1	CCNB2	SCD5	LOC401324	SIRPA
WDR55	SORD	BGN	CDON	LOC286191	USP34
APLNR	ESRP1	INHBB	STT3B	LINC00993	STXBP1
GUCY1B3	TP53AIP1	SPON1	RASSF8	NPY1R	AGA
PGGHG	NCS1	BACE2	OLFML1	LOC101928845	NPEPPS
VAMP1	ANAPC11	THY1	TGFBR3	VSTM4	PER2
KIF23	CHTOP	ATP6V0B	STAMBPL1	S100A10	PPP3CB
TK1	CSNK1G2-AS1	HMGB1	TRIM68	DIRAS3	THOC2
MROH1	CXXC5	MFGE8	FZD7	NDUFA5	CCDC28A
KPNA1	TFAP2D	RPL36A-HNRNPH2	PGRMC2	PTGDR	SRSF5
RGL2	BIRC6	TACC3	BCO2	NUP153	ARFIP1
NUP210	HMGB3	PRSS2	CALB2	TMEM116	CDC27
ARMC2-AS1	AHCYL2	SMTN	SYBU	MKNK1	C1RL
UQCRQ	RNF157-AS1	ATG101	LOC100996760	ACVR2B	PIAS1
ZNF503	SHANK2	VEGFA	CFL2	TTC37	DPP4
NOTCH3	NCOA3	RHOC	NFKB1	PAPPA	YTHDC2
UCP2	TSPO2	FKBP4	TOM1L1	LOC101928995	FAM13A
LOC101930655	ZNRD1ASP	EPB41L1	PDK4	LINC01579	FAM8A1
ABHD11	THCAT158	VWF	B2M	HSD17B2	N4BP2L1
CDC6	HMGB1	HIGD2A	LMBRD1	VPS50	SPCS2
FAM72A	LOC101929681	WDTC1	PROCR	ZNF555	ACSL3
C19orf60	CPSF2	RNASEH2A	BTF3	HOXD9	WNT5A
LOC101928269	ZNF611	RRBP1	WASF3	FBXO42	MED14
SIRT6	MALL	IFI6	NXPH2	EVC2	PTPRO
GPR137C	WWC1	TYMP	MEOX2	PPP1R3F	RUFY1
CD47	SULT1C2	MIR6787	TRAK2	FLNC	BCLAF1
DNAJC21	LOC101928288	RACGAP1	FAS	PPFIA2	CLK1
MAT2A	FILIP1	HIST1H2BC	FBXO8	FBXO4	UBE2B
CXCL13	BMPR2	PRCC	DYNC2H1	CHRDL1	NBR1
SLC1A3	GTF2A1L	CRTAC1	HEXB	ARHGAP23	NDNF
FAM124A	SMAP1	UBA1	NMRK1	IL26	PKN2
FOXP4-AS1	CBS	EMID1	ARHGAP44	FGF21	CTSL
ZFPL1	ZCCHC6	KRT17	FAM114A1	CD180	S100A10
NR2C1	SREBF2	DCXR	SNORD14D	SLC35F5	ACAA2
METTL26	CCDC96	NCBP2	ATP6V0E1	GOLGA1	KAT2B
TANK	ZNF551	TAGLN	SOX6	CD300A	ZNF573
LINC00884	DDX20	KIF20A	GAS1	ADCYAP1	CHST15
CDC45	ARHGEF12	CDK2AP2	LOC101930400	LMF2	FBXW11
CDC7	KIZ-AS1	PTP4A3	MTMR6	ANKRD29	HS2ST1
SLC39A4	DNA2	FOSL2	PRDM5	CPA6	GCA
UBL7-AS1	LOC101928554	SNORA21	ELP2	PP12719	LYST
RIPPLY2	GATAD2B	LYPD1	DDR2	PP2672	ETS2
CTC-338M12.4	CENPE	ATP6V1B1	KLHDC1	ACVR1B	SERPINB9
E2F2	BAK1	KLF6	CFH	CNTN5	FEM1B
BEND3	WDR26	PDIA4	TSPYL1	LINC01359	KCNB1
MCAM	LOC105376796	NUP62	LYPLAL1	EZR	SVEP1
LOC100289283	RNF40	DLGAP5	GPALPP1	PRR32	C4BPA
CDCA8	SPINK1	CENPF	SPANXA2	LOC100128644	DNAJC7
SPRYD4	GPRC5C	PPP1CA	ASAH1	SLC22A8	WDR19
HIST1H2AM	PRR14L	INPPL1	ACAA2	LOC102725345	HADHB
UNC5A	MMP7	MTHFD2	HHIP	MRPS27	ATP7B
R3HDM1	LOC340017	COX8A	HSPA12A	KIF6	GPR137B
LOC285812	AOX2P	POR	PLA2G4A	OR8D1	LAMA4
TEAD4	APPL1	UGT2B28	LRP2	LOC102725213	CD59
LOC102725383	FZD10	CKB	AFF1	DSC3	LHX2
EBP	AUNIP	LZTS3	RNF103-CHMP3	TFRC	SCAMP1
ARRDC3-AS1	CASR	DNAJB1	PRRX1	MEOX2	WASF3
PYM1	GSK3A	COL18A1	MARCKS	SMARCA2	HBA2
LPCAT4	DHRS9	TNNT1	CASD1	ARSB	TARDBP
FGFR2	LOC100506258	SCGB1D2	DHRS7	ALPL	CPE
LINGO1	KNL1	ASRGL1	CYP2U1	CT62	KIAA0430
LOC101928271	KDM8	COX6A1	ID4	PGM2L1	APPBP2
MAGEA10-MAGEA5	SPRN	CAPG	DPP10	SLC26A4	FBXO38
CAMSAP1	TMEM51-AS1	MFAP2	MCOLN3	ADRA1A	WHSC1L1
PRR5-ARHGAP8	CDC20	TUBA4A	VLDLR	ZNF587	ANXA5
TMEM102	CCDC138	CTNNB1	KLF4	PCNT	MORC3
CCM2L	LOC101928718	SOX12	LAMA4	SPOCK3	LOC145783
GPBP1L1	CDCA7	BTG3	ABI3BP	LOC101930405	DIXDC1
MEOX1	LINC00629	MCAM	ITGAV	HELQ	MAP3K5
TMPO-AS1	SLC39A4	CSNK1A1	HELQ	PLA2G2A	FAM208A
MTRF1L	PPP6R1	PPIF	SCN3B	SGCB	PHF3
DVL2	DNAH3	SORD	CFHR1	MDM4	SLC35G2
VWA1	TYK2	HIST1H2BH	CFDP1	LLGL2	SRSF10
DNMT1	TBX10	HSPD1	BBS12	CES2	HAS1
KCTD1	KLRG2	TNFAIP2	ITPR2	TTC5	MAOA
KIF18A	MAP2K5	SLC2A1	FAM65B	MYL12A	VPS13C
COX5B	LPIN1	KIAA0101	NEK9	LOC100506718	CASD1
FEN1	LOC153684	PRAME	PIP5K1B	PARVA	SSPN
GRAMD2	CMIP	MEA1	PURA	TCF12	PER3
SMIM11A	SCGB2B2	L1CAM	ITGB5	CCDC13	NR3C1
DBN1	RNF34	MLF2	AADACL2	NF1P9	CYP3A5
XDH	NPHP1	LSM7	GLT8D1	RNF112	TMEM168
TBC1D20	NOL4L	IGKV1OR2-108	BTG1	INMT	RUFY3
RAB26	LOC101929459	BUB1	SMAD9	ADGRG4	ANOS1
LINC01539	RBPJL	PRC1	C8orf44-SGK3	RHD	SLC25A36
RAPGEF3	LINC01550	CKS1B	ZDHHC2	JADE1	HSD17B11
ALOX12P2	MTMR7	TECR	IRX3	CHST1	TBP
SCNN1A	HMGCS2	PRKCI	CNTN4	CDS2	FBXO9
HLA-DOB	VWA1	MRPL42	CTXN3	LHX2	MAT2B
DNA2	PFKFB1	TMEM97	CTNNAL1	NPL	IL6ST
NTN5	SOX9	CHCHD2	PNPLA4	PCDH9	HBB
FGD5	TRPT1	S100A4	INTS6L	LOC101927018	ITM2B
SPOUT1	GABRB3	TLN1	NEGR1	SLC4A4	PUM2
RDM1	CCDC88C	SERPINH1	POLR3GL	LOC102723809	PROS1
AGFG2	UBA1	UNC5B	AMDHD1	SLC38A7	CHN2
HAPLN1	KLK6	PBK	PHLDB2	HBM	HERC2P9
SST	PRKG2	TMPRSS4	DST	SLC22A23	CHUK
GALNT2	TRPV5	CYBA	SNX7	CREBRF	RECK
UGGT1	CENPK	SMC4	EPS8	LOC286059	KIAA1109
GFM2	KIF11	AURKA	TLE4	BCAR3	CAP2
SEC61A2	CENPM	SLC25A1	RABEP1	BAIAP2	RNF219
CLDN3	ENTPD1	TKT	NAP1L2	MTMR12	FAM134B
VCAN	KLHL25	CTBP2	NAP1L1	EPB41L1	USP3
CIAO1	FGFBP1	APOE	ELAVL2	ZNF749	ATXN1
IPO4	ARHGEF2	PDCD5	SH3BP5	UST-AS1	DHRS7
LIX1	LOC100289518	KDM6B	DTWD1	WIPF2	KHNYN
PRSS2	TMEM174	SDHC	CACNB2	CEP68	GSPT2
SLC6A2	UBE2D1	TWF1	SLC39A8	TCEAL7	NUDT9
KCNN2	RRP7BP	CLDN10	DSCR3	IGFBP6	THUMPD1
ACAD9	KNOP1	NTHL1	IFNGR1	DNAJC7	PURA
C6orf223	CHRNA2	NDUFB11	SNCAIP	TRIM72	SYPL1
CYP27B1	MUC1	C19orf53	PRRC1	TAGAP	EHBP1
HIST1H2BD	MINK1	SNCG	TMEM37	IGHV3-23	CMAHP
DLX6-AS1	BMX	SCAND1	ITGA2	ELMSAN1	MFF
HS6ST1	LINC01193	COMP	ANAPC16	FRMPD1	DKFZP586I1420
MMP11	PPIH	CARM1	KLF9	SOCS2	ST13
PEA15	MTHFD2	PSAT1	USP12	ALKBH5	ATP9B
PACSIN1	RNASEH2A	H1FX	GDAP1	SCN7A	IPO5
E2F1	SCD5	CEP55	PPP6C	LOC100507387	PAFAH1B1
PHLDA1	FAM21EP	FAM107A	TM2D2	KMO	SNX7
PROM2	ESM1	DDAH2	CMAHP	TAL1	BCHE
HIST1H4H	SLC9A1	CHODL	ETS2	INPP4B	CAND2
OCA2	FRS3	BZW2	GCA	SLC7A6OS	SAMD4A
LHX1	MELK	MT1G	CPNE8	ZNF641	CPVL
C3orf67	PDE3A	NDUFA3	NTN4	PTGFR	SRP54
KNL1	MIR6787	TSC22D2	C2orf40	LOC101930363	DCAF6
MIR155	SKP2	IRF9	MYO5B	BASP1	HNRNPA3
ADAM5	CRABP2	JUN	SPATA7	ZCCHC6	GMFB
ARHGEF39	CLEC1A	SSR4	TM9SF3	LOC253805	RPL37A
LSM4	CDC45	DUSP5	SGCE	LOC105369167	SACM1L
GJB3	GPRIN3	COL15A1	FAM133A	ARHGEF33	SPG20
TRAF4	AURKA	PSMB2	PIK3C3	TSC1	EIF4B
ARF6	HEXIM1	GPM6B	ANKMY2	MESDC2	CDV3
RPARP-AS1	MOAP1	LSM2	ANOS1	ZFAND5	SON
CEMIP	PLA2G16	TGFB1	HSPB3	ANKAR	PCOLCE2
KRTAP4-1	LOC105376944	COX7C	KBTBD11	CACNG2	MEF2C
SYK	CDC14A	MPZL2	BICDL1	NANS	PPM1D
LARGE2	SLC22A23	GPI	GIPC2	PRKAR1A	PIK3C3
LOC105378948	SPRR4	EPCAM	CARNS1	LRIG1	MPHOSPH6
CBS	U2SURP	DDTL	TMEM98	CNTNAP2	TOX4
LOC105376796	NUF2	OASL	HCFC2	LOC101930421	ADAMTS3
PABPC1	ST6GALNAC1	AKAP8L	FGF2	TRAPPC2L	HLF
OXLD1	GLP1R	SH3BGRL3	AP5M1	PTGIR	BCL2
PSD2	S100A2	SLC34A2	SNAI2	CACNB2	HDAC4
NXPH4	E2F8	PGLS	MSRB2	KDM4B	DNAJC8
ENO3	TMX2-CTNND1	AHCY	LOC100507557	NEGR1	TSPYL1
FDPS	EYA2	YWHAZ	EVI5	SNORA28	NAV3
LYPD6	LOC101928747	CST3	ANO5	TPSAB1	FCN1
ZNF436-AS1	CDK1	TUBB4B	COL4A6	RGS4	CAV1
TMTC4	FXR2	LRIG1	LEPROT	RSPO2	SH3BP5
TCF3	SORT1	FAXDC2	SNORD83B	OR10A3	SAR1A
HEY2	DNAH9	COL6A1	MTHFD1	VAPA	GALNT11
HRASLS2	BLACAT1	FZD10	SQRDL	NKX2-8	ADD3
SMIM22	TOP2A	HDGF	PPM1A	TSLP	TUSC3
HIST2H4B	ARFIP1	CCNB1	DHFR2	LOC100130458	TNKS
LOC150051	KIF15	S100A14	PIGB	AQP9	COX20
NCDN	LOC283177	IFIT3	COBLL1	TNXB	C6orf120
TRIP13	SCUBE3	CALM3	CRYZL1	P2RX7	ZNF106
MAP4K1	PUM2	MMP7	LANCL1	LOC101928623	HERC2
RECQL4	PRC1	SNRPD2	CCDC186	TBC1D2	TLE4
LOC439938	SYNPO2L	ZWINT	ATF7IP2	ACOT11	RAPGEF2
CEP55	C12orf56	ATP5I	SCG5	GLS	TTC37
MIR7112	GPIHBP1	ATP5G3	MSRB3	MRM1	EID1
CASZ1	GNA14	CDH6	AKAP7	NLN	ATP2C1
TIGD1	PDE9A	VCAN	AKR1C1	RHOT2	EPB41L4B
SEC24B-AS1	CSH2	KRT23	PSMA3	TNFAIP8L3	SWAP70
DSCC1	CNTNAP3P2	LMNA	CCDC68	CPB1	MIR22
DPY30	CALN1	BMP7	FOXO1	FAM84A	TBC1D4
RASSF10	EPHA1	SPINT1	FAM110C	SNORA37	MBP
NCBP2	DKK1	IFI27	LOC145783	OLFML1	RHOQ
APBA2	EPHA7	LAMP3	TPBG	DOCK5	TMX2-CTNND1
BRD4	MRPL34	THEMIS2	TSPAN8	TYSND1	RBM39
CENPN	ABAT	ENO1	SARAF	BDP1	TIAM1
ADM5	SDHC	P4HB	ADAMTS18	NUP54	PLIN2
PECAM1	LINC00673	SAR1A	ATG5	STK38	CCNT2
SCARNA15	LOC100506470	MAL	KLF2	LINC00342	BCL2L13
FOXN1	UBE2C	COX6C	LIX1L	MAOA	INPP5F
ECSCR	HEY2	GAPDH	WRB	HHIP	DPYD
MEX3A	AURKB	VDAC1	KIAA0430	ABCA9	ANKRD10
HOXD-AS2	GID8	VTCN1	SMAD5	MYO7A	VPS4B
LINC00665	NDUFA7	COL6A2	PRKACB	RABL2A	ANAPC13
CTHRC1	EPB41L4B	CITED2	COPS4	RYR2	SPATS2L
RNF144B	XAGE1B	GPX4	HPSE	PIF1	ANKHD1-EIF4EBP3
FOXH1	SLC30A5	PLTP	CTSO	SIN3B	PIK3R1
KHDRBS1	NR2F6	TRIM29	CYP3A5	KHDC1	VWA8
ERV3-2	CORO2A	MEOX1	DYNC2LI1	SORBS2	FNDC3A
GPSM2	CNBD1	GADD45GIP1	DDX1	AMBN	ISOC1
KIFC1	GOLGA7B	PRSS21	RSBN1	ULK2	KIDINS220
TUBD1	PRAME	CAPNS1	MIR99AHG	APBB1	LXN
GSTP1	ESCO2	NR1D1	VAPA	LINC01213	IQGAP1
RCCD1	FCHSD2	KLK5	LINC01116	YIF1B	ISCA1
PLXNA1	ECT2	COL9A2	DENND4C	HLF	IGFBP6
KLHL24	ZNF614	ECT2	UAP1	LINC01550	CREBZF
RNASEH2A	TMEM86A	ST6GALNAC2	SKP1	LARP7	ZBED5
BARD1	MKI67	SEPW1	ECI2	PCIF1	PRKACB
ADRA2C	MKS1	ITM2C	CLN5	NFE2L1	EVI5
RGS16	SPIDR	TRIB2	PARP8	KLF2	KIAA0355
LOC100129516	GADD45B	OXTR	ZBTB20	MPHOSPH8	RTN4
PNPLA2	RNF165	MIR7703	ECM2	LOC100996792	AGTR1
DIP2A	GABRQ	IGLL3P	PNRC1	RAB27B	NEK1
AUNIP	THRSP	RBM38	IFI16	C21orf2	NGLY1
SYTL1	UHRF1	FZD2	RUFY3	LOC202181	ASPH
KIAA1147	LYPD1	HIST1H2BK	DOCK5	TRPM7	ADH1B
TMPO	LUZP4	THBS1	GNG12	FAS	HEBP1
CTBP1-AS2	HNRNPUL2-BSCL2	LOXL1	CMTR2	PAPSS2	CBX7
NAV2	SMG7-AS1	ISYNA1	SVEP1	ITGB3	DCTD
EXOSC4	VPS52	MT1HL1	DPYSL2	OR8B8	IFI16
C12orf73	PHC2	ZFP36L2	FGL2	CYBB	MDFIC
RABL6	ASXL2	CEBPB	MON1B	CEP162	DNAJC16
ZEB1	ABHD12	COX5B	SFRP2	TBX18	ZC3H7A
CSRNP2	LOC285593	SPINT2	SASH1	CRLS1	KPNB1
FRMD8	GPR68	ITGB4	ZC3H13	DDR2	SEPP1
U2AF2	CACNA1H	PTH2R	KIZ	EPB41L4A-AS2	NSG1
PTPRC	SOX30	IGLL5	AZI2	PDGFD	IBTK
CNPY2	MAL	RGS1	BCLAF1	ZMYND15	NR3C2
SAMD1	IPCEF1	RPL10	ATP11A	PGK2	USO1
MIR1306	ZNF254	IGFBP4	EIF3M	VPS26A	NCOA1
SNORD77	ADCY5	MT1H	ANXA5	PTPN13	TNFRSF10B
SRA1	MCM2	LAPTM4B	SNORA29	AKT3	AFF1
LOC100507334	DPH5	IGHA2	INTU	RCC1L	CERK
EHF	ATG9A	PART1	SETDB2	CACNA2D1	DIAPH2
HIST2H2AA4	GNAQ	CYAT1	SLC16A1	RAB12	DCP2
TRIM59	LRRC71	SEC61G	PROSC	GRAPL	FAM179B
DEFB1	NELFCD	NDUFA7	NFIA	OSR1	ZBTB1
GALNT6	SMR3B	CXCL13	NDFIP2	ADAMTS9-AS2	SLC38A6
ZNF142	RFWD2	MIF	LOC101928625	LOC105377105	DHX29
KCNQ3	LOC150051	RPL36	RAB8B	RNF7	INPP1
KDM4C	HBB	INS-IGF2	GABARAPL3	PHLDA2	MAGI2
KIF15	APOLD1	NME1	NCOA1	SPOCK1	FBXW2
LOC285043	STON2	DNAH3	FGFR1OP2	NKAIN2	MED13L
SMG5	CD200R1	SCRIB	SAP30L	PCOLCE2	CLEC4A
CLRN1	SOD3	MT1F	CACHD1	ZDHHC7	TRAK2
TRPM1	SMG9	KLK7	HIVEP3	SLC30A4	FAM120A
KRT7	SNED1	CENPU	DNAJB9	MGARP	ALDH1A3
AP1S2	GPR135	PGGHG	ASXL3	LGALS8	SEL1L2
LOC100505710	LOC100289361	INHBA	CNKSR2	PNLIP	PRKCA
GPM6B	SRD5A2	RPN2	LOC102725213	GDF11	SCN3B
FAM155B	DCDC2	MYO10	RNASEL	COL6A5	SHQ1
CEP70	SKA3	PLPP3	FAM13B	GALNT9	BDH2
KPNA4	LOC100268168	MAD2L1	SCN4B	TMEM109	GPRASP1
ATP2A1-AS1	ZNF276	NDUFA13	ZBTB43	ZFYVE16	CSGALNACT1
AATK	MREG	ACTG2	SGMS2	FRMD6-AS1	FAS
ASAP1	PDP1	SLC6A8	RUNX1T1	FBXL13	SYNJ1
SRPK1	PRR34	PGRMC1	ZNF277	SPATA31C2	DNAJB9
S100A6	C8orf4	HSPA1B	CCNI	RANBP3	SIPA1L1
SLC6A8	CCT8L2	IGK	ATL1	KIAA0825	MAP2K4
PPP1R14B	CLK2	MRPL13	ME1	AGRN	ATRX
GAPDH	OR8G2	PTPRF	GKAP1	MITF	AMIGO2
JAK3	C5orf24	GSN	SATB1	MED17	RALGAPA1
RAB7A	TCEANC2	IGLV1-44	RPL5	CTXN3	LOC728392
TAF1C	EZH2	CD74	MAP3K8	LOC101927338	IKBKAP
SLC25A16	LYNX1	MMP2	SYPL1	PSG1	TASP1
HK2	NADK2	COX6B1	ANXA3	SPRR2C	THBD
HMGXB3	S100A13	KRT8	LOC100506548	LMBRD1	SEMA6D
THUMPD3-AS1	LOC100288175	IGKC	BMPR1A	SLC38A10	LYVE1
CALR	IKBKE	IGLC1	LOC101930349	OTUD1	ARL8B
ARID4B	DSCC1	LGALS3BP	VIPR2	NPEPL1	TGFB2
LRRC32	MAP3K12	MFAP5	NT5DC1	NFIA	LOC102724562
IQSEC3	DEPDC1	IGLJ3	FAM69A	WDR88	SLC16A5
PITPNM2	NUSAP1	ARMC2-AS1	RCHY1	KPNA6	DLG5
FOLR3	BCL2L11	LGR5	SLC25A46	FRY	YME1L1
FLAD1	MON1B	IGFBP5	CCND2	LOC100288590	CCNG2
LRRC41	ARAP3	CNN3	WNT5A	HCP5B	C1S
ASPM	CYTH2	IGKV1OR2-118	CMTM4	DNASE1	MCUB
GCDH	TCF7	TPM4	CALM3	MUC4	SUPT7L
MAGEA1	FAF2	TFAP2A	PRSS35	LOC100507477	GRB10
DMWD	YEATS2	TXN	SLC51A	AURKAIP1	SPTAN1
BORA	MYBL1	HSPB1	SYNE2	LOC101927610	TJP2
ASRGL1	GPATCH4	DHCR24	TIMP3	ZBTB20	EPB41L3
INTS5	EPHX4	IGF2BP2	AP1S2	WSB1	EIF3L
ALS2CR11	KIAA0101	SST	ZCCHC14	ABCA5	FAM69A
LINC01333	TPBGL	HMGA2	DOK6	ARAP3	GRAMD1C
CACNA1D	MCM4	CLU	TTLL7	FKBP3	TOB1
CDKN3	DDN	APOA1	PPP4R3B	TMEM37	DMXL2
OR9A1P	LOC100130417	ZIC1	RPL36A	POLR2J2	RBM12
DGAT1	FOXQ1	APOC1	ARL4A	USP49	SMARCA2
MXD3	IL36G	OPHN1	MINPP1	CHRNB3	SFTPD
ASMTL-AS1	OR4D1	IGHM	GATA6-AS1	HBD	GTF2H1
TLCD1	RANBP10	MIR3620	ADAMTS9-AS2	IDNK	PPP1CC
INF2	COL9A1	ISLR	PBX3	ZDHHC2	NTAN1
FAM174B	KIAA1217	SFN	CHST9	L3MBTL4-AS1	GNS
LOC100288637	PGP	COL6A3	SLC17A5	GET4	GOLM1
TMPRSS4	RNF25	CRABP1	NAP1L5	PTHLH	MIR5047
FARSA	MNAT1	RAB25	NSA2	WEE1	AP3S1
FBXL22	GINS1	FOSB	BIVM	ARID5B	TCEAL2
MIR1204	SNORD65	MUC16	FEZ2	KCNT2	YPEL5
EXO5	FAM60A	LGALS1	PLS3	GAS1RR	BMP4
SUSD4	MROH1	PTGDS	RNF217	MORF4L2	C2CD5
AMIGO3	SCN11A	BST2	GNG11	PLSCR1	HSD17B4
SAPCD2	LINC01569	SELT	KCNJ8	LOC101928632	HMGCR
ATP5I	CLDN23	COL5A1	LYSMD3	CPEB4	ZBTB18
PPP1R3E	RBM4	MYH11	SLITRK6	PDPN	TSPYL4
NAA38	FUT3	SPP1	TMED10	LMAN1	FKBP11
ATG101	SERINC2	FBLN1	TAOK3	LOC100505555	RAP2B
PRKCA	FCMR	MIR8071-2	RAC1	ODF3L1	RCHY1
PPARD	HMMR	CXCL14	H2AFV	LAT2	ECI2
LOC101060604	LOC102724842	MYL9	SESN1	HRC	ANKMY2
SMIM4	GLDC	MLIP	SCP2	EIF3K	ANXA4
RASGEF1A	DDX17	KRT7	ID2	C8orf49	PALMD
OSBPL3	MARVELD3	CHI3L1	EFCAB7	FGF1	CAB39
DUS1L	ECE2	LOC101060275	ARHGEF10	CALD1	PRKAR2B
PDE11A	STC2	GPX3	SLIT2	LOC100288123	FGF9
MFSD7	DGKK	SLPI	HOXC6	CEP104	RABGGTB
MATN4	FXYD3	CTGF	COG6	GHSR	OAT
CRB3	RAB3IP		SH3GL2	SSTR1	SACS
LOC401261	CDO1		ANKH	TRPM3	TMED7-TICAM2
MAP2K6	TTTY9B		ZNF697	RIPPLY3	PDZD8
STK38	PRKG1		PPP3CB	SLCO1A2	SLC25A44
SDCBP2-AS1	EPB41L5		ZMYND11	TBRG1	PTGIS
PLCE1-AS2	LMO3		N4BP2L1	LRRC37A2	DDHD2
TAPBP	GABPB1		SSX2IP	CRAMP1	CFH
EMC1	LUM		LMAN1	ST18	OTUD4
ING4	VSX1		LINC00842	CDON	CALD1
KIF14	DUSP18		SEC63	IFNA1	ADAM9
OGT	NSAP11		NUDT6	PCNX2	DIRAS3
MEIS1	PRSS2		MAOB	ALK	RAB22A
CHCHD10	LRP8		LOC100507577	C1S	FZD1
ZNF578	AGPAT2		DRAM1	TMEM59	LRRC1
LOC101928047	ECSCR		P2RX7	ALPK1	GRSF1
SFT2D2	PDE4B		TSHZ3	ARHGEF12	PCDH17
TNRC6C-AS1	INHBB		PYROXD1	STUB1	TXNDC15
ANKS4B	RGS1		GNAQ	LOC105376975	LIPA
TM9SF4	C20orf27		KDR	PHACTR1	PIEZO2
POLR2H	EML4		ACAT1	LINC00689	ATXN7
KIF11	LOC286382		BDH2	PROCR	RNASE4
KMT2D	TRAF3		FCHO2	NPFF	PDZD2
BDH1	SHISA2		KLHL36	KLHDC1	TRA2B
LOC101928274	ADGRV1		PLA2G12A	CD84	TNFAIP8
PFKFB4	SPAG1		NLGN4X	LDB3	ROR1
MED20	SBK1		GPR137B	ATXN1	PKD2
NPIPA1	TEPSIN		ZNF112	PAK3	PPP2R5C
GATAD2A	PMP2		MCF2	ADD2	SHTN1
GAGE12D	SEC61A2		ECHDC1	TRIM4	CAV2
TMEM125	KRTAP1-5		SEC62	GLS2	ADCY9
VPS8	PRR11		ERMP1	HDX	LPAR1
MBD1	LZTS3		CAPN2	LOC101928909	FBXL7
ZNF606	PXN		RNF13	LOC101928274	BACH1
ZSCAN16	IDI1		MPHOSPH6	LOC102724250	FLRT3
WDR72	RNF144A		SHPRH	CDHR5	PMP22
RUSC1-AS1	MAPK9		ZNF330	DST	GABARAPL1
CAPN5	FOXA2		ZNF12	JUNB	TM2D3
PYCR1	CCNB2		RAB14	BAG6	ABCA8
CHAF1A	CDH6		SORBS2	COPS8	PICALM
LOC101930583	LOC102723886		DCUN1D4	GIMAP1	SYNRG
ASL	ALDH3B2		CNIH1	SRGAP2C	ICE2
CORO1B	CLDN7		ZNF32	PRMT8	TRMT1L
GJD3	MTFR2		RNF146	REPS1	LRRFIP1
JPH3	CRK		CEP83	STRBP	LOC101930416
SRRT	TTC39A		SOCS5	CIDECP	QKI
XK	DUXAP10		ROCK1	LYVE1	SLC39A6
KIAA1524	LOC51145		FBXO3	GCAT	SPG11
DSN1	OGT		UQCRC2	LOC102725426	ADH5
SCUBE3	CELF3		SRSF11	TMEM63B	IL1R1
LDB1	FAM117B		IQGAP1	LOC729164	TBC1D9
AHRR	DNAH14		TMEM167B	ZSCAN30	GHR
OR7A5	GOLGA3		HNRNPH3	VGLL3	ANXA3
MRGBP	SLX4		TNPO1	KCNB1	CAPN7
DUSP2	AFP		CFC1B	WT1-AS	HECA
MARVELD1	HOTTIP		THAP2	ZNF80	SOBP
RCC1	PART1		LINC01616	MST1	GNAI1
RTFDC1	KLF12		CDC40	SPTBN1	MACF1
PPIL2	PRCD		KATNA1	ZNF816-ZNF321P	ADGRG6
CCNY	TTLL7-IT1		DMRT2	GAS1	UBE2G1
ZNF789	CLDN10		RFPL1S	FCN1	ZNF302
ENG	WFIKKN1		EFNB3	WRAP53	CROCCP2
CSPG4	NOSTRIN		MCFD2	GRK4	SORBS2
ST6GALNAC2	MYO5B		HACD1	PDGFB	CDK17
HIGD1B	LOC101929486		EAPP	NR2F1-AS1	C3AR1
UHRF1BP1	ZFHX4		ZDHHC4	ERN2	LIMCH1
BGN	CPEB3		SOS2	GPR85	LOC101930531
FPGS	TOR1AIP1		MORF4L1	IDS	GNG11
ZNF467	HAO2		PKN2	BDKRB1	ACACB
PSG1	WDR27		TTC19	ARHGAP44	DCLK1
EPHX4	PIGR		NR0B1	TRIM13	INSIG2
LTB4R	CDC25A		IGIP	EDDM3A	CYB5A
LINC01558	CEP41		BLOC1S6	LSAMP	ARHGAP6
MAPK12	CUX1		CLCN3	AKAP11	OSBPL9
PCDHB8	LOC101930112		CAB39	ACTL6B	HNRNPH3
ESCO2	CCNB1		ARPC5	HIC2	SLC30A5
LOC374890	LOC101929683		POLI	CEP83-AS1	SMAD2
SEMA5B	LOC105369635		MIR1182	TFPI	TRAF5
LOC100287852	DEFB119		DNAJB4	SNX25	SCP2
MFSD12	KRTAP2-3		ITPR1	C3orf70	LOC100507577
CADPS	DNAJC5B		USP25	PDS5B	MIS12
GPR160	GAD2		LYSMD2	OMD	ATF1
DHRS13	ZHX2		KLHDC8A	ZNF443	DMD
ZNF384	PBK		PRKD3	C17orf51	BAMBI
DNAJC13	CRADD		FAM179B	AKAP5	ANGEL2
LINC01296	ZNF503		GLIDR	CCNI	CCND2
CLMN	CNNM2		EMP1	SLC19A1	ATP2B1
POLG	CD6		NSG1	ITGA1	REV1
MIR6834	DCHS2		CRYBG3	PKD2	HTATSF1
ADAR	LOC100505918		TET2	OR7C1	MEOX2
POLH	AGMAT		WDFY3	ALDH1A1	IKBKB
VMA21	TINCR		PCED1B	UBN2	PLCB1
UBAP2L	PCDHB4		VMA21	CAST	ZBTB20
MYO19	PITPNM1		GLT8D2	DENND5B	ATP11B
HTATIP2	IDH2		PARD3B	FUT9	SEH1L
PSME4	CSRNP2		DPY19L1	MBNL1	YLPM1
ATE1	CLSPN		TMCO3	CTLA4	INSR
TSTA3	CA7		PRR15	CMAHP	AKAP9
C21orf58	RTN2		SETX	AGAP6	SF1
TMEM139	CLUH		TWSG1	CROT	ITPR2
SNRPB	SMC4		AGTR1	ILDR2	FANCL
LOC100996345	PPM1F		FAT4	LL0XNC01-116E7.2	BPTF
MACC1	HIST1H2AJ		LNX2	ITSN1	MAP4
ZNF511	PPP1R9A		LOC101928718	OR6B1	LUC7L3
MARVELD3	RELN		ABCA5	ZBTB10	COLEC12
F11	MAS1		SPRED1	PPP2R5C	TERF1
NSUN5	VAMP4		RAB33A	LINC00184	B2M
LINC01312	EPT1		GRIN2A	ST3GAL3	SLC7A8
CSK	TRADD		REV3L	PCGF3	SEMA3C
KAAG1	PFKP		CTR9	DCAF8	STXBP3
AJAP1	SAGE1		C9orf72	MGEA5	ATP6V1D
MYH14	LOC100506125		TMEM106B	AMDHD1	ATP5A1
SYT7	SLC44A4		RPL15	FCER1G	LOC101929500
TBXA2R	LSM4		OIP5-AS1	DOCK11	HSDL2
LYNX1	NIPSNAP1		SDCBP	REV1	SUN1
KIF1A	MID2		L3MBTL3	MCL1	ADRA2A
SLC27A3	BACE2		SMARCE1	SMAD3	ZNF395
OLFML2A	NPAS3		TSPAN5	CAV1	GHITM
HKDC1	KIF18B		FAM98B	CNN1	ATP5L
MTBP	DUOX1		USP53	DGUOK	ANK3
SLC35C2	BIRC5		PAX8-AS1	VPS37C	STX12
RFX5	OR2H4P		PALMD	SNORD50B	NR2F1
GMEB2	KCNE1		DYX1C1-CCPG1	HTR2B	GCC2
DDX3X	DIAPH2-AS1		LOC728392	TSPAN5	RUBCN
LAGE3	CRACR2B		NEK7	LOC107984534	CHMP5
SNORA60	ASRGL1		DKFZP586I1420	VIL1	TCF4
CLUH	SP110		OGFRL1	LINC01583	SCG5
LINC01618	LOC101927181		AKAP9	ATRNL1	KLF11
SKIL	LOC102724561		CARD16	PMCHL1	ZNF226
LOC100506274	FAM30A		ATF6	BTD	TCF21
ACP6	MYB		BEX1	SLC2A5	SETSIP
MIR4454	TNRC6C-AS1		FAM220A	GABRB1	TRA2A
ATP5S	CLDN19		MGP	SMAD5	GLIPR1
SIPA1L3	PRR3		FRMD4B	UBE2D4	C1GALT1C1
MAPKAPK2	PAK4		ZNF106	LRRN4	ZFAND6
LYPLA2	ADAL		ACOT9	CYP2B7P	SLC35A1
SOX13	LOC645513		SETSIP	SPPL3	IMPA1
TRNAU1AP	CEP70		SEL1L	QKI	MDC1
RAP1GAP2	CENPU		BTD	PPM1A	RCBTB2
HIST1H2BK	SYNE4		RALGPS2	TJP2	DOCK4
CRTAC1	E2F7		OMA1	LOC101927066	PCMT1
MCL1	C9orf16		CYS1	DDI1	FERMT2
PRSS2	SNTB1		PTGIS	RNF13	ALDH2
ZC3HAV1	CCNA2		PTPN21	MIR4745	EIF5
H3F3A	DNAJC22		GPHN	LOC101928238	MYRF
TMEM147-AS1	ARHGEF40		RDX	RAB11FIP3	WDR47
NETO2	SPRY1		IFNAR1	ARX	SRSF1
CCNB3	ARG1		PCLO	CBLN1	SULF1
RPS19	SRP72		COL3A1	GYPE	UPF3A
ESPN	NBR1		TOB1	SHC4	PTCH1
ARHGEF2	CNPY4		ARHGAP32	MAGI2-AS3	PTGER4
MCUR1	PSG7		CCT4	ZNF587B	RBFOX2
EIF1B-AS1	AFF4		LOC107984282	HSPB11	NME7
RAB15	CCNE2		ARG1	DLGAP1	KRR1
INSL6	RAD51AP1		FAM20B	CFAP221	EFNB3
HSPBP1	DDX21		CCDC50	AGBL1	DPP8
HMGA2	FANCI		LSAMP	LOC100506860	PIN4
COL9A1	BARD1		KTN1	ECHDC2	ATP7A
ENDOU	GREM1		VAMP7	MRI1	P2RX5-TAX1BP3
KLHL25	IRAK2		SPG11	MCTP2	THAP9-AS1
SLC12A7	BACE1		BST1	L3MBTL3	FUBP3
HIPK3	TFB2M		CDO1	POLR2J4	UPK1B
TNFRSF12A	PKP3		CUL4B	BNC2	REEP5
FANCB	RASAL1		RGPD6	ZKSCAN2	FHL1
SLC23A3	GALNT6		CANX	CUL9	GABARAPL3
SKA3	HS6ST1		RBBP6	SMIM2-AS1	FBXO3
ITGB8	CAMSAP2		ITM2A	SLC30A6	PSMB1
THY1	GNG4		SNX3	CEACAM7	CYBB
NECAB3	KIZ		MDH1	HABP4	STAG2
C2CD3	CLCA4		HOOK1	EGFLAM-AS2	HMGN4
USP35	TK1		PCGF5	ONECUT1	MGEA5
GEN1	LOC101927137		GNA13	CFAP43	UNC119B
MIR142	YME1L1		FBXL5	EPS15L1	UBE3A
LETM1	BIN1		PTPN13	CDK19	RBM25
CASQ2	KIF23		DAZAP2	LRIG2	CBR4
ACTR3	C20orf203		ZDBF2	PSD3	NEK7
SSTR1	DIS3L2		PPP1R36	VWC2	CLIC5
MATN1	CDKN3		NTNG1	ENTPD3	PIGK
COL9A2	ATP6V1B1		STX12	RBMS1	DPY19L2P2
ILDR1	ERBB2		OGFOD1	MKL2	TGFBR2
RIMS3	FAM178B		PRNP	TCF21	SOS2
RHBDF2	LRCH4		NUDT11	MMP16	ABAT
LOC100505942	LOC101928841		WDR61	EFEMP1	CSF2RB
INTS3	CELSR1		KLHL7	DNHD1	CHMP2B
TMEM184B	TMTC1		DHX15	TCEAL3	PBX3
RPL32P3	KIAA1143		ARMCX4	HELZ2	ZNF83
LEAP2	UGCG		TXNL1	IGH	BTF3
ROMO1	DAB1		LEPROT	POLDIP3	KCNJ2
AQP6	CA8		DNMBP	DISP1	FAM129A
FGFR1OP	GTPBP3		CACNA2D1	DTWD1	UGP2
TACC3	GPSM2		EFNA5	EIF1	RRAS2
TIMM8B	CFAP65		LAMA2	DIMT1	NFIB
NUP210P1	PIPOX		DRAM2	GNAT1	FAT1
GAK	NRGN		RNF130	TMEM168	PJA2
TRAK1	TXNDC2		MPDZ	LOC93463	NCF2
CABYR	MLX		RCBTB2	LOC101930349	ZCCHC8
LOC101927523	BBOX1-AS1		AMHR2	OTUD7A	PTPN13
ME3	CX3CL1		GPBP1	ANKRD36	CAMSAP2
GTF2IRD1	PTX3		RELL1	PRCP	IRS1
FLOT1	RACGAP1		TOR1AIP1	KCNA4	PPIP5K2
LOC100507670	RRM2		PSMB1	GLG1	DRAM1
LRIG2	INPP5K		PCOLCE2	CCDC50	SNORD14D
CNP	NT5C2		TRIM13	FAM106A	ITGAV
CCR7	TRIOBP		ZFX	PRICKLE2	DAAM1
C21orf62-AS1	CYP3A4		GAB1	ZNF546	KDM5B
PKD1L1	ZNF93		FGF7P3	PRDM5	ARID4B
RAE1	FAM49B		PLEKHA7	PSMA3	EIF1B
ABCA2	KLRG1		OPTN	MBTPS2	MTSS1
MND1	C18orf54		ABHD13	DSCC1	PPFIA1
ALDH1B1	HIST1H4H		JMJD1C	DCUN1D4	BTN3A2
SMC1A	RAB3GAP2		RFESD	PLSCR2	OARD1
FAM111A	WASF2		ATP2C1	FCF1	ZNF277
TCIRG1	SLIT3		SMPD3	USP53	CFDP1
NACC1	CDC20B		FERMT1	CDK2	ALG11
CHPF2	KRT17		FAM46A	ZNF652	SYNE1
ARFGAP1	C16orf70		PPP4R2	IREB2	VSIG4
TRIB2	SPEF2		KLHL9	PLXNA3	RBM26
SNHG17	GSG2		SON	YPEL2	CKAP4
ARF3	PCSK6		CDH11	SEMA5A	SYNE2
PHKG2	ZNF704		EIF3F	DHRS4L2	BTN3A3
WWTR1	SNORA74A		PDE1A	LOC102724814	PNMAL1
RIPPLY1	KLK8		SPOPL	FOXE3	SERINC5
GET4	ZNF492		PREPL	METTL25	HNMT
CHMP4C	SDC1		HSP90AB1	DHDDS	ROBO1
LYPD4	FBRSL1		C14orf166	NAV3	SFPQ
BOLA2	DOK4		ANO6	ITPK1-AS1	TGOLN2
KDM5C	HIST1H1E		ZNF302	LINS1	IL13RA1
LOC286178	KCNA1		SPATS2L	C18orf8	MIR4680
LHX4-AS1	PABPC1L		CD164	XYLB	KYAT3
IDH1-AS1	WFDC21P		PIK3IP1	PTPN1	UTP3
GOLGA2P5	SPN		GMFB	LINC00266-1	HSPA2
WDR90	MIR4657		TMEM47	SUPT7L	TIA1
EXOC3	LOC403323		TCEA1	SP100	VLDLR
C2orf82	OIP5		MLH1	CMTM4	SDC2
TMA7	MBOAT2		PTGR1	LOC101928251	PIK3R4
DEFB126	RALA		ATP11C	PMS2P5	SEC24B
ST8SIA2	GBP5		LOC284578	LOC101927647	NFE2L2
ERVMER34-1	TSFM		PAXBP1	SUZ12	HPSE
LOC100507336	BRIP1		GRAMD1C	LINC01133	SNRK
ATAD5	SLC7A1		IK	ARID1A	SKP1
CASKIN1	HOMER2		HSD17B11	AFF4	MUT
CABLES1	SLAMF9		AKAP12	CAPN6	COL4A5
GZMB	KDM7A		ISCA1	MYT1	EPB41L2
HOXB7	FLJ41455		BTRC	ING4	SYNE3
PPM1H	DUSP23		ZNF559	IL11RA	CHORDC1
MANEAL	AFTPH		ZDHHC17	PARD3B	TCEAL4
IGFBP2	ABHD1		RPL3	NUP214	ELOVL5
TBC1D7	LOC284561		EIF1B	LINC00238	ANXA1
RAB27A	NPBWR2		BBS9	HIVEP3	PRNP
FOXK2	CEP85L		CNTNAP4	BIVM	KLC1
WFDC10B	LOC732360		DOCK4	AGAP9	FOXO1
IGFLR1	HBEGF		PIGK	RAI1	MAOB
TBX2	LOC105373065		HERPUD1	ADD1	NAT1
CASP2	MAD2L1		MIPEP	CASK	SMARCA1
EMID1	NRXN1		RPL36AL	RP9P	KLF10
CENPE	SCAF11		CDC16	HAUS2	UBE2J1
ITGB2-AS1	PTP4A1		REEP5	RAB11B-AS1	CCDC47
MMP7	MINOS1-NBL1		AGGF1	MXD1	USP7
GTSE1	KREMEN1		CDC14A	EOGT	OSTM1
C22orf42	ASB2		TMED5	FGFR1OP2	SAT1
LARP4B	COL1A1		GCNT1	MAP7D3	ATP1B1
TAS2R39	SEC16B		AMZ2P1	MGC24103	NEBL
MMP1	GPR160		KBTBD7	TOB2	AGL
PAK6	HIST2H2AA4		CD200	CD86	OGN
GSDMD	RMI2		SGK1	OSBPL1A	BNC2
WDR43	TBX21		FAM200B	KIAA1328	RIOK3
COL22A1	CD1A		GABARAPL2	PSMG4	RARRES1
TYRP1	MASP2		TIAM1	GPR34	FBXO28
ZNF391	ZWINT		CCDC126	BAMBI	APIP
TFE3	CMTM7		IREB2	SERTM1	FBXL5
ANAPC7	TES		CNTN1	CNOT2	CDC42BPA
C21orf2	PHLDB1		HTATSF1	DOPEY1	EVI2B
FKBP4	IBSP		ATM	PEG3	GOLGA8N
FKSG49	CENPN		PTPRN2	CAND1	RAP1A
SUSD2	LOC149684		HACL1	FLCN	TNXB
NSUN5P2	FAM83H		CBLN4	CXorf57	HS3ST1
SLC2A12	HS3ST2		CSDE1	IGHD	SRSF7
PTCSC1	SCGB1A1		CRYZ	CLK4	SMCO4
S1PR3	CEPT1		PRKG1	PRICKLE3	CDC42EP3
ZNF618	KIAA0586		CNTN3	LINC01512	DNAJA1
HELB	LOC100421171		KLHL31	LOC101930400	ATG5
BHLHA15	MORC1		TVP23B	NUMB	FGL2
BORCS8	CDC25C		CALCRL	ZEB1	CFHR1
NCAM1	SORCS3-AS1		SOCS6	MAZ	GATA6
LOC100505782	ASS1		KIAA0368	DNAI1	HACD1
MRPL45P2	LCN2		LOC101927705	LRRC75B	NAA16
RPAP1	XDH		NUDT7	TBC1D2B	SH3BP4
BHLHE41	STK35		SUB1	S100PBP	CD53
MIR4640	CHEK1		RNF180	APAF1	ARMCX3
VANGL1	BCRP3		GOSR1	LY6G6F	TMOD1
USP28	GRM5		S100A8	IRAK3	ABI1
C3orf80	KRT23		ZNF300P1	LOC101927143	PNMA1
LINC01410	MXD3		CGRRF1	DSE	LEPROTL1
LINC00674	TMEM108-AS1		PDZD2	MIR1182	GATA4
TXNDC2	VWA3B		DDX50	CSGALNACT1	MFAP3L
ST3GAL3	C1QTNF9B-AS1		RAB30	MUM1L1	RDX
CGB7	MYO3B		UBE2I	ANO4	PTPRC
LOC100996506	NIPSNAP3B		RNF6	KLHL6	NDN
PPP6R1	LOC100507165		RYR2	MIRLET7D	TRO
TP53I11	HIST1H2AM		NAAA	CNTFR-AS1	LOC101927705
DPP9	PREX2		ATG14	FNIP2	MEF2A
ZNF552	SUSD4		ZNF521	RTN1	CYP2B7P
SLC4A7	PI3		TBX18	ATP8B3	ACSL1
WSCD2	MFGE8		CAPN7	CSDC2	RPLP0
ANP32E	MRPL42		PAPOLA	RNASE4	MYCBP2
ARL6IP4	SLC25A33		HSPA2	THBD	AVL9
LOC102725263	CCDC168		FAM221A	MAP2K5	CHD9
TRMT1	TACC3		RGS2	CDC16	SNORD23
GOLGA6A	LGR4		IL20RA	NRG2	ODC1
LOC100509764	LOC100130502		MAT2B	FAT3	MFSD1
LOC730101	LILRA4		CLK4	TCEB3-AS1	SQRDL
RAP1GAP	ANGPT2		TBC1D5	SH3PXD2A-AS1	MS4A6A
TPMT	PER2		CPNE3	SNAP23	PYROXD1
BANCR	TPPP3		GABRA2	B2M	RWDD1
TMEM63A	KCCAT333		SESN3	DACT3	PLA2G4A
LOC101930075	TFAP2A		IFT88	MGRN1	RAB31
LOC101928291	ITGB8		MPHOSPH8	PELO	CLIP1
UNC5B	MYO10		TCEAL1	CBFA2T3	C3
C18orf25	B3GALT6		C3	AP1S2	GNG10
SHPK	LOC100130987		AIMP1	PPP2R2C	NDUFA5
PRSS3P2	MIR1199		PWP1	ARHGEF10	UQCRC2
VWF	C9orf66		TPM1	SCN1B	WDR11
SOX9	HIST1H2BJ		ZNF226	ABI2	CETN3
LOC284513	MIR490		PPM1L	CCDC171	ABCD3
ESR1	HIST1H2AL		GALNT10	GAREM1	EPS8
TMEM169	URB1-AS1		DHX29	TOB1	SPAG16
SOGA1	UNC5A		MCOLN2	EIF5A2	ZNF451
CCSAP	CMTM8		AQR	CFC1B	TJP1
UBALD1	ZMYM3		RIOK2	SLC25A37	CRNKL1
NLRP1	ZNF561-AS1		ATXN3	TLR4	PRRC2C
LINC00454	CKS1B		UBR2	PDLIM5	COPS2
GNRHR	FASTK		CIRBP	KCTD1	HEXB
DHCR24	C11orf49		ISOC1	STRN	C5orf15
GOLGA6L2	TMEM67		LPAR5	LRAT	SYBU
CHST1	RNF175		SNX2	EPHA1-AS1	H2AFV
GRK6	KIAA1549		APH1B	LYG2	SLC30A9
ZNF783	ZNF717		PLCG2	ENTPD5	SUCO
NEB	KIF18A		PYGL	LOC102724537	DYRK1A
RAB1A	CHD7		PPP2CB	YIPF2	PNN
NEURL1B	SLC25A10		C6orf120	LINC00116	SERPING1
ATG7	ME3		ZCCHC9	LITAF	GREB1
LGR6	SNORD112		DPY19L2	ZSCAN12	TMEM14A
RAD54L	LOC101929645		ZBED8	DTNA	NLGN4X
SHROOM1	SH2D3A		RASSF8-AS1	KLF4	VPS13B
MBD6	ZNF556		ARID5B	PTPN2	ZCCHC10
OTUD7B	RASL11A		CDK7	DYM	LOC101060747
GPR39	FAM171A1		YIPF5	LDOC1L	FNBP4
GRIA1	NPAS2		SYT4	PRAP1	SLIT2
KPTN	NEK11		NIN	ADAM7	TMEM165
THADA	TCF25		LZIC	AXL	LDHB
CCL28	MIR22		GNPDA2	ITPR1-AS1	ENTPD4
SIX3	PEA15		RPRD2	LOC100996760	AMOTL2
ZNF672	TMEM185A		AMD1	ELOVL4	HLA-E
OVOL1	ZNF367		KLF3	PRKACA	WLS
TRIM42	LGR6		KIF13A	DGKE	RAB21
NPM3	ING1		PDPN	CNRIP1	HERPUD1
GGT7	MAPKAPK2		SUCLA2	SCARB1	SPRY1
PLEKHH1	CAPS		C8orf88	ALDH1B1	SERINC1
SNHG17	FOXP4-AS1		TDRP	TLDC1	CTSO
HOMER2	CBX2		VPS13C	CHAMP1	ZFPM2
LOC441666	LOC102725420		FKBP7	CNNM1	PID1
FAM111B	USP18		ACSL1	PPP2CA	RCBTB1
HIST1H1C	ELOVL2-AS1		NR2F1-AS1	U2AF1L4	GALNT1
SPSB1	KCNH8		SNHG4	SERPINB13	ASNSD1
MIR424	ADRA2C		CD59	LINC01361	ALDH6A1
KAZN	LEMD1		MFF	NEDD4L	TPM1
LOC100129503	C5orf34		LRRFIP1	ANKHD1-EIF4EBP3	ALDH1A1
TTC39A	PPP1R14C		MEF2A	RFTN2	STAM
PLPP4	NDC1		CDC42EP3	BRMS1	CBFB
IRAK1	CCDC85B		ZNF641	INTS6-AS1	COMMD3-BMI1
ATP6V0B	HTR3A		ADAM9	ENTPD7	KIAA0232
BCAN	ST3GAL6		RPF1	SP1	RB1
HIST1H2BH	SIX4		NAALAD2	CYP3A4	RNF111
MCM3AP-AS1	FAM81B		C4BPA	BDH2	CREB3L2
SDHC	ADRB3		BACH1	TTC28-AS1	C4B_2
CLEC18A	LLGL2		MRGPRF	AGFG2	GOSR1
PLEKHA5	GEN1		MRPS31	ZNF214	CD164
LINC01089	LRIG1		SOCS2	RPRD1B	EIF4G2
FANCE	GPD2		HNRNPD	TNFSF14	WTAP
HIST1H3F	LOC642533		RAB9A	RPL35A	PIKFYVE
CYP1A2	PSPC1		KANSL1L	LOC401220	UBA3
DIAPH3	PTH2R		SEC24B	AKR1C1	HEXIM1
EGFL6	NAAA		SIK3	CCDC82	WAPL
MYO6	PPM1G		CFAP36	LOC100507353	HTRA1
CAPN12	PCCB		MOSPD1	TSHZ3	CLK4
SCAMP2	HMGA2		HS6ST2	L3HYPDH	JAK1
ITPR3	TMEM45B		TBCEL	LOC101929125	TDP2
GFAP	PLAG1		RICTOR	UBE2D3	CXADR
DGKK	PRSS8		ARL6IP5	MAP3K5	LAMB1
BCL2L14	LINC01098		CHIC1	TMEM255A	TOR1AIP1
C11orf71	LAMC1		DYNLRB2	LINC00620	RPL31
TM4SF18	SPP1		XPA	SLC25A48	RAB11A
IBSP	PRR7-AS1		ATG2B	CDK5RAP3	DMXL1
LINC01138	CD9		CDC14B	VIM	SKAP2
FUT8-AS1	LOC613266		C9orf84	HEXIM1	KDM6A
RAPGEF5	PPIAL4C		EML1	S100A8	AUH
RHBDD3	PSG1		SPTBN1	PNPO	HP
TBX1	INPP4A		CCDC110	FAM210A	CAT
CXCL16	TACSTD2		SCCPDH	LOC101929373	DST
CDCA2	CIB1		SUPT7L	EWSR1	SLC30A1
BACE2	LOC100507334		COPB1	LOC100134040	KLF9
HEYL	CXCR4		DENND1B	VTI1A	EMC2
POTEM	HIST1H1C		MAGI2	XPO6	ID4
NIPSNAP1	UGT8		LINC01279	FAM65A	AMMECR1
F2RL1	KIN		DCBLD2	TMEM259	PLXDC2
MYLPF	KLHL31		ARHGAP5	LIX1L	SEC14L1
LOC105373150	CEBPA-AS1		HINT3	PEG3-AS1	MED4
CT55	LOC441204		SH3RF2	TACC1	RPS6KA2
UQCRHL	UNC5B		NFE2L2	GRIPAP1	UPK3B
LIPG	SSB		TMEM87A	TEF	MAN1A1
SMARCA4	IQGAP3		YWHAB	LOC105370943	AHSA2
EIF4E	SASS6		NPC2	HOXD10	ZFYVE16
NRSN1	LOC100130429		TBC1D8B	ADGRD1	NOC3L
LOC100505938	DEPDC1B		ATXN10	LRP12	DEK
RPF1	HIST2H2BE		TMEM50A	TDRD10	PI4KAP1
NKD2	VGLL1		MORC3	CIRBP	HNRNPA0
MCM6	RAD9A		LRRN4CL	DLG5	RAN
TCAIM	SYNDIG1		NRXN3	AHI1	ATP9A
OR51B2	RPS6KB2		SLC35G2	PLXND1	ZFAND1
GART	CDC6		NEFH	KCNJ5	BRD8
LNPEP	ARHGEF19		MAGEH1	LOC101928886	LAMP1
LOC79160	WNK3		MAGI1	DNAL1	RPA1
ST14	FAM71A		NMNAT3	CCDC69	UNC50
AGBL5	BAIAP2		RGL1	AVPR1A	ARID5B
LINC00636	LOC646482		CNOT10	STK32B	NR2F2
DPM3	RASSF10		CHD9	SLC25A21	LY75-CD302
SRD5A1	XK		IKZF5	PARP10	DCN
LOC102724993	EHMT2		ACSL3	IL16	VAMP7
MUC16	DPP7		NT5E	RNF19A	ADAM10
RAD54L2	PCDH7		COBL	MYZAP	LOC100507577
C17orf80	IL13RA1		PSMC2	TFDP2	TLK1
ARL17B	LONRF3		FKBP11	METTL26	MS4A4A
BCL6B	SRD5A1		SREK1	CSF1	SLCO3A1
CASC7	IQGAP1		FAM122A	CYP19A1	SPTLC1
CHD7	PGM2L1		FBXL3	PCDH17	PRKD3
FBXO46	PQLC2L		NKAIN2	CDC14A	GJA1
TSPAN15	NAALAD2		SLC25A21	SVIL-AS1	NUP153
AKT2	FAM107A		CDKN1B	XKR6	CDKN1B
TRIO	DEFB1		USP47	SLC15A1	CSTA
DOPEY2	XKR4		FRMD6	LRRFIP1	MAP3K4
NRN1	CLEC16A		GABPA	PHTF2	TSPAN8
NCOA5	XPR1		TRIQK	SLC16A7	PPM1B
KIR3DL3	CHAC2		ADAMTS3	TNRC18	KIAA0485
LOC101929988	CKAP2		ZC3H14	MED16	CX3CR1
MIR7703	LOC100507353		ATL3	MARCO	CREBBP
PACSIN3	C21orf91		PWWP2A	ABI3BP	NACC2
STOML1	ST14		B3GALT2	SAMD8	AASDHPPT
CPSF4	NIPAL2		TAX1BP1	PTPRD-AS1	TUBGCP3
FBXL17	LTB4R2		TIMP1	SCD5	CBX1
RNF40	MYT1L		S100PBP	MKI67	LZTFL1
KIAA0040	BZW2		RBMS1	ZNF436	MCFD2
HIGD2A	LOC100996681		PARVA	ZNF542P	MIR4738
NR2E3	TAF7L		DOCK10	CLECL1	BECN1
JPH1	PIK3CB		HNRNPM	TPD52L1	RBPMS
SLC13A5	LOC100505984		SPATA6	PTCHD1	GATM
RPRD2	MRPL15		NUP37	NKX2-5	MICAL2
LINC00563	PSME4		LRRC49	MSMB	DYNLT3
UQCC3	ZNF335		CCBE1	KIDINS220	SGMS1
TBC1D5	ANKS6		NUDT21	FEZ2	SMARCE1
ZFHX3	ENTPD3		TBC1D9	DHRS9	CLIC4
RAD18	TAF2		MIR4680	ARMCX5-GPRASP2	SGCE
LOC105369705	GDF15		KBTBD6	SLC16A1-AS1	DYNC2LI1
C15orf39	CNDP2		BEX5	FMO5	CCNC
IKZF1	SFN		ACSS3	NRDE2	MMADHC
CCDC130	OPA1		RHOU	SSPN	GLT8D1
AMN	OFCC1		FERMT2	MAP3K8	TMEM123
BLOC1S1-RDH5	VDAC3		FOXP1	FNTA	SRSF11
KCNK12	NDC80		HNRNPA0	HNRNPA1	TDG
WDR12	EIF1B-AS1		EIF5	LPCAT2	TTC3P1
BTNL9	MEOX1		RRAS2	LINC00857	KRT19
AGFG1	FAM109B		FAM63B	LIG4	LAMP2
SOX12	POLE2		SCFD1	NEURL4	NMRK1
COL13A1	SMOX		TTC27	ARHGEF6	LSM14A
RBCK1	KRT14		ETF1	LOC100130331	CRYZ
RXRB	KAZN		GSTA4	PBXIP1	BEX4
LLGL1	RNF125		SLC15A4	CRIM1	DENR
NOLC1	RAPGEF3		ATP7B	TMEM132B	SPTBN1
DAG1	PLAA		PEX7	EFCAB6	MAP4K4
LINC00598	SLC26A8		BNIP3L	ALDH1A3	RANBP2
GFOD1	ZNF165		RBPJ	LY6G5B	PLXNC1
MCM8	LOC100288570		RAB29	TLE4	NAP1L1
PRKCI	EDIL3		SWAP70	MTUS2	LOC101928625
CKS1B	LGALS14		ZNF615	PLSCR4	FOXO3
HAUS5	TMEM214		RNF141	ADGRF4	SH3BGRL
C22orf34	GS1-124K5.4		ADPRM	MIR1908	MBD2
CELF1	LOC101926907		FAM210B	DPP10	MKL2
PDE9A	TICRR		RSPH3	GABRA2	PCDHA1
RABL3	SMARCD2		TMEM59	OGT	PEG3
HELZ2	S100A14		TP53INP1	CASKIN1	HNRNPM
AURKB	WHSC1		UTP4	CCNL2	C11orf58
HRH4	CASZ1		FAM107B	MTPAP	SEC22B
LOC100505658	ABHD17C		RSL1D1	PRRX1	KLF4
ACSM2A	PUF60		PDK3	ZADH2	MRC1
MRVI1	FAM181A		FBXL17	NT5E	TOM1L1
ZGRF1	ZG16		DIRAS3	FBRS	GOLGA8A
BIK	SEMA4C		SMIM15	PDE7B	HIPK1
MCF2L	IFNL1		FAXDC2	LAMA4	CNIH1
DTX3L	C1GALT1		SP3	LOC644135	KDM2A
GUCA1A	C18orf61		ZNF84	ZNF671	ARHGEF3
KCNV1	ACSM2B		FAM8A1	ZDHHC8P1	CRY1
ZNF827	LOC102724165		SULF2	LRP1B	UAP1
LOC284661	IMPAD1		ELOVL7	GLRA3	TRAM1
SLC39A14	NAIF1		PPP2R2A	GATA6-AS1	HIBCH
STRA13	BARX1-AS1		EGLN1	IGF2BP2-AS1	BIRC3
TJAP1	CCND1		DSTN	TWF1	TM2D1
NUCKS1	EBF1		DYNC1I2	GPR42	CNOT2
CNPY3	CREB3L3		HDHD2	HS3ST4	CCNI
KIAA1161	SLC25A42		ODC1	NALCN	IER5
NUB1	SCGB1D2		RTF1	RHBDL3	HERC5
FAM224A	MEGF11		IMPDH2	PDE3B	ARMT1
OTULIN	C1orf116		CRB2	AHSA2	CUL5
CCDC36	LSMEM1		PLA2R1	NLGN4X	CD163
CXCR4	LARP6		PPP1CB	LINC00889	TNS3
FANCG	ZNF645		TBC1D19	SIGLEC11	UBB
ATP2A3	POU2F3		LOC100288911	ANXA1	SNURF
DDRGK1	HIST1H3F		GYG1	MALAT1	ENC1
TAF15	COL12A1		SCYL3	SBSPON	SOCS5
MAP4	NOS1		RWDD1	CEACAM8	SEC23A
FBXL18	OR7E14P		C14orf28	LIMA1	SELENBP1
LOC101927131	ACOT8		FAM155A	CASC4	EGFR
MRPL12	RNA45S5		LOC101930115	EHD1	HSPA1B
WISP3	UBTD2		QKI	MED13L	CCNG1
S100A2	OR5V1		GNB5	UFSP2	SNAP23
DLGAP4	TBC1D7		PCYOX1	ASB14	ATG12
LOC105375839	MIR3150B		CNOT7	DCN	FOXN3
ST18	LOC339166		SEL1L2	ARMC8	CTNNAL1
UNC13A	HDDC2		IL16	CPED1	CXCL6
EWSAT1	FTSJ3		MCC	INPP4A	PPP2CB
FZD10	LINC01270		FAM126A	NR0B1	AADAC
LINC00173	NLRP7		PAIP2	LINC01541	PCM1
UNC79	FJX1		GFRA1	RORA	GBP2
TYMP	LOC100996634		CLOCK	MYO1F	ACTR6
ASTN2	LMNB1		TMCC1	OR7E19P	CA12
PAX6	MXRA7		MAN1A1	ACTB	ANKRD36B
NSUN5P1	LOC643923		ENPP5	NOL6	ALG5
IZUMO4	BMPR1A		PEG3	GABRB2	PDGFRA
SFRP5	CCNE1		RFXAP	N4BP2L2	SNAI2
C8orf82	GPR39		GSTO1	EMP3	PKP2
LOC105373764	FKSG49		FAM120B	FRAS1	TGFBR3
EML4	ZNF460		DHX40	FBXO7	ATG3
LOC101929662	RHO		PYURF	LINC00671	CTSC
NSFL1C	ARHGAP11A		TBC1D4	PLCE1	FKBP1B
UBE2O	LOC102724660		UTP18	PIGO	KLHL2
PRR19	DKFZP564C152		PDZD8	ZNF287	ERLIN2
ELOVL5	SLC35F5		CROT	CUEDC2	EMC7
SNN	FARP1		ARHGEF26	OLR1	SMARCA5
RHD	LOC101928525		C4orf3	LOC730102	KLK11
YME1L1	PPP1R10		IPO5	CALCRL	YTHDF3
ZHX1-C8orf76	CDK11A		ARID4A	HYKK	USP33
HADHAP1	RAD54B		KIFAP3	HMGA1	CD46
FGF8	WDR72		TROVE2	TFR2	RFK
ARAP1	LOC100422737		USP13	MTMR14	CCDC91
SLC38A10	MIR7112		MPL	KDM2A	C12orf29
SYNGR2	C6		FER	HSDL2	GSTM3
SNX25	LOC101929368		CNTNAP3B	SLC44A1	AP5M1
MKRN2	PRSS21		TMX2-CTNND1	ELOVL5	LAMTOR3
PCDH7	PWWP2B		PNISR	SLC17A8	PDIA6
CTRB2	MYCN		CMYA5	FGFR1	SYNCRIP
NKX3-2	HPDL		ERO1B	COTL1	SUCLG2
PIWIL1	ZBTB10		ZC3H12C	AKAP14	PPP1R12A
POMGNT1	OXTR		SNORD24	RAB33A	ESD
PARP10	ELL2		TGFB2	SLC17A5	LOC101930404
TFAP2B	GAS2L3		SGPP1	CHIC2	CD44
SCD	UQCC3		NR2C1	WDFY2	RYBP
MMACHC	LINC01366		PTGDR	FAM63A	DERA
ATF5	ATAD2		ZFP36L2	ANGPTL1	LEPROT
WDR4	COL15A1		GNB4	ZNF226	HPR
COX8C	CLCN4		USO1	DPP10-AS1	TANK
BPHL	NCBP2		NUDT9	DAAM1	UBQLN2
LCN2	CEMIP		PARM1	FBXL7	NOTCH2NL
JMJD1C-AS1	APLNR		NFYB	TIMP1	IGFBP7
IQCF5-AS1	CMC2		RPL36A-HNRNPH2	TRABD	EDNRA
CCDC150	PHKG1		NME7	ZNF354C	RNF6
FAM160A1	EVPLL		THUMPD1	CPEB1	DICER1
TUBA4A	EHD2		SLFN11	C5	HOXD4
TYMS	MUC20		C8orf48	EMC10	LOC100129518
LOC101928841	LINC00284		RALGAPA1	RASSF3	ZEB1
TSR2	KIAA1644		TMEM123	HLA-DQB1	MYH10
LINC01271	RPP25L		ST6GAL2	KCTD16	IFRD1
HIST1H1A	VTCN1		NHSL1	IRF2BP2	PDE1A
MAGEA11	KCNG1		SHISA3	IL18	DKK3
TPI1	EXOC3L4		THAP6	MYT1L	CFD
WDR91	STAT5A		ANG	TMX4	MICU2
SYCN	LOC283194		GALK2	FCGR2B	VCAM1
SFTPC	ZNF503-AS1		CMBL	TBX1	CD14
PXMP4	MIR4656		ISCU	FAM155A	PDCD6
MRRF	HIST1H2BC		SEPP1	IL22RA1	PSMC6
TMEM61	TMEM267		SNX5	PLEKHH2	TMEM100
LOC100506472	SRSF1		ADGRB3	ZDHHC8	BNIP3
NOCT	DUSP10		MAP4K5	P2RX2	SRGN
MTF2	ODF3L2		NACA	HIF1AN	FBXO21
FLVCR2	LTBP1		COL6A6	MIR4435-2HG	ABLIM1
EHD3	APOA1		RHOQ	MAPRE2	GPNMB
SBK1	NUB1		FYN	ATF7IP2	XIST
COX6A1	TNFSF12-TNFSF13		ARHGAP6	CBLN4	G0S2
RGS1	FEN1		ERC2	CXorf21	OSBPL8
ZNF257	DIRAS2		EGOT	MIEN1	TRIM22
LOC100996740	RBM33		MS4A6A	PAXBP1	PEX2
SGO1	ETV1		SLC35A5	MCRIP1	NAMPT
PBK	KIF1A		TMEM87B	DPT	S100A8
BTBD11	GJB1		WTAP	LOC101927180	PPFIBP1
PRKCH	PIAS2		ZC4H2	CFLAR	TMEM45A
MAGEA4	TBXA2R		CEP126	DDX42	PDGFRL
CYHR1	PCA3		SUGT1	MRPL35	LYZ
LOC100506175	MT1E		ZNF24	APOBEC3C	PSMB9
TRA2A	G6PC3		LATS2	DLEU2	SPOCK2
RGS19	TXNRD1		SERAC1	LOC100507424	PLS3
LOC285902	OPA3		PLXDC2	RUFY3	HLA-DQB1
CHRNA3	FGF18		NEBL	PRAMEF11	BEX1
FAM107A	RUFY1		VTI1B	PPP2R3C	CAPZA2
ZFAT	LMNB2		SPAG16	PCNX1	FAM3C
LOC285902	RFXANK		PDGFC	GRK2	GCH1
LOC101060391	ETV6		CCDC90B	PTOV1-AS1	HLA-DPA1
TRIM8	LOC101929540		NEDD4L	ADSS	PLK2
SOCS3	UCP2		CDC37L1	MUL1	CD55
TSACC	HIST1H2BD		VPS37A	MGP	PLOD2
LCN12	MEGF10		PLD1	LIPA	HAT1
ILF3	LINC00682		TMEM64	C8orf88	CDH11
G3BP1	FBXL17		ETFBKMT	PIEZO2	LOC100272216
ZFP69B	PASK		BZW1	MBNL3	EMP1
DNM3OS	ZNF10		CASP4	HFM1	PCK1
LOC101929036	TMEM27		PPP1R3C	CASP8AP2
ELMOD2	KLK7		STXBP3	HEG1
TBX19	TFDP3		DNAJC6	SMAD4
TSEN54	KIAA1524		PDSS2	GOLGA2P10
UBE2QL1	SLC29A2		NCR3LG1	PXMP2
LINC00470	ATL2		KBTBD4	WDPCP
ESAM	MAGI3		HSD17B6	LOC101929759
LEXM	TROAP		BEX4	CFI
LTBR	PARPBP		C4B_2	CNDP2
PA2G4	MIR4640		TNNI3K	CLEC12A
LOC440792	PIGG		CNIH4	ZNF274
GALK1	DNTTIP2		ERMAP	IL6ST
HIPK1	CCNA1		PDGFRA	DDX50
LOC149351	BCL9L		TMEM8B	POLD1
CORIN	OIT3		PLAGL1	FLRT3
CYP26B1	MAFB		MPP5	TRIB1
DIS3L2	RCAN3		FAM171B	BOLL
COL1A1	SST		REPS2	DHRS12
MYEF2	PALM3		ETNPPL	DNM1
KSR2	FAM111B		ARMC8	FGF13
RNF212	LOC101928020		DSG2	KIT
PMS2P3	GALNT3		AMZ2	EIF4B
LINC01260	LINC00408		FGF1	ADH4
DEPDC1B	GPRC5B		RNFT1	LINC00997
LOC100507634	CCL28		ITFG1	ZC3H3
SNORA3A	RFC3		GNG2	ZNF229
SLIT1-AS1	FUT8		GTF2E2	C19orf12
TIMM23B	LY86-AS1		LINS1	MKLN1
ATOX1	IPO4		PNMA1	SRSF3
LOC101929007	GUCY1B3		PSMA1	TFG
TERB2	GSTA3		UNC50	SCTR
FER1L4	KCTD1		RSL24D1	LOC401261
CXCL14	ADGRG5		IMPA1	PTGER3
NRXN1	LOC101927537		LSM14A	PPP4R3CP
L3MBTL1	C12orf80		ZBED5	CREBL2
SNORA16A	BLM		SNX29P2	SPRR3
SMC4	CAPN13		ACO2	SRRD
METTL7B	NOX4		TDP2	ZYG11B
FLJ46875	MYCL		LIMCH1	LOC102724250
ASH1L-AS1	LBX2-AS1		AK3	RERG
TMEM53	ZBTB42		ANKHD1-EIF4EBP3	TMEM74
RABEP2	LOC100233156		ADO	KRAS
HLA-DOA	CD8B		SLMAP	ANKRD22
DNPEP	STAT5B		EPHX2	TDRP
USP26	RIF1		LMBRD2	SNRPA1
RCC2	VPS35		TTC8	MIR29C
GPATCH2L	LOC283475		IARS2	LOC100134445
CTSA	GATA3-AS1		ZAK	HAB1
CAMTA1	GFAP		ASNSD1	LINC00472
CARD10	HK2		SBDSP1	PDE1C
CARMN	ADAMTS2		C11orf58	SBNO1
STX17-AS1	REPIN1		ZBTB44	FBXO10
KCNA2	LINC00574		LOC105371352	LOC101927137
PKP1	LGR5		UPF3A	SMYD2
LOC440982	C22orf23		PEX2	CCL7
UGT1A3	SLC6A11		AGFG1	ATP10D
PTPRB	CELF4		UNC5D	PWP2
NAV1	LINC01551		HSPB2-C11orf52	LOC101927122
DDAH1	PPIF		WWC2	LRCH3
FAM83H	C2orf88		RIMS1	STAT3
LINC01405	MIS18BP1		OTUD1	LYRM2
HAP1	MMP11		SMPDL3A	RTN4R
APC	GPX5		SIGLEC11	OR10D3
WDR1	FGD2		UACA	ST3GAL5
PKM	WISP3		FBXO33	MYCNUT
HDAC8	FAM71F2		FRAS1	MTMR10
BID	ERV3-2		PPP2R5E	HP1BP3
RPL38	GRAMD2		TRIM61	MRO
RUNX3	HIP1		SCOC	LOC283713
JAG2	SHCBP1		MARCO	LOC728061
CA5BP1	SFMBT1		ASPH	XRCC5
LOC100506797	CHRAC1		LOC100507477	LOC102724562
NDUFA10	LOC389906		TPRG1L	FAM127A
PRSS22	LY6K		RNF11	ZNF385B
SAP25	LINC00899		SHROOM3	ZNF408
PPP4R1L	RIBC2		GTF2B	SFPQ
PHOX2A	RNF152		GXYLT2	LOC102724985
EPHA1-AS1	FAM72A		LONRF2	JMJD1C
KANSL1-AS1	LOC105374676		HAUS1	FTX
LOC101927849	SLC26A7		IDNK	DDX17
CBL	LRRTM1		ZCCHC12	ZNF781
MSL3	LRMP		CREB3L2	KITLG
GALNT8	MEIOC		LOC107984534	LOC101927943
ITGA7	GOLGA6L6		CHMP4B	CASP4
LYG1	NR4A1		LOC101930404	C19orf84
LINC00184	LOC105379499		GABRB1	ALDH3B1
TEPSIN	CLN6		TAF7	MAOB
C16orf59	PROM1		TBC1D15	CCNG2
STON1	PTK2		DGKH	ANGPTL2
KMT2E-AS1	PCDHB2		ADAMTS17	SUCLG2-AS1
SMCP	IL1RAP		CLIC5	TRMT44
MYCT1	AOC1		SLK	MTG2
FAM47B	RAB39B		MED4	TMEM176A
PQLC2L	VPS13D		ZNF766	PITPNC1
ANO9	PATZ1		SLC9A9	TXNL1
SSMEM1	EDC3		ENPP4	KLK3
LOC101928589	SOX13		BCL2L13	LY75-CD302
KDM7A	DUSP4		EBPL	PDZD2
CLCN7	SYNJ2		OSBPL6	OVOL2
SSX4B	ERO1B		CPB1	PROS1
LOC101928014	RBMS3		CGGBP1	MDFIC
TRPC4	RAB7A		AHNAK	MUT
ATP10B	CHST6		MBNL2	LOC101060363
MTFP1	PLA2G2D		MTSS1	RPS6KA6
ENTPD1	CCRL2		CASC2	CCBE1
LOC101928560	GAPVD1		AUH	COL22A1
ALKBH6	MIR3945HG		SMAD4	PAFAH2
RXFP1	DNAJB13		SLC25A21-AS1	RSPRY1
HTR3A	USP46		OCIAD1	ENHO
SOX11	MIR3658		RECK	PCDHB12
CPEB3	GRHL1		PRKD1	SERF1B
HIST1H4E	LOC101928269		NPTX1	PTTG3P
LDLRAP1	GH1		PKP2	CLIP4
OR1G1	CHMP4C		ZNF33A	PCED1B
CLDN6	ZNF560		ATMIN	STK26
NUAK1	GALNT2		NR2F1	ITPR2
APBA1	MCUR1		SLC39A10	SLC25A27
IL17C	MAP7D2		RAB18	PIK3C3
TMEM161A	NDUFB7		MIR5047	MICAL2
HDLBP	EZR		TRIM2	DENND4A
AFF3	MND1		DNAJC27	CHST15
ESRRA	NEURL1B		FCMR	LMF1
ERVFH21-1	Dbpht2		RFC1	CPE
ELP6	PRIMA1		CASP1	FZR1
SNPH	ISPD-AS1		CDC26	TECRL
BICD1	ASPM		KIAA1109	MAN1C1
SLC2A4RG	TNNT1		SLC25A3	UNC5D
BCAM	VANGL2		STX2	NXPH2
PSMD2	RPP40		TRMT1L	GYPC
MINA	GTSF1		THAP1	PTPRE
REG4	PRKY		HRASLS	GPATCH8
LOC100505609	QPRT		KIAA0895	HMOX2
TCF15	LINC00459		HMGCLL1	TMEM127
KIF20B	ZNF738		PCMT1	TMEM102
PAK1IP1	IL1B		KATNAL1	CEP57L1
XPR1	L1CAM		PDGFRL	RFPL1S
DNAJC3-AS1	ALDH3A2		SIRT1	FBXO3
RNF207	ATP2A1-AS1		SKIV2L2	DCAF10
LOC101930416	REV1		AFF3	WDR1
LINC01503	GABRA1		FAM26F	C6orf120
DRD3	NDUFB9		GPR34	LINC00427
MAVS	PDLIM5		ELF1	ANXA5
CCDC57	NMNAT2		SOWAHC	MTURN
ATF6B	ADCY1		RNF114	RSRP1
SUGP1	ARFGEF2		TERF2IP	OR13C4
OGFR	NKX3-1		MIER3	C10orf54
GLRX3	NT5DC4		OSTC	CRYGA
HTR1F	ACAP2		PGK1	TMED10
DAPL1	NETO2		ARL8B	PACS2
DDR1-AS1	LINC00176		ZFP90	FOXK2
MORC2	HMX1		ANTXR1	HPSE
KPNB1	NOV		SMIM7	R3HCC1L
OR5K1	TM4SF18		EMC2	WWC2
DNLZ	ISG15		PPID	HNF4A
SLC7A1	METTL7B		PRELP	SLC19A3
BCL10	LAMP3		PEX12	MSL3
SLC8A1	S1PR3		ARNTL	ERMP1
LSM14B	LOC729680		HS3ST1	INTS6L
LOC780529	BTG3		FBXL4	C4B_2
TNK2	AFAP1L2		TRAPPC11	NPY5R
PDE7A	FLT1		PRKAA2	DPYD
ZNF843	CDKN2A		GABRB3	HIBADH
INTS7	SOX5		ZNF471	UGP2
C11orf96	DNAJA3		LINC00909	SLC22A3
LINC00888	NLRP1		ERICH5	HDAC5
WDR34	APELA		STRBP	SEPSECS
SNX32	SHISA9		MBLAC2	KBTBD11
INSM1	ZNF557		KIDINS220	CACNA1G
CYP4F30P	USF3		COL4A5	SH3RF2
SYNE4	PATL1		DPH6	SLIT2
FXR1	IFI27		CBX7	ESD
CYP19A1	RGCC		CUL3	GON4L
LOC101559451	ZSCAN12P1		SLC16A7	ETNPPL
RAB3B	LOC643549		ZNF286B	ADPRM
SPHK2	TPM4		ALG9	AIF1
FAM110A	ARL4C		ARHGAP19	SYT16
LOC728554	SERPINI2		SLC2A5	DTX4
CLDN19	MAGEA10-MAGEA5		SIPA1L2	ID3
EGLN2	ADCYAP1R1		ERICH3	ZNF7
C17orf96	ALDH1L2		C12orf29	GIMAP8
HOXB8	PER3		UBE2B	MPRIP
LOC100287525	LINC00307		INMT	RSPH3
OLIG2	NTHL1		PAWR	PDGFRA
TNNT1	RUNX3		DZIP3	OAS3
APOC1	VAV3		RBM26	PCYT1B
DACH1	CXCL8		PAPD4	MLANA
GUCY1A2	LRRC15		MYL12B	CAMK1D
SNHG4	TFB1M		GAREM1	CD79A
TMCO6	TPM3		TMEM17	DIXDC1
KCTD17	EFHC2		PDHB	PTK2
HMGB3	HSPB6		NFIB	MMP28
LOC101060275	WDHD1		LRRK2	RAB7A
LINC00276	FCRL4		MLLT10	PID1
SLC6A6	RSPH14		WDR7	GPBAR1
KLF12	NCOR1		NR2C2	TPBG
CPSF7	CD3E		DPYSL3	BCO1
MCM5	EXOSC3		WASL	XPNPEP3
ST3GAL6	CETN1		TIMM21	NLGN1
ABCC10	ZNF843		TRIM6	CFHR3
INHBB	CDC7		TXNDC12	P4HA2
MIGA2	ZNF99		SELT	MPZL1
SPATA24	FAM218A		TMEM35B	ZNF277
MYBL1	PRKX		PLIN2	RUFY2
CASC23	ADK		SLC30A1	PNISR
APOE	EPYC		CALD1	USP47
PPP1R26-AS1	TSPAN12		JOSD1	LOC105370941
PCDH1	CATX-1		GDPD1	GABRA4
STK36	DKFZP547J0410		ELAC1	RTN4RL2
LOC100652911	PLPP3		GABARAPL1	NIPSNAP3B
HS3ST2	C11orf87		C4orf19	CAMKMT
C1QTNF5	CDCA2		TUG1	ARMCX1
TSC22D1	CTCFL		CRISPLD1	ATF7IP
PITRM1-AS1	COL13A1		MMP24	IGSF11-AS1
ANHX	SCARNA2		GARNL3	SH3GL2
PWWP2B	ATP6V0E2		PRKCA	MDN1
PSMG4	SLC6A20		SLC30A7	LOC105379426
LOC100130357	MAGEA11		AASDHPPT	MEGF6
NDUFV1	SLC34A2		TUBGCP3	CERK
UNC5C	FAM124A		RAP2C	FAM120A
LOC105377134	PTPRG		GIMAP2	FABP4
LMO4	PLAC4		GSAP	GIPC2
ZAP70	ZDHHC12		SSPN	ZDHHC14
MIR1178	TYMS		RNF38	P2RX5
LOC441204	PRKY		NAE1	TBC1D15
MROH6	SMC2		FMN2	C6orf89
LOC100289061	DNAH6		CNR1	ARHGAP1
SLC5A12	GINS2		LINC00667	GPALPP1
DDIAS	MACC1		EIF1AX	ERN1
DAP3	RTKN2		PKIA	LINC00705
INTS4	TNFRSF10B		PSMD10	NFASC
DPEP3	LRRC28		LAMTOR3	ASPA
HSD17B14	DHCR24		CLDN11	SDHAP3
DHX37	LINC01297		KCNJ2	ANG
CALCA	NR5A2		CLMP	ZFP36L1
KRTAP10-11	EPB41L1		ZNF572	ZNF830
LSMEM1	CDCA3		RAB28	LOC100130232
UGT8	C15orf48		USPL1	FBXO22
PARPBP	GABRA6		HNRNPK	PRDX2
HNMT	LOC441666		RABGAP1L	TRA2A
TNFSF4	LOC105372761		ORMDL1	PLXNA4
ZFP92	POC1A		KIAA1462	PLA2G3
SMARCC1	HIST1H2AH		BPNT1	RCAN2
LOC105371046	MIR4454		ANXA2	SLC39A8
MSTO1	ZBP1		MICU2	ST8SIA1
GLYAT	NANOG		ZNHIT3	PBX3
PARVG	CCDC146		LOC100129973	MAPKAPK5-AS1
UBE4B	OLFML2A		RPRD1A	WIPF3
CCDC88C	TEX15		RABGGTB	B3GLCT
UBE3D	PBX1		SERPINI1	FOXJ3
TMEM52	PLA2G4E-AS1		ATRX	CANX
PPP1R35	SPRYD4		RDH10	ARHGEF26
POFUT1	LIX1		KLHL13	MEIOB
FBXO43	DDX3X		SMIM20	UQCR11
PATZ1	BCAT1		SLC25A27	RORB
TGOLN2	ERVFH21-1		RSRP1	MTMR3
AGMAT	LOC101929133		FECH	CA11
SCLY	LZTS1		C11orf1	MSRB3
FAM149B1	MTBP		UFL1	LOC101930578
PTPRS	COX6A1P1		DPP6	RNASET2
MAPK15	ZNF829		RIF1	STXBP3
ELK4	NEIL3		IGFBP7	NSUN6
EML2	COL4A1		NORAD	MED6
HDAC7	BAIAP2L1		SLC2A13	PLPP1
YIF1B	GRIK3		CD109	RASIP1
PDCD11	RAD18		SGMS1	SDPR
BSND	LOC441179		C7	LHX8
BICDL2	LOC101930583		HEG1	NR3C2
BRAF	SCGB1D1		TDRD3	ZCCHC24
LAMB4	OR5H1		SLC35F5	ATP1A1-AS1
SLC25A3P1	KRTAP4-5		UBR3	NDRG3
ARMC6	CCL25		CBX1	CORO1C
GTF2IP12	ERC1		PLRG1	ERVK13-1
D21S2090E	ZNF682		PSIP1	PTRF
TMEM65	SENP2		ZNF655	GAREM2
BCL2L1	CACNA1E		FBXO30	SYTL5
SSUH2	TNXB		HNMT	GNG2
THRSP	NRP2		KLF8	PLCG2
ZNF865	LOC102725263		PIAS1	GABPB1-AS1
LINC00315	NTS		PON3	SOX6
NXPE1	SIX1		SOBP	SOX1
EARS2	ZNF226		LCA5	PIK3C2A
VPS9D1	STAC		LOC400043	MRS2
LINC01004	TNFAIP2		PPM1D	ECM2
RANGAP1	CTHRC1		AGR2	SESN1
SEC14L3	DRD5		SAV1	RNASE2
ERVH48-1	CHCHD7		CMAS	MIR3671
VASH1	ZNF391		UBXN10	CEP44
LINC01088	OPRK1		KIF1B	CFD
SLC48A1	PPFIA1		LOC100129518	CADPS2
CDH24	CACUL1		TCAIM	SERPING1
ZSCAN1	ACSL6		ANKRD50	INTS1
SLC30A3	RASAL2		SLC25A43	TTLL10
LOC101927826	IMPDH1		ST6GALNAC3	ZNF564
SLC26A1	SKAP1		ENDOD1	GHR
CDKN2B-AS1	E2F3		PJA2	CNOT1
COL7A1	NCAPD3		OSGEPL1	TSPYL1
LINC00588	ADIRF-AS1		RUNDC3B	LOC100506314
LRRC14	KHK		DNAJC12	SLC23A2
HMHB1	LOC100996906		TMBIM4	LOC101926951
CPAMD8	FZD10-AS1		FASTKD2	RAB31
NME8	GPR52		IPP	C5AR1
IGHV7-81	CDK6		BDKRB1	FREM1
CACNG4	SPON1		WDR17	SF1
ZNF365	KCNJ16		APPBP2	VAV1
AKAP3	POLQ		FABP5	CNIH1
NR6A1	SLC6A8		SNORD116-21	TMEM52B
MIS18A	IL4I1		HEATR5A	EVI5L
SLC6A19	C6orf52		RAD51C	PRKCG
ATP10A	WDR31		TCEAL3	LOC101060399
SMC2	VSTM2A		ZNF451	NDN
DIAPH1	DUSP15		EFHC1	SLC41A2
LINC01505	LOC340340		RBM12	PURA
WNK2	SLC5A3		DERL2	ANXA3
TFAM	ALYREF		GNE	C9orf3
CD276	LOC284825		SLC1A1	APIP
TRIM66	PROK1		DCTD	CCDC80
LOXL3	PSG2		KCNAB1	UPK3B
NR5A2	PCDH19		ACADM	SLC25A21-AS1
SLC1A7	CYBB		SLAIN2	PTGDS
LOC286359	SLC22A12		ARAP2	TDRD6
RPS6KA4	DPEP3		VPS50	STK4
SLCO1A2	NRTN		LATS1	DPH6
MX2	IGF2BP3		LRFN5	ERICH1
FAM163B	SARS2		ZBTB18	CHPF2
IGHM	DACH1		MRPL18	STYXL1
SMURF1	RNF157		WDR44	CNOT7
RBM15	CNOT9		MIR6125	SIGLEC16
ZNF48	BHLHE41		SRRD	CEP78
SPDEF	GREB1L		TLL1	ZBTB17
SNRNP48	GPR161		ZNF426	KIAA0368
LOC100507258	RAD51		WDR36	PAPD4
HPDL	PKM		IL1R1	TEFM
LARGE1	CATSPERG		UBE2D3	MYOZ3
CYSLTR1	OR1G1		KCTD6	RTF1
DCDC2	VCAN		FGD5-AS1	FOXP1
CDCA7	WDR59		GRM5	FGF7P3
TNR	PLEKHG4B		ZNF281	FLG2
ACTR3C	AIF1		JAM2	GRPR
ARHGAP39	PNP		KIAA1143	LUC7L
USP19	FRRS1L		RAB22A	EMILIN2
PNO1	C17orf96		GPR75-ASB3	KDELC2
RASGRF1	MS4A8		PRDX3	TXNIP
COL20A1	STXBP5L		LOC283788	SDR16C5
SCAF4	RNF144A-AS1		RBL2	KAT2A
FOXN3	ELOVL6		GOLGA4	ARHGAP6
DUXAP10	FAM181A-AS1		DPP4	CFL2
RIMS2	BMP7		ABHD6	PLCL1
GJD4	TBRG1		OSBPL8	ALDH3A2
DNAH1	LOC102724112		TTC3P1	TCF25
S100A4	HMMR-AS1		LLPH	EEF1A1
SIKE1	FCRLA		HS2ST1	G0S2
CDSN	FGFR2		ADNP	PRKAA1
SLC45A2	LRRC73		TEFM	LUC7L3
QPRT	LOC100506858		KIAA0226L	GRIA1
TYRO3P	LINC00032		MAP4K3	LINC01279
CSTF3	CCL26		HBS1L	PRKD3
FLG	NTSR1		FBXL13	BCOR
PAQR6	ATG7		SCTR	CD74
ARPP21	LOC400692		SKAP2	PTPN21
OR4D2	DCUN1D1		NHLRC2	CCND2
FABP7	CLK3		CDC73	NR3C1
TNRC6B	SPATA17		LAMB1	DOCK4
MLLT6	LOC101929219		PON2	SGCG
TXNL4A	CCDC7		SEMA6A	ATP5SL
LRP6	ITPKC		LOC101927254	ZEB2
TRIM43B	LOC101927363		DYNLT3	PRKG1
ZNF146	FXYD7		SYNPO2	GTDC1
APOA1	LINC00845		PRR15L	FAM20A
LOC100996724	WDR87		CD46	SNX1
DIAPH2-AS1	TRAV12-2		KLHL11	FCGR3B
KCNMB2-AS1	INA		ACADL	URM1
FAM83A	CABYR		THYN1	S1PR2
TOMM5	TRPM6		AHCYL1	TMED5
AUP1	MICAL3		PIK3C2A	CA3
DSCR10	COMP		WDFY3-AS2	NOVA2
STYK1	ADGRF1		TDRD10	HEIH
TRIM25	HOXB8		EFCAB6	ASXL3
GPR17	DYNC1H1		ALAD	RAB18
TIGD5	GYPA		PER3	DUSP1
CHKB-CPT1B	SERPINA1		ODF2L	N4BP2
SRRM2	BCAN		MCPH1	PKD1L2
TINAG	CALU		SYTL4	SLC7A4
PSMA3	MX2		ASF1A	ETFBKMT
CH17-360D5.1	TCAM1P		TM2D3	MECP2
TSC22D3	KCNMB4		TBX3	CD99L2
ACTL7A	LOC439911		MANBA	SYNE1
RASSF4	LYZL4		COL8A1	TMEM98
FXYD3	OR7A5		GRSF1	RNF128
UCA1	RPL39L		DLGAP1	HOXC6
CCDC167	LINC00896		IFT74	CRYL1
NPTX2	NPTX2		USP8	CDH17
CIB2	FHL5		TLR3	HYMAI
THRAP3	UBE4B		GPNMB	PIP5K1B
IPO13	GPR158		PCTP	PPP5D1
CLEC5A	SMARCC1		URI1	MYRF
HNRNPU	RGS3		ARRDC3	ZFP14
PALM3	MTSS1		CCDC25	PGR
H2AFX	FABP6		COLEC12	HELB
FAM71E1	LGSN		ZNF25	TRIP11
LINC01222	YIPF6		MYSM1	MRPS11
ARHGAP27	SIRT6		RRAGA	TCOF1
TNFRSF9	ATP13A5		CEP19	CNTN4
MYL10	LOC728613		TNXB	RBM22
CES1P1	PTTG1		MBP	NR2F1
ZNF3	MUC4		AAED1	RAB38
MIR4647	GPR27		KIAA1586	CFHR1
NRG1	NEK6		LOC100129406	AQR
PCBP4	C2CD4C		TMEM30A	CORO2B
KIF6	C4orf26		DYNLT1	CCDC144NL-AS1
SH3GL3	LOC101929232		PLCB1	TMEM8B
EPS8L1	C6orf141		TM2D1	FZD7
ADGRF5	SNHG17		TBC1D1	LOC101929500
IGF2BP3	BTBD9		PACRG	COG2
ZNF496	SYNGR4		CAND1	RASGRF2
FAM65A	GDF11		DNAL1	RNASEL
NUAK2	LYRM4-AS1		HNRNPC	THAP6
NLRP9	POMK		RSPRY1	SFXN1
ITGBL1	PWRN2		AS3MT	CCDC68
TMEM45B	PNO1		GABARAP	SLC6A4
HSPG2	ARHGEF39		TRIM36	LOC100288860
LINC00996	F12		NCKAP1	SYTL4
PPP1CA	ZIC1		C15orf57	CFHR2
MUC5AC	INHBA		SLC36A4	LATS2
MAPT	RASGRP3		OCRL	PLXDC2
STAB1	IGF2BP2		KDELR3	PCBP2
ABTB2	VWF		RAC2	ASPHD1
LOC100996792	HOXB7		PRMT6	CAV2
IGF2BP2-AS1	CAPN6		PCSK5	ZNF160
SLC25A29	PNMA3		PTHLH	CYP4A11
NR1H3	DNAL4		FSTL1	NAP1L2
SYN2	PPHLN1		ATP5A1	TMEM161B-AS1
PXDN	TRPS1		RGS18	CSNK1A1
PUS7	ITSN1		DSCAML1	RNF146
MIR6837	FOXK2		ZNF33B	KIR2DL3
ADAM12	ZNF578		TMEM176A	PTPRO
ROCK1	IGK		DPY19L2P2	PCNP
SLC12A3	VMA21		KCNRG	ICOSLG
NRG3	PAK6		AIDA	RXRA
MXRA8	SLC5A6		PCDHA1	UBA5
MRPL42	ARG2		USP24	SUZ12P1
ORAI2	BICD1		KIAA1033	KLF3-AS1
CAPN9	POLDIP2		GATA4	FPR3
LOC105373878	CMTM3		KLF3-AS1	LXN
MIR146A	ENTPD6		P4HA2	SIRPA
LOC100630923	LOC283352		ZNF397	INO80C
B4GALNT3	CLINT1		PEX19	LRRC37A2
GATA3	C10orf99		OMA1	TTL
LOC100507547	SLCO2A1		PPWD1	LMTK2
C5orf46	VNN3		FAM92A1	CBR4
SNAPC4	JPH3		SUCLG2	KPNA5
LPCAT1	SMAGP		LCORL	NDNF
CYB5RL	NUP214		KRT19	IGFBPL1
FLJ90680	STUM		LOC401220	EXOC4
HIRA	SMG5		ZNF658	ROPN1
RMND5A	LOC100510710		SNORD73A	CEP120
PRKCSH	OR7E12P		WAC	AASS
FLJ23867	LOC100505478		LOC100507258	ROBO2
ARPC4	ASCL1		CTSB	NAP1L3
MRPS15	TUBB4A		HMGN4	COL12A1
RGS3	CPSF6		USP33	CLDN17
MICALL1	CCL13		ELP4	GSTM3
RAB17	LINC00508		RAB27A	HNRNPDL
ADAM8	KRTAP4-12		PAFAH1B1	MAGI1
LTB	TMPRSS3		TMEM55A	TACSTD2
PIPOX	SOWAHA		C1QTNF3-AMACR	PPM1E
CXCL17	SNHG4		NUDCD2	LOC100506639
LINC00690	ANP32E		SPCS2	CDKL3
FAM109A	PATJ		YPEL2	TFAP2A-AS1
CSE1L	SPRR1A		AFF4	FKBP11
HES6	MAGEA12		REPS1	ALOX15B
ATF3	PLCB4		UTP23	PHYKPL
LOC102724156	OLFM4		MED13	FGR
LOC101929177	AVL9		TANK	LTBP2
LOC102724660	CCDC151		CLSTN2	METTL2B
EPB41L2	HOPX		ZKSCAN8	ZNF709
PITX2	CASKIN1		ATP5L	MBTD1
ANKRD30BP3	NAV3		C4orf22	KLF12
NBEAP1	TRIQK		WLS	GPATCH2L
LOC339874	UNC5B-AS1		LOC101928826	LIPJ
LRRTM1	PRDM1		CPM	STK36
SLX1A	DYRK1A		ZHX1	TRPM4
CLINT1	ATP2B3		FZD1	FAM134B
ZNF219	CACNG3		BMT2	ANO5
CNDP2	GH1		LINC01527	LOC101928590
TNFRSF4	SLC6A13		APC	HGC6.3
RNF144A-AS1	PRR36		LINC01140	KCNJ8
RABGEF1	SSX4B		PCBP2	GPM6A
TRAP1	CACNA1F		ZNF806	SERPINB9
FEZF2	LOC105375875		RAB12	STX11
FUT6	ADCK2		CALML4	C1orf27
ADD2	LINC00520		NENF	KANSL1
FOXR2	PRAMEF10		CD9	HSD17B6
ABI2	MYOC		STX11	PAPLN
P2RY6	PRR19		KREMEN1	NR2F2
TCL1B	TMC4		KDSR	PREP
LIPH	ADGRA2		USP16	LOC105377832
HCRT	LOC101928000		UBE2K	RICTOR
AP2S1	CLTA		GLOD4	INSL3
KEAP1	GUCY1A3		RAB7B	KLF9
CLDN4	PRSS2		TMEM70	ZNF747
TNFRSF25	ARTN		HPF1	BECN1
HAL	MSANTD3-TMEFF1		TRIP11	FLJ13224
F2	IGLJ3		CNEP1R1	RUNX1T1
GRIN2D	EGLN3		SNX14	SYNE3
DLGAP5	RPAP1		TTC9	PLEKHB2
TBC1D9	XPO4		FUCA1	TFPI2
LINC01419	NOL6		TSN	ENOX1
PHOSPHO2-KLHL23	LOC728175		ZNF148	NPHP3
TBC1D9B	EFR3B		ZSWIM5	KIAA0485
GUCY1B2	FAM65B		FAM149B1	TPM1
CCL5	MIER2		IER3IP1	CNST
SGK494	KIR3DL2		NR1H4	CELF6
LLGL2	ZNF257		CAMSAP2	KIAA1958
NEUROD1	SPATA24		TUSC1	PHLDB2
TAF6L	HGH1		TRPM3	PPP2R2D
ANK1	PLK4		PALLD	LOC101929165
SLA2	PLCD4		LZTFL1	SSRP1
C12orf54	COCH		C10orf54	COL3A1
SYDE1	SAC3D1		SPRY2	HSPA2
CASKIN2	LOC93444		PID1	CTSO
CIZ1	TMEM72-AS1		ATRAID	TMEM235
YIPF2	H2AFY2		BACH2	LOC100287290
FZD5	UGT2B17		TRMT5	VSIG4
LOC100129198	MYF6		ALG11	ATG2B
COL6A3	PARD3B		TIMP2	KIAA0430
DDA1	MUC5AC		RNF14	LOC101930112
NCAPD3	CCKAR		TM7SF3	ALOX15
PLCZ1	WDR74		MIR3656	IFNGR1
PRKAG2-AS1	RITA1		PLCL1	PPHLN1
LOC102724362	C1orf159		ENOX2	FHL1
TP53INP1	CFTR		RGS5	RPUSD4
EVPLL	KRT73		COL14A1	INTU
CREB3L4	TRPM1		BBS4	CLMP
SMAD4	LINC01267		ACOX2	CLASP2
ATRIP	CSPG5		CCDC121	CCAR1
DKFZP547J0410	MROH2A		SIPA1L1	CFH
NT5DC4	LARGE-AS1		PDS5B	GPR137B
RPL37A	SLC17A9		RDH11	IGFBP5
SEPT7P9	PRB4		PURG	ELAVL2
TBC1D10B	ADAM21		ROCK2	SEMA3C
PNKD	MAN1C1		TMX3	CAPN3
MMP14	UBE2H		ABHD5	ZBTB1
FARP2	PLCD3		ADGRF4	FMNL1
SSTR4	PIH1D3		TMEM135	SCN10A
TKT	PLEKHS1		CRNKL1	RHOBTB1
D21S2088E	RAB25		DAAM1	EXOSC1
ZSWIM8-AS1	FRMD3		ZEB1	LOC105376997
NEK4	RFESD		KRR1	DCTN1
OTOS	SYCP2		NHS	GLI3
ASB9	ETNK1		SCML1	CFAP53
MAST2	NENF		ZNF230	ABHD3
LOC102725343	PRKCE		SNRPE	TBCEL
C3orf30	LOC101928666		MMADHC	PHACTR2
SIGLEC6	GAS8-AS1		MS4A4A	MED23
NDUFS6	HTR1A		STAR	TRIM55
POLR2J4	LOC102724009		PARD6B	DYNC2H1
ATP2A2	BTNL9		FUT9	NAB2
ZDHHC8	MUC16		SLC39A6	IL12B
TACR1	PPP1R14A		ZNF638-IT1	LOC728705
TNIP2	MMACHC		C7orf25	LINC01539
ADARB1	WIPF3		TOMM20	RNF38
GLIPR2	GBA3		DOCK7	TMEM219
CCDC14	SYCE2		KIF5B	ZNRF1
LOC101928000	SRPK1		CDK12	PLXNA2
SGTB	KRT7		ZNF91	CWF19L2
RRBP1	TMEM79		SETD7	LOC100507616
TAGAP	CHD9		NPHS2	NHLRC3
LCAL1	ARSG		SPRY1	EMCN
CABP4	TCP11L2		RASA1	BBS2
LARP1B	CABLES1		TMEM200A	RARRES1
MTG2	SLC7A11		FGF14	FCGR2A
SPIN4	CELF5		GPC4	RCHY1
CXCL3	RET		NANOG	SLC5A5
FLJ33534	SNX18		TPR	MYO15A
LINC00467	LCNL1		LINC00938	CYBRD1
CCEPR	KRTAP4-8		UBQLN1	CLK1
HIST1H3D	APC		TMEM235	HSD17B11
LINC00484	LOC101928144		NPHP3	PLEKHM1
CACNG2	YLPM1		IL10RB	ZFPM2
YDJC	LOC102724352		RBM43	SOBP
ZNF645	LOC339978		DECR1	TBCD
FAM21EP	NDUFV2-AS1		C1QTNF7	SGK1
AURKAIP1	TEX37		HSPA1L	SH3BP5
BARHL1	WDR77		SAT2	TSPAN4
MPP7	FBXL18		NOL7	LOC158863
BFSP2	LINC01620		LAMP1	FER
HIF1AN	PAPPA2		ARHGEF28	C10orf91
C1orf61	LOC100507537		VPS26A	PDE9A
ASCL5	SLC4A4		SPRR3	CHD2
LOC100288966	CSK		GJA1	LINC00894
MFN2	IGHG1		PDE3B	GOLGA4
ANKRD6	SH3BGRL2		IDI1	PHC2
STARD7-AS1	MGC15885		RPLP0	TIMM8A
MICB	PCM1		CDK15	MCC
LDB2	SLC39A9		TTF1	DERL3
SMAD1-AS2	THRIL		CYB5B	ZNF395
CEBPA	OXNAD1		ULK2	CLIC2
COL18A1	LOC399900		PELO	RNF216
ADAMTS16	SCARA3		USP31	ITCH
ZSCAN4	GAGE3		TPD52	NOTCH2NL
TPT1-AS1	SOX7		MRPL19	PHF21B
MYCL	EYA4		ZC2HC1A	TTC14
LOC100131303	LINC00202-2		HNRNPA3	MTMR11
LOC101928973	NRG2		MON2	ADH5
IKZF4	FUT10		MANEA	ME1
MIR4656	PRF1		HTR7P1	INTS6
ZNF503-AS2	PANX1		RAB3GAP1	BEX1
NPAS3	LOC100505530		LOC101930578	SLC16A1
CHRNA4	C16orf58		CEP112	TRIM74
CHST2	SLC7A14		ANXA7	NCF1
TOR2A	SMIM4		TMEM254	ERI1
ALG3	NLGN2		LINC00473	IL18BP
MIR3658	MYLK		CCNYL1	CYS1
PTGES3L	INO80D		EPB41L4A-AS1	PLCL2
LOC221272	NKD1		DPH5	CCDC28A
SIRPD	RTEL1		INTS10	POLI
PSD	LOC101927157		FBL	CDC42EP3
LOC101930349	ERVH-4		TRIL	EID2
CHCHD7	GJB3		TVP23A	SAT2
PRR14	VPS53		PRPF40A	OASL
MIR6080	ETFBKMT		ROR1	WDR90
NLGN3	KLF15		STK32B	C11orf95
FAM120A	TMEM8A		IQCA1	CARHSP1
DMRTA2	MSI2		SNX19	WDFY3
ZNF138	FAM81A		EBLN2	FBXO25
KCNB2	CUL5		FBXO9	CYB5B
LOC101929027	LOC157503		MED13L	POP1
FAM117B	TPTEP1		CLUAP1	RBM39
DST	ICOSLG		TRMT11	ZFYVE1
GALNT5	ZNF295-AS1		SEC23A	SCN9A
LOC101926907	GGA2		CDS1	GPATCH11
BAALC-AS2	TMEM19		WNT16	SH3GLB1
PHC3	LOC102724814		ARL14EP	MIR6125
LOC100132005	LOC145694		NUDT3	RNF144B
HIP1R	MELTF		PGM5-AS1	CEP95
IL36RN	FMO2		LITAF	NSMAF
FUT8	AKAP6		FGF7P3	SPAG9
PDE4A	GRIN1		SSR1	GATA6
PCBD2	UNC13A		SREK1IP1	COBL
TREML1	FAM120A		CYP4X1	GOLM1
CNTROB	SLC30A3		EIF3E	PTCD2
RNF41	LOC644090		MAPK1	ZNF300P1
E2F3	LINC00665		IRS4	CERS6
LOC101927282	DPF3		MYO5A	LGALSL
ZNF664	SLC6A10P		SYNJ2BP-COX16	GATM
MRPS26	ST20		LRRC3B	GCNT1
ADCK2	DCLRE1C		SNORD45C	SRSF7
NTRK3	CCDC140		TUBAL3	RABGAP1
SAMD15	SCD		TMEM154	PANX2
H1FOO	CHST1		COL11A1	HOXA7
TNRC18	LOC550113		UIMC1	AKAP10
GPR180	NUS1P3		MKLN1	MDM2
COMMD5	ILF3		PAFAH1B2	TMEM87A
PWWP2A	THAP7-AS1		TMLHE	CNTN1
LOC100505515	ERVH-1		SYNJ2	ANO1
LOC100289090	PQLC2		SAXO2	N4BP2L1
TSNARE1	KCNMB2-AS1		FEM1B	PDE7A
TSGA13	YWHAZ		DIS3	VPS13C
LOC729218	TCF24		RORB	HCFC2
B4GALT3	ZDHHC3		CSRNP3	FAM3D
RNF213	ACE2		COMMD10	CYP39A1
TRIM29	FAM135B		SSBP2	CRYZL1
EPHB3	PHF20L1		BPTF	OTUD5
ZSCAN32	GAS7		PIKFYVE	DHODH
EBF1	LOC647323		MTO1	AFAP1L1
ARRDC1	HIST1H1T		ERRFI1	TTBK2
KRI1	TKTL1		METTL14	HNRNPA2B1
KCNJ9	CBARP		TFRC	GTF2H2B
LMO7DN	PAX5		CAPS2	SRP72
GRIK1-AS2	WDFY4		ZNF268	FLJ35934
PNP	IDH1-AS1		ANXA11	MOCS2
SCARA3	GP1BA		ACVR1	LRP2
ELOF1	TIRAP		UBE2Q2	LOC101930583
UNC5B-AS1	SFTPB		AXIN2	BDNF-AS
POLR2J	RAB28		PKIG	ECHDC3
GFPT1	SNX32		CLEC2B	CNIH4
CD80	LOC374443		FBXW2	CRIPT
UPK3BL	TRIO		LDAH	LINC01333
RTN3	GLDN		ZNF140	ARHGAP25
SPATA19	TMCC1-AS1		RRP15	GALC
MCM7	PLA2G5		PSMB8	ZHX2
INS-IGF2	ERAL1		PAQR3	ARRDC4
NCS1	FZD2		KY	MIR4800
CNTNAP5	NHLH1		GPAT3	ELP2
ACACB	MGC57346		FPGT	NPAS3
STMN4	GCLC		STRN	RBM6
BCL2L12	SOX11		OXCT1	KLF14
LOC101928963	LOC105373434		EPB41L4B	ZMYM2
GGA2	FBXO15		COQ7	NRDC
RCOR3	C1orf228		MFAP3L	ANAPC4
PUF60	IFT81		ZYG11B	SLITRK5
LOC644794	STAU2-AS1		NECTIN3	C15orf39
RAB12	FRY-AS1		PLK2	TMEM55A
PLEKHH3	LOC101928741		TCEA3	RHOB
LOC648761	CHD1L		KCNMB4	MAP2
OR4D1	GAGE12F		NCOA7	PPP2R1B
FAM223B	BEST2		LY6G6C	RBSN
TJP1	ASH1L-AS1		AGTPBP1	LONRF2
YARS2	ANO8		NPTN	RPL37A
C5orf24	ASIP		FBN1	CAMK2D
[truncated: 1,571 more rows]

## Sheet: Table S3
Table S3 - List of Common Differentially Expressed Genes from Three Datasets.
Common Upregulated Genes	Common Downregulated Genes
CENPF	NELL2
SPON1	LOC101928635
DTL	TXNIP
MUC1	AQP9
BUB1B	AOX1
MCM10	DPYD
ZWINT	EFEMP1
ZIC1	METTL7A
S100A1	REEP1
NUSAP1	SLC4A4
KLK7	MTUS1
SOX17	LOC101930363
KIF20A	WNT2B
SLC2A1	GALC
NEK2	LGALS2
PRAME	BNC1
BIRC5	FRY
KIF4A	HBB
AURKA	LOC101926921
SFN	CELF2
TFAP2A	LOC100506718
UBE2C	NBEA
BUB1	CAV1
CCNB2	DFNA5
CKS2	SEMA3C
CCNE1	OGN
GLDC	RNASE4
KLK8	CSGALNACT1
PAX8	CPE
CENPU	ALDH1A3
NR2F6	FGF13
S100A13	GPRASP1
HMGA1	BMP2
FZD2	SLITRK5
SORT1	CAST
MECOM	LGALS8
WFDC2	LIPA
C1orf106	C21orf62
CP	ADH5
TTK	CYP39A1
PSAT1	PRG4
MCM4	PITPNC1
LZTS3	SFRP1
PRC1	CHRDL1
CD24	SMARCA2
LOC101929219	UGP2
MYO10	GCOM1
RACGAP1	N4BP2L2
ASS1	TFPI
PTTG1	TCF21
CCNB1	ABCA8
CDH6	HLF
MTHFD2	CCDC28A
TOP2A	CAV2
BCL11A	DIXDC1
SORD	PROS1
MAL	GHR
L1CAM	SH3GLB1
ADGRG1	DCN
SLC52A2	ADH1B
MCM2	LHX2
CDC20	TMEM255A
ESRP1	PCDH17
FAM171A1	GFPT2
HMMR	MNDA
OVOL2	BCL2
CDK1	SYNE1
GINS1	PDGFD
C9orf16	ANXA8L1
KIAA0101	ADH1C
FOLR1	PKD2
CDKN2A	PTPRZ1
CRABP2	SEL1L2
COL4A1	PLCL2
MPZL2	IL6ST
PTH2R	BCHE
EPCAM	ZFPM2
FOXM1	AKAP11
SLC34A2	GPM6A
LAMC1	TGFBR2
NES	BNC2
PFKP	SGCG
ELF3	DSC3
BZW2	MDFIC
LYPD1	PDE8B
ECT2	NDNF
KLK6	PCM1
UCP2	SERINC1
CXCL13	HSD17B2
SLC39A4	TACC1
MEOX1	ANXA4
VWA1	DMD
SST	ARMCX1
CLDN3	MAF
VCAN	BCAR3
PRSS2	GOLM1
HIST1H2BD	HAND2-AS1
MMP11	PMP22
PEA15	TPD52L1
LSM4	RAB38
CBS	SPOCK1
HEY2	MAOA
TRIP13	RBPMS
CEP55	DSE
MIR7112	ADGRG6
NCBP2	NKX3-1
RNASEH2A	PHACTR2
HIST2H2AA4	PAPSS2
DEFB1	GSTM3
GALNT6	BICC1
KRT7	GATM
GPM6B	TFPI2
SLC6A8	PTGER4
ASRGL1	CHGB
CDKN3	KLF10
HMGA2	ESD
TACC3	HBG2
MMP7	LAMP2
UNC5B	MEIS2
VWF	HBA2
SOX9	PRKAR2B
DHCR24	NAV3
HOMER2	EID1
HIST1H1C	STK26
SDHC	SNCA
BACE2	ATP10D
ST14	PDLIM5
MUC16	VGLL3
CKS1B	CXorf57
PDE9A	LXN
CXCR4	PLPP1
S100A2	NBR1
FZD10	OSTM1
LCN2	AMIGO2
RGS1	RARRES1
PBK	PLCE1
FAM107A	TCEAL2
COL1A1	FGF9
SMC4	CLEC4M
PKM	LOC101930416
TNNT1	RAB31
INHBB	PHLPP2
SMARCC1	TMX4
APOA1	SEMA6D
FXYD3	CFI
MRPL42	SNX1
CLDN4	FLRT3
DLGAP5	NPY1R
FUT8	HEBP1
INS-IGF2	LY75-CD302
PUF60	BAMBI
MIR6787	PODXL
POR	RGS4
PML	PRKAR1A
TPM4	IL18
PART1	SDC2
COL15A1	NAP1L3
MAD2L1	PLSCR4
ATP6V1B1	UFSP2
CLDN7	EZR
NDUFB11	NR3C1
SDC1	ANXA1
TNFAIP2	NR3C2
S100A14	ALDH3A2
IDH2	TUSC3
DNAH3	FHL1
SCGB1D2	MCTP2
AGPAT2	LEPROTL1
IGF2BP2	SERPINB9
LRIG1	PCDH9
CALM3	CLDN15
VTCN1	SPAG9
SCGB2A1	PSD3
IGK	PCNX4
NDUFA7	MEF2C
EPB41L1	SLC31A2
KRT23	PTGER3
ISG15	KCNB1
	GNAI1
	FAM134B
	SEMA5A
	RTN1
	GLS
	NDN
	MET
	ST13
	OSBPL1A
	KAT2B
	PCCA
	S100A10
	HNRNPDL
	SPG20
	CREBL2
	THBD
	GATA6
	FAM13A
	ST3GAL5
	ALDH1A1
	CLK1
	RNF128
	TRPC1
	AKT3
	MIR4738
	LOC101929500
	OLFML1
	FZD7
	PGRMC2
	CALB2
	SYBU
	B2M
	PROCR
	WASF3
	MEOX2
	TRAK2
	FAS
	ARHGAP44
	SNORD14D
	GAS1
	CFH
	TSPYL1
	ACAA2
	PLA2G4A
	AFF1
	CASD1
	DHRS7
	ID4
	VLDLR
	KLF4
	LAMA4
	SCN3B
	CFHR1
	ITPR2
	FAM65B
	PIP5K1B
	PURA
	CTNNAL1
	DST
	EPS8
	TLE4
	NAP1L2
	SH3BP5
	CACNB2
	SLC39A8
	SNCAIP
	KLF9
	CMAHP
	ETS2
	SGCE
	PIK3C3
	ANOS1
	KBTBD11
	GIPC2
	SNAI2
	LEPROT
	SQRDL
	COBLL1
	ATF7IP2
	SCG5
	FOXO1
	TPBG
	TSPAN8
	SARAF
	KIAA0430
	PRKACB
	HPSE
	CTSO
	CYP3A5
	DYNC2LI1
	ECI2
	ZBTB20
	ECM2
	IFI16
	RUFY3
	SVEP1
	DPYSL2
	FGL2
	ANXA5
	SLC16A1
	PROSC
	GABARAPL3
	DNAJB9
	FAM13B
	RUNX1T1
	ZNF277
	CCNI
	ME1
	MAP3K8
	ANXA3
	FAM69A
	RCHY1
	CCND2
	WNT5A
	SYNE2
	AP1S2
	PBX3
	FEZ2
	PLS3
	GNG11
	TMED10
	ARHGEF10
	SLIT2
	HOXC6
	SH3GL2
	N4BP2L1
	SEC63
	MAOB
	LOC100507577
	PYROXD1
	KDR
	BDH2
	NLGN4X
	GPR137B
	ZNF112
	ZNF330
	SORBS2
	DCUN1D4
	CNIH1
	FBXO3
	TNPO1
	MORF4L1
	NR0B1
	PRKD3
	NSG1
	WDFY3
	AGTR1
	TSPAN5
	PALMD
	LOC728392
	DKFZP586I1420
	BEX1
	FRMD4B
	PTGIS
	TOB1
	FBXL5
	PTPN13
	STX12
	PCOLCE2
	CDH11
	PDE1A
	ZNF302
	SPATS2L
	PAXBP1
	HSD17B11
	DOCK4
	GCNT1
	TIAM1
	KIAA0368
	LOC101927705
	S100A8
	PDZD2
	UBE2I
	RYR2
	CAPN7
	HSPA2
	CLK4
	C3
	TPM1
	ZNF226
	CIRBP
	ISOC1
	PLCG2
	C6orf120
	ARID5B
	PDPN
	VPS13C
	ACSL1
	LRRFIP1
	MEF2A
	CDC42EP3
	BACH1
	HNRNPD
	EML1
	SPTBN1
	SUPT7L
	NRXN3
	NEFH
	CHD9
	NT5E
	FKBP11
	ADAMTS3
	S100PBP
	PARVA
	TBC1D9
	MIR4680
	FERMT2
	DIRAS3
	RWDD1
	QKI
	IL16
	MAN1A1
	PEG3
	TBC1D4
	PDZD8
	PNISR
	TGFB2
	PTGDR
	RALGAPA1
	FYN
	ARHGAP6
	MS4A6A
	PLXDC2
	NEBL
	PDGFC
	STXBP3
	HSD17B6
	C4B_2
	PDGFRA
	ARMC8
	FGF1
	LIMCH1
	ANKHD1-EIF4EBP3
	MARCO
	LOC101930404
	CLIC5
	MTSS1
	RECK
	NR2F1
	TRIM2
	CASP1
	PDGFRL
	HS3ST1
	TRAPPC11
	KIDINS220
	SLC2A5
	UBE2B
	DZIP3
	NFIB
	PLIN2
	CALD1
	GABARAPL1
	PRKCA
	RAP2C
	GSAP
	SSPN
	RNF38
	LAMTOR3
	KCNJ2
	RABGAP1L
	RSRP1
	HEG1
	HNMT
	SOBP
	PPM1D
	PJA2
	APPBP2
	EFHC1
	DCTD
	IL1R1
	RAB22A
	DPP4
	KIAA0226L
	SCTR
	SKAP2
	LAMB1
	ALAD
	GPNMB
	TNXB
	MBP
	PLCB1
	PCSK5
	DPY19L2P2
	PCDHA1
	GATA4
	PPWD1
	MED13
	WLS
	PID1
	DAAM1
	ZEB1
	MS4A4A
	RASA1
	GJA1
	ROR1
	FBXO9
	MED13L
	FEM1B
	MFAP3L
	PLK2
	HSDL2
	GREB1
	CADPS2
	HBD
	TMED7-TICAM2
	PIEZO2
	NR2F2
	CXCL6
	DDX17
	ZNF395
	CDK17
	CCNG2
	NF1P9
	C1S
	CX3CR1

## Sheet: Table S4
Table S4. Functional and pathway enrichment analyses of cDEGs
Biological process ontology for cDEGs.
GO Term	Count	List Total	P-Value	Fold Enrichment	User Ids
cell adhesion	49	614	1.37e-07	2.3	SEMA5A,SPON1,LAMC1,CDH6,SVEP1,VWF,DST,PRKCA,MTSS1,VCAN,CLDN4,CLDN3,CLDN15,CLDN7,CDH11,ANOS1,DSC3,CX3CR1,COL15A1,TNXB,LAMA4,AMIGO2,NRXN3,PCDH17,DPP4,ADGRG1,PDZD2,PCDHA1,GPNMB,PODXL,FLRT3,PDPN,SPOCK1,CTNNAL1,MPZL2,NLGN4X,MUC16,PCDH9,TPBG,PARVA,LAMB1,L1CAM,NELL2,COL1A1,SSPN,HPSE,CD24,FOLR1,FERMT2
response to xenobiotic stimulus	27	614	2.14e-07	3.3	BCAR3,SEMA3C,GATA6,GATA4,LIPA,AGPAT2,ALAD,CCNB1,SLITRK5,FYN,SNCA,BCHE,MMP7,UBE2B,ACSL1,ASS1,TGFBR2,COL1A1,POR,SFRP1,CENPF,SST,BCL2,CDK1,LCN2,TXNIP,PLIN2
positive regulation of cell migration	29	614	3.09e-07	3.07	SEMA5A,SEMA3C,FAM107A,CXCR4,FGF1,SYNE2,GPNMB,PODXL,PDGFD,PDPN,AKT3,PDGFC,KDR,SPAG9,PDGFRA,MMP7,UBE2I,CAV1,SEMA6D,LAMB1,PRKCA,COL1A1,TIAM1,BMP2,CLDN4,CLDN3,RUFY3,SNAI2,FERMT2
mitotic spindle assembly checkpoint signaling	9	614	2.88e-06	9.53	CDC20,CENPF,BIRC5,BUB1B,TTK,TRIP13,BUB1,ZWINT,MAD2L1
nervous system development	44	614	3.63e-06	2.15	SEMA5A,GPM6A,BEX1,SEMA3C,SDC2,NRXN3,NDNF,VLDLR,CHRDL1,CDC20,PURA,ADGRG1,PCDHA1,DPYSL2,ZIC1,ADGRG6,SPOCK1,SLIT2,IGF2BP2,ECT2,SCN3B,GPM6B,TFAP2A,MEF2A,SMARCC1,MEF2C,KIDINS220,SEMA6D,NR2F1,NR2F2,L1CAM,SMARCA2,TGFBR2,NR2F6,NELL2,ZEB1,NAV3,PAX8,LHX2,RUFY3,FEZ2,PMP22,FGF13,NES
G2/M transition of mitotic cell cycle	11	614	5.99e-06	6.47	CDC20,CCNB1,CDK1,BIRC5,CALM3,FOXM1,PLCB1,TPD52L1,PPM1D,NES,AURKA
mitotic spindle organization	11	614	1.17e-05	6.03	CCNB1,PLK2,KIF4A,EFHC1,TACC3,BIRC5,TACC1,TTK,EML1,DLGAP5,AURKA
cell division	32	614	1.94e-05	2.35	BUB1B,NR3C1,SMC4,GNAI1,AURKA,CKS1B,CDC20,CCNB2,CCNB1,CCND2,RACGAP1,PTTG1,NUSAP1,NEK2,ECT2,BUB1,CEP55,UBE2I,UBE2C,HMGA2,ZWINT,CENPF,CCNE1,PRC1,CCNG2,CKS2,CDK1,TACC3,BIRC5,TACC1,PIK3C3,MAD2L1
male gonad development	15	614	2.03e-05	4.04	TGFB2,WNT2B,RNF38,WNT5A,GATA6,HMGA2,ARID5B,GATA4,INHBB,NR0B1,SFRP1,FGF9,BCL2,SOX9,NKX3-1
regulation of cell shape	16	614	2.5e-05	3.74	ANXA1,MYO10,TPM1,PARVA,EPS8,FAM171A1,PALMD,BAMBI,RASA1,PDPN,CDC42EP3,KDR,FYN,EZR,FERMT2,WASF3
canonical Wnt signaling pathway	14	614	2.8e-05	4.2	FZD2,WNT2B,FZD7,CAV1,WNT5A,DIXDC1,FZD10,KLF4,FOXO1,SFRP1,FGF9,SDC1,SOX9,RECK
negative chemotaxis	9	614	3.46e-05	6.98	NELL2,DPP4,SEMA5A,SEMA3C,FLRT3,SEMA6D,WNT5A,APOA1,SLIT2
negative regulation of transcription by RNA polymerase II	57	614	5.16e-05	1.75	ZBTB20,TCF21,FOXM1,NR3C1,BACH1,N4BP2L2,ETS2,MED13,FGF9,HEY2,CASP1,SOX9,LRRFIP1,NKX3-1,KLF10,TLE4,MEF2A,MEF2C,PEG3,S100A1,ANXA4,ARID5B,OVOL2,KAT2B,EID1,ZEB1,MAF,CCNE1,TXNIP,EZR,ZFPM2,GATA6,GATA4,FOXO1,PURA,IFI16,NDN,SFN,ZNF226,SNCA,TFAP2A,UBE2I,CDKN2A,BCL11A,CAV1,NR2F1,HMGA2,NR0B1,NR2F2,KLF4,SMARCA2,MEIS2,NR2F6,BMP2,NFIB,ID4,SNAI2
positive regulation of transcription by RNA polymerase II	65	614	6.69e-05	1.66	TOP2A,PID1,TCF21,FOXM1,PKD2,FGF1,NR3C1,MEOX2,BACH1,MEOX1,ETS2,MED13,SOX17,MECOM,HEY2,ZIC1,SOX9,NKX3-1,DDX17,KLF10,MEF2A,SMARCC1,MEF2C,PEG3,WNT5A,IL18,DCN,OVOL2,KAT2B,ZEB1,PKM,MAF,PAX8,ELF3,ZFPM2,MET,ZNF395,BEX1,HLF,GATA6,GATA4,FOXO1,MUC1,IFI16,EPCAM,NDN,S100A10,TFAP2A,CDKN2A,BCL11A,HMGA1,PBX3,NR2F1,HMGA2,NR2F2,KLF4,SMARCA2,MEIS2,MED13L,BMP2,LHX2,NFIB,ID4,HNRNPD,PAXBP1
cell differentiation	59	614	6.72e-05	1.71	SEMA5A,BNC1,FHL1,TNFAIP2,FGF1,CHRDL1,ETS2,SYNE1,CDC20,MECOM,FGF9,DPYSL2,ZIC1,KDR,SOX9,NKX3-1,MEF2A,MEF2C,SEMA6D,WNT5A,TGFBR2,EID1,SFRP1,ZEB1,PAX8,ELF3,RUFY3,MAL,IL6ST,ZFPM2,COL15A1,BEX1,SEMA3C,SDC2,GATA6,GATA4,CREBL2,FOXO1,ADGRG1,RACGAP1,FYN,PRAME,SLIT2,ECT2,GPM6B,SORT1,CAV2,CAV1,NR2F1,INHBB,HSPA2,NR2F2,L1CAM,QKI,NR2F6,BMP2,CENPF,PMP22,TRIP13
negative regulation of cell population proliferation	31	614	9.73e-05	2.19	PPM1D,PKD2,TOB1,ADGRG1,GPNMB,PDPN,NKX3-1,KLF10,TFAP2A,BCHE,TGFB2,CDKN2A,CAV1,TPBG,RARRES1,HMGA1,DHCR24,KLF4,SMARCA2,PML,OVOL2,KAT2B,BMP2,SFRP1,CLDN3,SST,PMP22,BCL2,PLPP1,CDKN3,SKAP2
positive regulation of cell population proliferation	35	614	0.000112	2.05	BCAR3,TNXB,BNC1,TTK,FOXM1,FGF1,GHR,DPP4,CDC20,PURA,CCND2,FGF9,EPCAM,PDGFD,PDGFC,KDR,PRAME,SOX9,NKX3-1,PDGFRA,TGFB2,SMARCC1,HMGA2,SMARCA2,MEIS2,TGFBR2,TIAM1,BMP2,SFRP1,BAMBI,PRC1,ID4,BCL2,BIRC5,IL6ST
renal tubule morphogenesis	4	614	0.000121	31.78	MEF2C,COL4A1,PKD2,MTSS1
central nervous system development	16	614	0.000152	3.2	SLC2A1,KLK6,ALDH3A2,VCAN,ZEB1,PAX8,PTPRZ1,PDGFC,ZIC1,NDN,MAL,MBP,SOX9,NES,SPTBN1,SH3GL2
outflow tract septum morphogenesis	7	614	0.000158	8.24	NELL2,TGFB2,SEMA3C,GATA6,PARVA,ZFPM2,TGFBR2
positive regulation of phosphatidylinositol 3-kinase/protein kinase B signal transduction	19	614	0.00018	2.78	SEMA5A,CX3CR1,PDGFRA,TGFB2,IL1R1,UNC5B,TPBG,PROS1,WNT5A,IL18,PRKCA,DCN,PDGFD,PDGFC,KDR,FYN,HPSE,FERMT2,NKX3-1
negative regulation of DNA-templated transcription	39	614	0.00018	1.91	GATA6,ZBTB20,FOXM1,NR3C1,TOB1,FOXO1,PURA,MECOM,IFI16,HEY2,PRAME,SOX9,NKX3-1,RUNX1T1,KLF10,TFAP2A,TLE4,UBE2I,CDKN2A,WNT5A,HMGA1,HMGA2,ARID5B,NR0B1,KLF4,SMARCA2,PML,OVOL2,EID1,BMP2,SFRP1,CENPF,ZEB1,ELF3,MDFIC,ID4,BIRC5,PLCB1,ZFPM2
positive regulation of DNA-templated transcription	45	614	0.000186	1.81	GATA6,GATA4,CREBL2,FOXM1,NR3C1,FOXO1,MED13,SOX17,MECOM,ZIC1,SOX9,NKX3-1,TFAP2A,MEF2A,SMARCC1,MEF2C,FZD2,RBPMS,CDKN2A,FZD7,WNT5A,HMGA1,HMGA2,ARID5B,NR2F2,KLF4,SMARCA2,QKI,SUPT7L,PML,RAP2C,COL1A1,KAT2B,MORF4L1,BMP2,SFRP1,MDFIC,PAX8,LHX2,BAMBI,NFIB,HNRNPD,TACC1,PLCB1,ZFPM2
Wnt signaling pathway	20	614	0.000187	2.68	TLE4,FZD2,WNT2B,FZD7,WNT5A,DIXDC1,FZD10,PKD2,SFRP1,SOX17,FGF9,DAAM1,CCNE1,PLCG2,CPE,ROR1,CD24,RECK,FERMT2,WLS
heart development	22	614	0.000222	2.5	MEF2A,TGFB2,MEF2C,SEMA3C,HEG1,GATA4,PKD2,PCSK5,BICC1,TGFBR2,OVOL2,KAT2B,GJA1,BMP2,SOX17,PRKAR1A,FLRT3,HEY2,SOX9,PDLIM5,ZFPM2,NKX3-1
cellular response to leukemia inhibitory factor	13	614	0.000228	3.66	TLE4,PCOLCE2,GLDC,GFPT2,ARID5B,KLF4,PML,EPS8,NELL2,SOX17,TRIM2,NEFH,PFKP
mitotic cytokinesis	10	614	0.000297	4.61	RACGAP1,RASA1,KIF4A,NUSAP1,EFHC1,BIRC5,KIF20A,ECT2,SPTBN1,CEP55
positive regulation of cardiac muscle cell proliferation	7	614	0.000423	6.95	MEF2C,CCNB1,FGF9,HEY2,GATA6,CDK1,ZFPM2
G1/S transition of mitotic cell cycle	11	614	0.000434	3.97	CCNB2,CCNB1,CCND2,CCNI,CCNE1,PLK2,CCNG2,BCL2,CDK1,ID4,CDKN3
negative regulation of fat cell differentiation	9	614	0.00055	4.77	MMP11,BMP2,SORT1,WNT5A,ID4,ZFPM2,FERMT2,FOXO1,RUNX1T1
positive regulation of epithelial to mesenchymal transition	9	614	0.00055	4.77	COL1A1,TIAM1,TGFB2,BMP2,TNXB,BAMBI,PDPN,FERMT2,TGFBR2
cell fate commitment	10	614	0.000614	4.18	BMP2,WNT2B,WNT5A,HEY2,GATA6,KDR,GAS1,GATA4,SOX9,PML
cellular response to starvation	11	614	0.00062	3.8	KLF10,CADPS2,SFRP1,WNT2B,STK26,CAV1,LAMP2,PIK3C3,INHBB,PPM1D,FOXO1
carbon dioxide transport	5	614	0.000751	11.35	HBG2,HBB,HBA2,HBD
extracellular matrix organization	14	614	0.00076	3.03	CSGALNACT1,PDGFRA,TGFB2,TNXB,ECM2,MMP7,NDNF,MMP11,ADAMTS3,ELF3,VWA1,SLC39A8,SOX9,RECK
outflow tract morphogenesis	9	614	0.000766	4.54	MEF2C,TGFB2,FZD2,SEMA3C,SOX17,HEY2,NPY1R,ZFPM2,TGFBR2
vasculogenesis	9	614	0.000852	4.47	SOX17,RASA1,HEG1,CAV1,HEY2,KDR,ZFPM2,QKI,TGFBR2
kidney development	14	614	0.000862	2.99	TFAP2A,TGFB2,WNT5A,ARID5B,TCF21,PKD2,PCSK5,BICC1,ASS1,CENPF,PAX8,BCL2,AGTR1,SLIT2
negative regulation of coagulation	4	614	0.000983	18.16	PROCR,THBD,ANXA4,ANXA5
oncogene-induced cell senescence	4	614	0.000983	18.16	CDKN2A,HMGA1,HMGA2,PML
response to wounding	10	614	0.00107	3.88	CX3CR1,TGFB2,VWF,DST,NFIB,INHBB,NR3C1,KLK8,KLK6,AURKA
adrenal gland development	6	614	0.00115	7.33	PDGFRA,HMGA2,ARID5B,APOA1,NR0B1,NR3C1
cellular response to amino acid stimulus	9	614	0.00128	4.21	COL1A1,PDGFRA,ZEB1,COL4A1,PDGFD,PDGFC,HNRNPD,LAMTOR3,ASS1
positive regulation of cold-induced thermogenesis	11	614	0.00139	3.43	GATM,GJA1,ACSL1,CAV1,PDGFC,UCP2,IL18,LCN2,CXCR4,PTH2R,OVOL2
dendrite morphogenesis	7	614	0.00145	5.56	MEF2A,KIDINS220,SDC2,SLITRK5,FYN,VLDLR,TRAK2
cellular response to transforming growth factor beta stimulus	9	614	0.00154	4.09	COL1A1,MEF2C,SFRP1,PDGFD,CAV1,WNT5A,FYN,SOX9,NR3C1
stem cell proliferation	8	614	0.0016	4.62	FGF9,NFIB,WNT5A,KDR,HMGA2,SFN,SOX9,NES
cell migration	21	614	0.00171	2.18	PDGFRA,TGFB2,SDC2,WNT5A,CXCR4,LAMB1,LAMC1,L1CAM,CDH6,TIAM1,FUT8,ADGRG1,PODXL,BAMBI,PDPN,CDH11,KDR,BCL2,CDK1,SDC1,CD24
epithelial cell proliferation	9	614	0.00185	3.97	PURA,ZEB1,FGF9,WNT5A,KDR,SOX9,FGF1,LIPA,NKX3-1
positive regulation of stem cell proliferation	7	614	0.00188	5.3	GJA1,FGF9,EPCAM,WNT5A,KDR,HMGA2,SOX9
regulation of cell population proliferation	16	614	0.00205	2.49	TFAP2A,TGFB2,ANXA1,PID1,MMP7,PLA2G4A,FOXM1,KLF4,PKD2,FOXO1,TGFBR2,ADGRG1,AGTR1,TXNIP,SOX9,NKX3-1
oxygen transport	5	614	0.00208	8.83	HBG2,HBB,HBA2,HBD
response to fatty acid	5	614	0.00208	8.83	ALAD,UCP2,SOX9,FOXO1,ASS1
peptide hormone processing	5	614	0.00208	8.83	DPP4,BACE2,BCHE,SCG5,PCSK5
lung development	11	614	0.00228	3.21	PDGFRA,FGF9,NFIB,HEG1,WNT5A,PDPN,KDR,FGF1,ZFPM2,LIPA,TGFBR2
response to lipid	5	614	0.00257	8.36	PTGER4,LIPA,NR3C2,NKX3-1,TGFBR2
epithelial to mesenchymal transition	8	614	0.00266	4.24	DDX17,TGFB2,BMP2,WNT5A,HMGA2,SNAI2,SOX9,TGFBR2
chromosome segregation	11	614	0.00279	3.12	TOP2A,CENPU,CENPF,UBE2I,PTTG1,BIRC5,TTK,NEK2,NR3C1,BUB1,DLGAP5
branching involved in ureteric bud morphogenesis	7	614	0.00302	4.84	BMP2,PAX8,BCL2,TCF21,SOX9,FGF1,PKD2
mitotic cell cycle phase transition	4	614	0.00314	12.71	CCNB2,CCNB1,CDK1,CKS2
epithelial cell differentiation	11	614	0.00317	3.07	ST14,TGFB2,BDH2,PAX8,COL4A1,ANXA4,GATA6,CDK1,KRT23,TCF21,KLF4
negative regulation of epithelial cell proliferation	8	614	0.00321	4.1	TGFB2,SFRP1,ZEB1,WNT5A,SOX9,B2M,MTSS1,NKX3-1
non-canonical Wnt signaling pathway	6	614	0.00345	5.78	TIAM1,SFRP1,FZD2,FZD7,WNT5A,FZD10
calcium-mediated signaling	11	614	0.0036	3.01	CX3CR1,RYR2,HOMER2,PLCG2,AGTR1,CXCR4,PLCE1,ITPR2,DEFB1,MCTP2,PKD2
positive regulation of gene expression	29	614	0.00364	1.79	PID1,PKD2,GJA1,SOX17,FGF9,PLCG2,SOX9,NKX3-1,TFAP2A,MEF2A,TGFB2,MEF2C,CDKN2A,BCL11A,CAV1,WNT5A,IL18,HMGA2,KLF4,QKI,OVOL2,BMP2,CLDN3,MAF,ID4,CDK1,LCN2,HNRNPD,EZR
release of sequestered calcium ion into cytosol	7	614	0.00375	4.63	RYR2,PLCL2,PLCG2,PLCE1,ITPR2,PLCB1,PKD2
platelet-derived growth factor receptor signaling pathway	6	614	0.00394	5.61	PDGFRA,PDGFD,PDGFC,TXNIP,ARID5B,PDGFRL
Wnt signaling pathway, planar cell polarity pathway	6	614	0.00394	5.61	TIAM1,SFRP1,FZD2,DAAM1,FZD7,WNT5A
in utero embryonic development	18	614	0.00396	2.18	PDGFRA,SLC34A2,UBE2B,KIDINS220,HEG1,GATA6,NR2F2,N4BP2L2,TGFBR2,CCNB2,FUT8,BMP2,CCNB1,ADAMTS3,MAF,HSD17B2,ZFPM2,DSC3
axon guidance	15	614	0.00404	2.41	SEMA5A,TGFB2,SEMA3C,SEMA6D,WNT5A,NRXN3,LAMC1,L1CAM,NELL2,LHX2,FLRT3,FEZ2,ANOS1,FYN,SLIT2
negative regulation of apoptotic process	30	614	0.00411	1.76	GATA6,VTCN1,FOXO1,AURKA,CCND2,CBS,PDPN,AKT3,UCP2,KDR,PRAME,SOX9,SNCA,TFAP2A,ANXA1,UBE2B,PLK2,ANXA4,WNT5A,ANXA5,HMGA2,SERPINB9,POR,SFRP1,RASA1,BCL2,CDK1,BIRC5,FAS,IL6ST
Rho protein signal transduction	8	614	0.0042	3.91	EPS8,ADGRG1,RACGAP1,PDPN,CDC42EP3,AGTR1,CTNNAL1,ARHGAP6
receptor-mediated endocytosis of virus by host cell	4	614	0.00422	11.56	DPP4,CLEC4M,CAV2,CAV1
mitotic spindle midzone assembly	4	614	0.00422	11.56	RACGAP1,PRC1,KIF4A,BIRC5
response to nutrient	8	614	0.00457	3.85	ALAD,COL1A1,BCHE,POR,MAF,ACSL1,SST,ASS1
inner ear morphogenesis	8	614	0.00457	3.85	TFAP2A,ALDH1A3,PAX8,FGF9,WNT5A,ZIC1,SOBP,ATP6V1B1
apoptotic process	40	614	0.00465	1.59	CXCR4,BUB1B,NR3C1,FOXO1,AURKA,MECOM,IFI16,PUF60,PEA15,CASP1,PRAME,SOX9,S100A14,BUB1,NKX3-1,FBXO9,SH3GLB1,MEF2A,MEF2C,UBE2B,PEG3,FEM1B,CDKN2A,UNC5B,PRKCA,NSG1,C6ORF120,PML,TGFBR2,ALDH1A3,STK26,PMP22,BCL2,CDK1,LCN2,BIRC5,MAL,FAS,S100A8,MCM2
positive regulation of angiogenesis	13	614	0.00472	2.58	SEMA5A,PTGIS,ANXA3,WNT5A,GATA6,HMGA2,GATA4,PRKCA,FGF1,TGFBR2,C3,AKT3,KDR
positive regulation of protein catabolic process	9	614	0.00486	3.4	SNX1,SOX17,PLK2,WNT5A,SOX9,EZR,FBXL5,DTL,FOXO1
positive regulation of mitotic cell cycle	6	614	0.00507	5.3	CCNB1,BIRC5,PRKCA,MEIS2,AURKA,NKX3-1
angiogenesis	19	614	0.00525	2.07	COL15A1,UNC5B,CAV1,IL18,TNFAIP2,NRXN3,NDNF,PRKCA,PARVA,FGF1,MEOX2,OVOL2,NELL2,ADGRG1,SOX17,FGF9,COL4A1,RASA1,KDR
androgen receptor signaling pathway	5	614	0.00531	6.91	DDX17,RWDD1,SCGB2A1,PLPP1,NKX3-1
neurogenesis	10	614	0.00547	3.06	NAV3,FGF9,LHX2,NFIB,WNT5A,SPOCK1,CXCR4,FGF13,FGF1,TRAK2
male sex determination	4	614	0.00549	10.59	FGF9,NR0B1,SOX9,PTGDR
cardiac right ventricle morphogenesis	4	614	0.00549	10.59	TGFB2,SEMA3C,HEY2,GATA4
response to bacterium	12	614	0.00553	2.67	C3,GPM6A,BMP2,TMEM255A,RGS1,NFIB,ST13,CAV1,LCN2,ISG15,DEFB1,PPM1D
aortic valve morphogenesis	6	614	0.00571	5.15	HEY2,SNAI2,GATA4,SOX9,SLIT2,TGFBR2
brain development	17	614	0.00579	2.16	CX3CR1,RTN1,STXBP3,AMIGO2,PBX3,CXCR4,MEIS2,EML1,TGFBR2,ADGRG1,UGP2,COL4A1,LHX2,NFIB,ZIC1,ID4,NES
response to mechanical stimulus	8	614	0.00584	3.68	PTGER4,COL1A1,CCNB1,PIEZO2,TXNIP,GATA4,PRKCA,MEIS2
phosphatidylinositol-mediated signaling	5	614	0.00622	6.62	PLCL2,PLCG2,PLCE1,PIK3C3,PLCB1
heart looping	8	614	0.00632	3.63	MEF2C,SOX17,WNT5A,GATA4,PKD2,FOLR1,TGFBR2,OVOL2
complement activation	6	614	0.00641	5.02	C3,CFH,C1S,CFHR1,CFI,C4B_2
retinol metabolic process	7	614	0.00674	4.12	ALDH1A3,DHRS7,ADH1C,ADH1B,ALDH1A1,HSD17B6,CYP3A5
roof of mouth development	8	614	0.00683	3.58	TFAP2A,PDGFRA,BNC2,ARID5B,SNAI2,TCF21,MEOX2,TGFBR2
cellular response to hydrogen peroxide	8	614	0.00683	3.58	CDKN2A,PDGFD,CDK1,LCN2,FYN,KLF4,ECT2,ZNF277
negative regulation of neuron apoptotic process	13	614	0.00691	2.46	MEF2C,UNC5B,NDNF,PTPRZ1,RASA1,UCP2,KDR,BCL2,BIRC5,FYN,IL6ST,NES,SNCA
hemostasis	7	614	0.00737	4.04	PROCR,THBD,VWF,PROS1,ANXA5,TFPI2,TFPI
positive regulation of stress fiber assembly	7	614	0.00737	4.04	ARHGEF10,SFRP1,LIMCH1,TPM1,APOA1,FERMT2,S100A10
positive regulation of fibroblast proliferation	7	614	0.00737	4.04	PDGFRA,CCNB1,PDGFD,WNT5A,PDGFC,HMGA2,PML
cell-cell signaling	16	614	0.00789	2.15	SEMA5A,CX3CR1,KLF10,CXCL6,FZD2,IL18,GATA4,CXCL13,PCSK5,ADGRG1,GJA1,BMP2,FGF9,GPNMB,SST,FGF13
regulation of cytokinesis	6	614	0.00799	4.77	SH3GLB1,PRC1,CALM3,PIK3C3,KIF20A,AURKA
retinoic acid metabolic process	5	614	0.00832	6.11	ALDH1A3,CRABP2,ADH1C,ADH1B,CYP3A5
adenylate cyclase-inhibiting G protein-coupled receptor signaling pathway	8	614	0.00853	3.44	PTGER4,MARCO,RGS1,ADGRG6,NPY1R,CXCR4,PRKACB,GNAI1
ventricular septum morphogenesis	6	614	0.00887	4.65	TGFB2,FZD2,HEY2,SLIT2,ZFPM2,TGFBR2
blood vessel endothelial cell differentiation	3	614	0.00925	19.07	HEY2,KDR,LIPA
positive regulation of mesenchymal cell proliferation	5	614	0.00953	5.88	FGF9,WNT5A,KDR,SOX9,TGFBR2
female gonad development	5	614	0.00953	5.88	PDGFRA,SFRP1,ARID5B,INHBB,NR2F2
DNA replication initiation	5	614	0.00953	5.88	PURA,CCNE1,MCM4,MCM10,MCM2
fibroblast proliferation	6	614	0.00981	4.54	MORF4L1,CAV1,PDGFC,CDK1,CKS2,HMGA2
response to hydrogen peroxide	6	614	0.00981	4.54	COL1A1,BCL2,CDK1,HBB,TXNIP,HBA2
fat cell differentiation	9	614	0.0101	3.01	ID4,HMGA2,ARID5B,INHBB,KLF4,PLCB1,ZFPM2,FOXO1,FBXO9
cell population proliferation	17	614	0.0106	2.02	CAV2,CAV1,WNT5A,IL18,HMGA2,MCM10,LIPA,OVOL2,PURA,MORF4L1,ZEB1,FGF9,NFIB,ID4,BCL2,ROR1,SOX9
lymph vessel development	4	614	0.0106	8.47	HEG1,KDR,SVEP1,NR2F2
negative regulation of cAMP/PKA signal transduction	5	614	0.0108	5.67	PRKAR1A,PRKAR2B,PDE1A,PDE8B,PDE9A
cardiac muscle cell proliferation	5	614	0.0108	5.67	TGFB2,FGF9,PRKAR1A,HEY2,GATA6
cellular response to mechanical stimulus	8	614	0.0113	3.26	PTGER4,COL1A1,SLC2A1,CASP1,PIEZO2,FAS,SOX9,KCNJ2
regulation of cell cycle	17	614	0.0113	2.01	CDKN2A,FOXM1,PKD2,PML,OVOL2,KAT2B,MORF4L1,CCND2,MECOM,CCNE1,CCNG2,BCL2,GAS1,SFN,DTL,PRKACB,CDKN3
response to hypoxia	13	614	0.0121	2.28	RYR2,TGFB2,CAV1,SLC2A1,CXCR4,ITPR2,PML,DPP4,ALAD,BMP2,CLDN3,UCP2,CD24
hydrogen peroxide catabolic process	5	614	0.0123	5.48	HBG2,HBB,HBA2,HBD
mesenchymal cell proliferation	4	614	0.0127	7.94	FGF9,WNT5A,KDR,SOX9
semaphorin-plexin signaling pathway	6	614	0.0131	4.24	NELL2,SEMA5A,SEMA3C,SEMA6D,KDR,MET
T cell costimulation	6	614	0.0131	4.24	DPP4,CAV1,FYN,MAP3K8,CD24,LGALS8
animal organ development	10	614	0.0135	2.65	MEF2A,COL1A1,MEF2C,ST14,ZEB1,WNT2B,GATA6,SOBP,MET,TGFBR2
cellular response to hyperoxia	3	614	0.0136	15.89	CAV1,FAS,FOXO1
chemotaxis	12	614	0.0141	2.34	CX3CR1,PDGFRA,CXCL6,ANOS1,CXCR4,IL16,DEFB1,PARVA,SLIT2,CXCL13,L1CAM,S100A8
negative regulation of cell growth	10	614	0.0141	2.63	TGFB2,SFRP1,GJA1,SOX17,CDKN2A,FHL1,BCL2,SLIT2,SMARCA2,PML
wound healing	8	614	0.0146	3.1	PDGFRA,TGFB2,DST,TPM1,WNT5A,GATA4,HPSE,FGF1
cellular response to calcium ion	8	614	0.0146	3.1	MEF2A,MEF2C,KCNB1,WNT5A,PLCG2,INHBB,ECT2,PKD2
response to lipopolysaccharide	12	614	0.0147	2.33	ALAD,THBD,CXCL6,CASP1,PLCG2,LCN2,FBXO3,S100A14,ADH5,S100A8,ASS1,SNCA
negative regulation of gene expression	20	614	0.0153	1.81	TGFB2,MEF2C,ZBTB20,KLF4,PML,AURKA,OVOL2,BMP2,SFRP1,CCNB1,CLDN3,PRKAR1A,HEY2,KDR,HNRNPD,CDK1,FYN,SOX9,SH3GL2,NKX3-1
inflammatory response	25	614	0.0154	1.68	PTGER4,CX3CR1,CXCL6,LXN,PTGER3,HBB,CXCR4,CXCL13,C4B_2,LIPA,C3,IFI16,CASP1,PTGDR,ANXA1,IL1R1,WNT5A,IL18,HBA2,PJA2,BMP2,ELF3,AGTR1,TXNIP,S100A8
learning	7	614	0.0162	3.42	BCHE,NLGN4X,PRKAR2B,NRXN3,FYN,FGF13,PLCB1
chondrocyte differentiation	7	614	0.0162	3.42	MEF2C,BMP2,WNT2B,FGF9,NFIB,HMGA2,SOX9
response to toxic substance	8	614	0.0165	3.03	ALAD,CCNB1,BCL2,CDK1,LCN2,PRKCA,MBP,ASS1
positive regulation of inflammatory response	10	614	0.0172	2.54	PTGER4,LGALS2,WNT5A,CASP1,IL18,AGTR1,IL16,MAP3K8,S100A8,SNCA
positive regulation of cell division	6	614	0.0184	3.89	TGFB2,FGF9,PDGFD,PDGFC,FGF1,NKX3-1
cellular response to gonadotropin stimulus	3	614	0.0186	13.62	POR,PAX8,GATA6
positive regulation of endothelial cell migration	7	614	0.0198	3.27	NELL2,ANXA3,WNT5A,LCN2,KDR,PRKCA,FGF1
maintenance of blood-brain barrier	5	614	0.0212	4.67	GJA1,CLDN3,MBP,DMD,LAMC1
response to peptide hormone	6	614	0.0215	3.74	GHR,COL1A1,PRKCA,PLCB1,GNAI1,ASS1
cellular response to glucose starvation	6	614	0.0232	3.67	SH3GLB1,IFI16,SLC2A1,BCL2,PIK3C3,PLIN2
protein-containing complex assembly	11	614	0.0238	2.27	TIAM1,CCNB1,RBPMS,SLC2A1,CDK1,FAS,DMD,SOX9,LAMC1,WASF3,PML
blood coagulation	9	614	0.0238	2.58	PROCR,THBD,ANXA8L1,VWF,PROS1,ANXA5,FGL2,TFPI2,TFPI
positive regulation of endothelial cell proliferation	7	614	0.024	3.13	NELL2,SEMA5A,CAV2,AKT3,WNT5A,KDR,PRKCA
positive regulation of cell adhesion	7	614	0.024	3.13	ADGRG1,TPM1,LAMB1,PRKCA,SFN,LAMC1,PRSS2
intracellular protein localization	13	614	0.0245	2.07	CAV1,WNT5A,DHCR24,NR0B1,GJA1,AKAP11,NBEA,ID4,TSPAN5,CPE,SFN,DMD,LAMTOR3
negative regulation of insulin secretion	5	614	0.0257	4.41	KCNB1,INHBB,PDE8B,GNAI1,FOXO1
negative regulation of canonical Wnt signaling pathway	11	614	0.0257	2.24	TLE4,SFRP1,BMP2,SOX17,CAV1,TPBG,WNT5A,SNAI2,SOX9,BICC1,FOXO1
liver development	8	614	0.0258	2.76	HNRNPD,GATA6,ARID5B,PKD2,LIPA,MET,ASS1,SEC63
neuron differentiation	14	614	0.0259	1.98	MEF2C,FZD2,RTN1,WNT2B,NLGN4X,FZD7,WNT5A,NAP1L2,FZD10,LHX2,ID4,ANOS1,NDN,MET
ossification	9	614	0.0261	2.53	COL1A1,BMP2,SORT1,CDH11,BCL2,SOX9,CHRDL1,GPM6B,ATP6V1B1
response to glucocorticoid	6	614	0.0269	3.53	ALAD,GHR,BCHE,BCL2,NR3C1,ASS1
calcium-independent cell-cell adhesion	4	614	0.0269	6.05	CLDN4,CLDN3,CLDN15,CLDN7
myelination	7	614	0.0271	3.05	GALC,ADGRG6,PMP22,MAL,MBP,QKI,KLK6
animal organ morphogenesis	10	614	0.0279	2.34	PDGFRA,SMARCC1,BMP2,FHL1,PDGFC,PBX3,BCL2,TCF21,MEIS2,DCN
adult behavior	5	614	0.0281	4.29	NLGN4X,NRXN3,SLITRK5,PCDH17,ATP6V1B1
actin filament bundle assembly	5	614	0.0281	4.29	EPS8,CALD1,FAM107A,PLS3,EZR
positive regulation of apoptotic signaling pathway	5	614	0.0281	4.29	WNT5A,FAS,INHBB,TPD52L1,PML
endodermal cell differentiation	5	614	0.0281	4.29	SOX17,GATA6,HMGA2,LAMB1,NR0B1
positive regulation of epithelial cell proliferation	7	614	0.0287	3.01	FGF9,WNT5A,KDR,LAMB1,SOX9,LAMC1,FGF1
regulation of cell differentiation	6	614	0.0288	3.47	TFAP2A,TNXB,SOX17,SOX9,KLF4,KLK6
negative regulation of extrinsic apoptotic signaling pathway in absence of ligand	5	614	0.0306	4.18	UNC5B,BCL2,SNAI2,FYN,KLF4
phosphatidylinositol metabolic process	5	614	0.0306	4.18	PLCL2,PLCG2,PLCE1,PIP5K1B,PLCB1
mitotic sister chromatid segregation	5	614	0.0306	4.18	NUSAP1,NEK2,SMC4,ZWINT,MAD2L1
response to axon injury	5	614	0.0306	4.18	KCNB1,FLRT3,CDK1,PLCG2,FOLR1
glandular epithelial cell differentiation	3	614	0.0306	10.59	NFIB,CAV1,SOX9
vascular wound healing	3	614	0.0306	10.59	KDR,NDNF,HPSE
negative regulation of growth hormone receptor signaling pathway	3	614	0.0306	10.59	GHR,LEPROT,LEPROTL1
Sertoli cell differentiation	3	614	0.0306	10.59	TCF21,NR0B1,SOX9
negative regulation of stress-activated MAPK cascade	3	614	0.0306	10.59	PBK,FOXM1,FOXO1
protein localization to cell junction	3	614	0.0306	10.59	HEG1,LAMTOR3,FERMT2
cellular response to interleukin-1	6	614	0.0309	3.4	SFRP1,PTGIS,LCN2,INHBB,SOX9,NKX3-1
receptor internalization	6	614	0.0309	3.4	GHR,SNX1,RAB31,CAV1,EZR,SNCA
epidermis development	9	614	0.0313	2.44	ALDH3A2,CRABP2,CDKN2A,BNC1,SVEP1,KLF4,AGPAT2,KLK7,OVOL2
cellular response to hypoxia	10	614	0.0328	2.27	SFRP1,CCNB1,ACAA2,PTGIS,CBS,GATA6,BCL2,LCN2,NDNF,NKX3-1
establishment of skin barrier	5	614	0.0333	4.07	CLDN4,IL18,SFN,KLF4,MET
positive regulation of epithelial cell migration	5	614	0.0333	4.07	TGFB2,CAPN7,PLCG2,SOX9,TGFBR2
regulation of cell cycle process	4	614	0.0343	5.53	SFRP1,PLK2,HMGA2,SOX9
negative regulation of G1/S transition of mitotic cell cycle	6	614	0.0352	3.29	GPNMB,FHL1,FAM107A,BCL2,KLF4,PKD2
phospholipase C-activating G protein-coupled receptor signaling pathway	9	614	0.0356	2.38	CX3CR1,ADGRG1,PRKD3,WNT5A,PTGER3,AGTR1,PLCE1,PLCB1,PLPP1
regulation of small GTPase mediated signal transduction	9	614	0.0371	2.36	ARHGAP44,TIAM1,ARHGEF10,RACGAP1,FAM13B,RALGAPA1,FAM13A,ECT2,ARHGAP6
myeloid cell apoptotic process	3	614	0.0375	9.53	BCL2,SNAI2,LIPA
membranous septum morphogenesis	3	614	0.0375	9.53	TGFB2,FZD2,TGFBR2
somatic stem cell division	3	614	0.0375	9.53	TGFB2,CDKN2A,FZD7
cellular response to X-ray	3	614	0.0375	9.53	SFRP1,CCND2,LCN2
cartilage development involved in endochondral bone morphogenesis	3	614	0.0375	9.53	GHR,COL1A1,CBS
adenylate cyclase-modulating G protein-coupled receptor signaling pathway	6	614	0.0375	3.23	PTGER4,ADGRG6,SCTR,PTH2R,PRKACB,GNAI1
negative regulation of keratinocyte proliferation	4	614	0.0383	5.3	ZEB1,KLF9,SNAI2,SFN
collagen catabolic process	5	614	0.0391	3.88	MMP11,ADAMTS3,MMP7,PRSS2,KLK6
ureteric bud development	5	614	0.0391	3.88	SFRP1,EPCAM,BCL2,TCF21,SLIT2
cellular response to cAMP	6	614	0.0399	3.18	AQP9,ITPR2,INHBB,EZR,PKD2,ASS1
negative regulation of cell migration	12	614	0.0418	1.98	RAP2C,SFRP1,CLDN3,NAV3,LIMCH1,STK26,TPM1,CDH11,BCL2,SLIT2,KLF4,RECK
calcium ion homeostasis	5	614	0.0421	3.78	NT5E,CAV1,KDR,S100A14,ATP6V1B1
regulation of neurotransmitter secretion	4	614	0.0425	5.08	MEF2C,MCTP2,SNCAIP,SNCA
positive regulation of cholesterol biosynthetic process	4	614	0.0425	5.08	FGF1,PRKACB,GNAI1,QKI
positive regulation of heart rate	4	614	0.0425	5.08	RGS4,RYR2,HEY2,SCN3B
astrocyte differentiation	4	614	0.0425	5.08	BMP2,ID4,HMGA2,NR3C1
hematopoietic stem cell proliferation	4	614	0.0425	5.08	WNT2B,MECOM,WNT5A,SNAI2
anatomical structure morphogenesis	11	614	0.0425	2.06	PDGFRA,PAX8,ELF3,HEY2,GATA6,GATA4,LAMB1,IGF2BP2,FGF1,ZFPM2,MPZL2
regulation of gene expression	21	614	0.0429	1.59	PEG3,SORT1,CDKN2A,GATA6,HMGA1,HMGA2,TOB1,AFF1,TGFBR2,KAT2B,FUT8,HNRNPDL,MDFIC,TSPAN8,HEY2,HNRNPD,BCL2,PLCG2,SOX9,MET,ATP6V1B1
cellular response to insulin stimulus	8	614	0.0436	2.47	GHR,KAT2B,PKM,RAB31,TBC1D4,UCP2,INHBB,FOXO1
sensory perception of sound	11	614	0.0439	2.04	TFAP2A,COL1A1,CLIC5,HOMER2,LRIG1,BIRC5,SNAI2,ROR1,MBP,SOBP,ATP6V1B1
cerebral cortex cell migration	3	614	0.0449	8.67	DIXDC1,EFHC1,FGF13
negative regulation of heterotypic cell-cell adhesion	3	614	0.0449	8.67	APOA1,MBP,KLF4
regulation of attachment of spindle microtubules to kinetochore	3	614	0.0449	8.67	RACGAP1,NEK2,ECT2
ventricular cardiac muscle cell development	3	614	0.0449	8.67	CCNB1,HEY2,CDK1
cardiac left ventricle morphogenesis	3	614	0.0449	8.67	HEY2,CPE,TGFBR2
cell activation	3	614	0.0449	8.67	PDGFRA,PLCG2,CD24
cell growth involved in cardiac muscle cell development	3	614	0.0449	8.67	GATA4,SORBS2,PDLIM5
positive regulation of extrinsic apoptotic signaling pathway via death domain receptors	3	614	0.0449	8.67	SFRP1,PEA15,MAL
glial cell migration	3	614	0.0449	8.67	TGFB2,VCAN,NDN
intestinal epithelial cell differentiation	3	614	0.0449	8.67	GATA6,GATA4,SOX9
positive regulation of bone mineralization	5	614	0.0453	3.7	TFAP2A,MEF2C,BMP2,ISG15,GPM6B
positive regulation of exocytosis	4	614	0.0469	4.89	CADPS2,PRKCA,S100A10,SNCA
postsynaptic modulation of chemical synaptic transmission	4	614	0.0469	4.89	WNT5A,PLCB1,NEFH,PRKACB
cell surface receptor signaling pathway	20	614	0.0487	1.59	CX3CR1,FZD2,ANXA1,IL1R1,FZD7,SCTR,IL18,PTH2R,FZD10,CXCL13,PKD2,GHR,MS4A6A,MARCO,ADGRG1,SST,ADGRG6,FYN,IL6ST,MET
positive regulation of intracellular signal transduction	5	614	0.0487	3.61	VWF,PLCG2,FGF1,LAMTOR3,ARHGAP6
response to insulin	7	614	0.0487	2.65	COL1A1,STXBP3,SORT1,VPS13C,GCNT1,SLC2A1,FOXO1
regulation of cell adhesion	6	614	0.0504	2.98	TNXB,LAMA4,IL18,CXCR4,SOX9,PML
stem cell differentiation	6	614	0.0504	2.98	GPM6A,SFRP1,SOX17,EPCAM,GATA6,HMGA2
positive regulation of MAPK cascade	13	614	0.0511	1.84	SPAG9,BCAR3,MEF2C,CAV2,FZD7,WNT5A,FGF1,GHR,BMP2,FGF9,KDR,PLCG2,LAMTOR3
regulation of reactive oxygen species metabolic process	4	614	0.0516	4.71	PID1,FOXM1,FOXO1,SNCA
regulation of cardiac muscle contraction by regulation of the release of sequestered calcium ion	4	614	0.0516	4.71	RYR2,CALM3,DMD,PRKACB
positive regulation of cardiac muscle hypertrophy	4	614	0.0516	4.71	MEF2A,PRKCA,IL6ST,PDE9A
axon extension involved in axon guidance	3	614	0.0528	7.94	NELL2,WNT5A,SLIT2
regulation of macrophage activation	3	614	0.0528	7.94	GPR137B,PJA2,SNCA
cellular response to parathyroid hormone stimulus	3	614	0.0528	7.94	KAT2B,MEF2C,PRKACB
atrioventricular valve morphogenesis	3	614	0.0528	7.94	TGFB2,BMP2,TGFBR2
somatic stem cell population maintenance	6	614	0.0533	2.93	KLF10,SFRP1,CDKN2A,HMGA2,SOX9,KLF4
cell-matrix adhesion	8	614	0.0539	2.35	SGCE,TIAM1,ECM2,TNXB,SVEP1,HPSE,L1CAM,FERMT2
extracellular matrix disassembly	5	614	0.0558	3.45	MMP11,MMP7,LAMC1,PRSS2,KLK7
cell chemotaxis	7	614	0.056	2.56	CX3CR1,SEMA5A,PDGFRA,DOCK4,TPBG,AGTR1,CXCR4
response to estradiol	7	614	0.056	2.56	GHR,COL1A1,HNRNPD,TXNIP,PRKCA,NR2F2,ASS1
focal adhesion assembly	4	614	0.0565	4.54	CDH11,BCL2,ARHGAP6,FERMT2
chromosome condensation	4	614	0.0565	4.54	TOP2A,CDK1,HMGA2,SMC4
negative regulation of ossification	4	614	0.0565	4.54	MEF2C,SFRP1,BCL2,SOX9
protein localization to plasma membrane	10	614	0.058	2.04	CACNB2,KCNB1,TPBG,LYPD1,TSPAN5,FGF13,EZR,SCN3B,SPTBN1,S100A10
system development	7	614	0.0586	2.53	COL1A1,VCAN,WNT2B,RASA1,GATA6,GATA4,CHRDL1
protein homotetramerization	6	614	0.0593	2.85	ALDH1A3,ME1,PKD2,B2M,KCNJ2,GLS
regulation of embryonic development	5	614	0.0595	3.38	KAT2B,SOX17,RACGAP1,LAMA4,CDK1
positive regulation of protein localization to nucleus	5	614	0.0595	3.38	TGFB2,CDKN2A,CDK1,FYN,FERMT2
mesenchymal cell differentiation	3	614	0.0611	7.33	BMP2,HMGA2,SNAI2
positive regulation of mitotic metaphase/anaphase transition	3	614	0.0611	7.33	CDC20,UBE2C,DLGAP5
positive regulation of phagocytosis, engulfment	3	614	0.0611	7.33	C3,RAB31,PLCG2
cellular response to epinephrine stimulus	3	614	0.0611	7.33	RYR2,PRKACB,SNCA
glomerulus development	3	614	0.0611	7.33	BCL2,PLCE1,TCF21
cell communication by electrical coupling involved in cardiac conduction	3	614	0.0611	7.33	RYR2,GJA1,PRKACB
cellular response to fluid shear stress	3	614	0.0611	7.33	MEF2C,PKD2,MTSS1
cellular response to glucagon stimulus	3	614	0.0611	7.33	PRKAR1A,PRKACB,ASS1
negative regulation of transcription by competitive promoter binding	3	614	0.0611	7.33	TFAP2A,MUC1,OVOL2
cholesterol transport	4	614	0.0616	4.38	CAV1,APOA1,ABCA8,LIPA
regulation of synapse assembly	4	614	0.0616	4.38	MEF2C,NLGN4X,VLDLR,PDLIM5
basement membrane organization	4	614	0.0616	4.38	MMP11,COL4A1,CAV2,CAV1
positive regulation of G2/M transition of mitotic cell cycle	4	614	0.0616	4.38	CCNB1,CDK1,HSPA2,DTL
cochlea morphogenesis	4	614	0.0616	4.38	FZD2,ZEB1,WNT5A,SOX9
keratinocyte proliferation	4	614	0.0616	4.38	ZEB1,CDKN2A,SFN,KLK8
negative regulation of mitotic cell cycle	4	614	0.0616	4.38	BCL2,GAS1,PML,MAD2L1
neutral lipid metabolic process	2	614	0.0618	31.78	LIPA,SNCA
cellular response to iron(III) ion	2	614	0.0618	31.78	CCNB1,B2M
regulation of SMAD protein signal transduction	2	614	0.0618	31.78	TOB1,SPTBN1
endodermal cell fate determination	2	614	0.0618	31.78	SOX17,GATA6
nephron tubule epithelial cell differentiation	2	614	0.0618	31.78	MEF2C,MTSS1
lymph circulation	2	614	0.0618	31.78	HEG1,SVEP1
cellular response to fluoride	2	614	0.0618	31.78	COL1A1,PLCB1
positive regulation of ERK1 and ERK2 cascade	12	614	0.0629	1.84	PDGFRA,MARCO,BMP2,GPNMB,PDGFD,TPBG,PDGFC,KDR,PRKCA,FGF1,PDE8B,FERMT2
substrate adhesion-dependent cell spreading	5	614	0.0634	3.31	FZD7,LAMB1,PARVA,LAMC1,FERMT2
substantia nigra development	5	614	0.0634	3.31	MAOB,FGF9,S100A1,CALM3,MBP
positive regulation of neuron differentiation	7	614	0.064	2.47	SPAG9,MEF2C,BMP2,ZEB1,NAP1L2,DMD,ECT2
neuron migration	9	614	0.0652	2.1	GPM6A,MEF2C,PCM1,NDN,SPOCK1,FYN,NDNF,NR2F2,FGF13
cartilage development	7	614	0.0668	2.44	CSGALNACT1,BMP2,ZEB1,WNT5A,ADGRG6,SOX9,TGFBR2
synaptic membrane adhesion	4	614	0.0669	4.24	CDH6,FLRT3,SLITRK5,PCDH17
response to steroid hormone	4	614	0.0669	4.24	COL1A1,SST,BCL2,ASS1
negative regulation of interleukin-2 production	4	614	0.0669	4.24	NAV3,HOMER2,EZR,PRKACB
positive regulation of Rho protein signal transduction	4	614	0.0669	4.24	ARHGEF10,ADGRG1,APOA1,FERMT2
branching morphogenesis of an epithelial tube	4	614	0.0669	4.24	KDR,SLIT2,MET,NKX3-1
cell-cell junction organization	4	614	0.0669	4.24	TGFB2,GJA1,NLGN4X,HEG1
nuclear receptor-mediated steroid hormone signaling pathway	4	614	0.0669	4.24	PGRMC2,NR3C1,PLPP1,NR3C2
regulation of biological quality	5	614	0.0674	3.24	STX12,MYO10,STXBP3,HEG1,PML
keratinocyte differentiation	6	614	0.0689	2.72	ST14,ANXA1,CDKN2A,WNT5A,TXNIP,SFN
signal transduction	81	614	0.0696	1.19	BCAR3,DIRAS3,CXCL6,FAM13B,FAM13A,VLDLR,FZD10,FGF1,NR3C1,ARHGAP6,PITPNC1,NR3C2,ARHGAP44,GJA1,FGF9,RGS1,DPYSL2,AKT3,CASP1,PLCE1,MAP3K8,SOX9,PDE8B,PRKACB,SH3GL2,CHGB,PTGDR,ANXA1,UNC5B,IL1R1,ANXA4,ANXA5,NPY1R,PTH2R,RAP2C,TIAM1,RASA1,FEZ2,CDC42EP3,AGTR1,PLCB1,IL6ST,MET,PDE9A,PLPP1,SKAP2,PTGER4,CX3CR1,COL15A1,BEX1,CRABP2,PDE1A,PTGER3,NRXN3,CXCR4,ITPR2,CREBL2,GNAI1,C3,ADGRG1,PTPRZ1,RACGAP1,GPNMB,PDPN,OL…
osteoblast differentiation	9	614	0.0698	2.07	COL1A1,MEF2C,SFRP1,VCAN,BMP2,TPM4,FGF9,ID4,SNAI2
cell proliferation in forebrain	3	614	0.0699	6.81	NFIB,DIXDC1,HMGA2
aldehyde metabolic process	3	614	0.0699	6.81	ALDH3A2,ALDH1A3,ALDH1A1
positive regulation of endothelial cell chemotaxis	3	614	0.0699	6.81	SEMA5A,KDR,MET
secondary palate development	3	614	0.0699	6.81	TGFB2,WNT5A,TGFBR2
cardiac epithelial to mesenchymal transition	3	614	0.0699	6.81	TGFB2,BMP2,HEY2
microtubule cytoskeleton organization	10	614	0.0701	1.96	DST,PRC1,NUSAP1,CDK1,TACC3,BIRC5,TACC1,NEFH,EML1,AURKA
muscle organ development	8	614	0.0706	2.21	MEF2A,SGCE,MEF2C,CENPF,FHL1,DMD,PAXBP1,SGCG
DNA damage response, signal transduction by p53 class mediator	5	614	0.0715	3.18	MUC1,PLK2,FOXM1,PPM1D,PML
regulation of synaptic plasticity	6	614	0.0723	2.69	CX3CR1,CALB2,MEF2C,PLK2,SCTR,CHRDL1
blood vessel development	6	614	0.0723	2.69	COL1A1,MEF2C,TGFB2,HEY2,FOXO1,TGFBR2
hematopoietic stem cell homeostasis	4	614	0.0724	4.1	CADPS2,ADGRG1,ARMCX1,NBEA
positive regulation of focal adhesion assembly	4	614	0.0724	4.1	SFRP1,KDR,FERMT2,S100A10
regulation of cell morphogenesis	4	614	0.0724	4.1	CLDN4,CLDN3,PDZD8,FERMT2
positive regulation of sprouting angiogenesis	4	614	0.0724	4.1	PKM,S100A1,KLF4,FGF1
response to progesterone	4	614	0.0724	4.1	TGFB2,CLDN4,CAV1,TXNIP
intracellular signal transduction	23	614	0.0732	1.46	PHLPP2,CLEC4M,S100A1,PLCL2,HMGA1,HMGA2,PRKCA,TIAM1,AKAP11,PRKD3,PRKAR1A,PRKAR2B,RASA1,STK26,AKT3,PLCG2,SH3BP5,PLCE1,FYN,MAP3K8,PLCB1,ECT2,BUB1
actin cytoskeleton organization	13	614	0.0746	1.73	ARHGEF10,TNXB,ANXA1,PARVA,MTSS1,EPS8,CLDN3,DAAM1,PHACTR2,EZR,PDLIM5,SPTBN1,WASF3
response to estrogen	5	614	0.0758	3.12	GSTM3,SLC34A2,CAV1,GATA6,CD24
bicellular tight junction assembly	5	614	0.0758	3.12	CLDN4,CLDN3,CLDN15,CLDN7,ECT2
eye development	5	614	0.0758	3.12	TGFB2,FGF9,PBX3,MEIS2,CHRDL1
endochondral ossification	4	614	0.0782	3.97	COL1A1,CSGALNACT1,MEF2C,CBS
erythrocyte development	4	614	0.0782	3.97	HBG2,HBB,HBA2,HBD
cholesterol efflux	4	614	0.0782	3.97	STX12,APOA1,ABCA8,LIPA
positive regulation of vascular endothelial growth factor production	4	614	0.0782	3.97	C3,GATA4,HPSE,IL6ST
respiratory gaseous exchange by respiratory system	4	614	0.0782	3.97	FUT8,PBX3,NDN,HNMT
response to cold	4	614	0.0782	3.97	UCP2,CIRBP,HSPA2,LIPA
ventricular trabecula myocardium morphogenesis	3	614	0.079	6.36	TGFB2,HEG1,HEY2
positive regulation of vascular endothelial growth factor signaling pathway	3	614	0.079	6.36	ADGRG1,ADAMTS3,TNXB
exit from mitosis	3	614	0.079	6.36	EPS8,UBE2C,NFIB
learning or memory	6	614	0.0794	2.61	MEF2C,GATM,PTPRZ1,PRKCA,FGF13,B2M
cellular response to retinoic acid	6	614	0.0794	2.61	COL1A1,FZD7,WNT5A,SOX9,FZD10,KLF4
cellular oxidant detoxification	6	614	0.0831	2.58	HBG2,HBB,HBA2,HBD,CP
cellular response to BMP stimulus	4	614	0.0841	3.85	SFRP1,BMP2,GATA6,SOX9
lipid storage	4	614	0.0841	3.85	CAV1,APOA1,PLIN2,LIPA
face morphogenesis	4	614	0.0841	3.85	COL1A1,PDGFRA,TGFB2,ARID5B
positive regulation of canonical Wnt signaling pathway	8	614	0.0842	2.12	COL1A1,SEMA5A,SFRP1,UBE2B,FGF9,BAMBI,RECK,WLS
Notch signaling pathway	8	614	0.0842	2.12	CDH6,BMP2,ANXA4,HEY2,SNAI2,SORBS2,SOX9,TGFBR2
embryonic skeletal system development	5	614	0.0846	3	COL1A1,FGF9,WNT5A,PCSK5,HOXC6
lipid metabolic process	35	614	0.0862	1.31	ACAA2,TNXB,ADH1B,VLDLR,HSD17B6,HSD17B11,LIPA,CYP3A5,AGPAT2,ADH5,C3,HSD17B2,PLCG2,ST3GAL5,AOX1,PLCE1,PIP5K1B,SLC16A1,PTGIS,ACSL1,PLCL2,PLA2G4A,APOA1,DHCR24,GALC,ALDH3A2,CYP39A1,ALDH1A3,BDH2,PCCA,ALDH1A1,PIK3C3,SERINC1,PLCB1,PLPP1
cellular response to lipopolysaccharide	11	614	0.0862	1.8	CX3CR1,CXCL6,MEF2C,PLSCR4,WNT5A,CASP1,IL18,LCN2,CXCL13,B2M,ASS1
regulation of mitotic cell cycle	6	614	0.0869	2.54	CDC20,CKS2,BIRC5,FOXM1,DLGAP5,CKS1B
MAPK cascade	9	614	0.0871	1.97	SPAG9,PTGER4,MEF2A,MEF2C,CAV1,PEA15,MBP,MAP3K8,FGF13
heart trabecula formation	3	614	0.0885	5.96	HEY2,ADGRG6,OVOL2
atrial septum morphogenesis	3	614	0.0885	5.96	TGFB2,HEY2,GATA4
synapse maturation	3	614	0.0885	5.96	CX3CR1,CHRDL1,SYBU
negative regulation of DNA binding	3	614	0.0885	5.96	IFI16,NFIB,HMGA2
prostate gland development	3	614	0.0885	5.96	SMARCC1,SOX9,NKX3-1
negative regulation of D-glucose import	3	614	0.0885	5.96	PID1,STXBP3,PEA15
negative regulation of blood coagulation	3	614	0.0885	5.96	THBD,TSPAN8,TFPI
central nervous system myelination	3	614	0.0885	5.96	ID4,MAL,GPM6B
astrocyte development	3	614	0.0885	5.96	ROR1,LAMC1,S100A8
somite development	3	614	0.0885	5.96	WNT5A,MEOX2,MEOX1
positive regulation of reactive oxygen species metabolic process	4	614	0.0901	3.74	PID1,AGTR1,LCN2,TGFBR2
blood vessel morphogenesis	4	614	0.0901	3.74	COL4A1,RASA1,NR2F2,TGFBR2
hematopoietic progenitor cell differentiation	6	614	0.0907	2.51	TOP2A,PDGFRA,SFRP1,PTPRZ1,LIPA,EML1
negative regulation of neuron projection development	6	614	0.0907	2.51	BCL11A,PMP22,NR2F1,SPOCK1,SLIT2,B2M
homophilic cell-cell adhesion	10	614	0.0908	1.86	CDH6,PCDHA1,PCDH9,CDH11,AMIGO2,ME1,L1CAM,PCDH17,DSC3,MPZL2
mesenchymal-epithelial cell signaling	2	614	0.0913	21.19	WNT2B,WNT5A
glomerulus morphogenesis	2	614	0.0913	21.19	MEF2C,MTSS1
regulation of transcription initiation by RNA polymerase II	2	614	0.0913	21.19	PPM1D,FOXO1
positive regulation of macrophage apoptotic process	2	614	0.0913	21.19	MEF2C,CDKN2A
embryonic heart tube anterior/posterior pattern specification	2	614	0.0913	21.19	BMP2,GATA4
lymphatic endothelial cell fate commitment	2	614	0.0913	21.19	PDPN,NR2F2
glial cell fate specification	2	614	0.0913	21.19	NFIB,SOX9
negative regulation of serotonin uptake	2	614	0.0913	21.19	GPM6B,SNCA
positive regulation of oocyte maturation	2	614	0.0913	21.19	BNC1,AURKA
positive regulation of cardiac muscle myoblast proliferation	2	614	0.0913	21.19	GATA6,MEIS2
growth plate cartilage chondrocyte growth	2	614	0.0913	21.19	SOX9,TGFBR2
cellular response to heparin	2	614	0.0913	21.19	SOX9,SLIT2
actin-mediated cell contraction	2	614	0.0913	21.19	PDPN,PARVA
primary heart field specification	2	614	0.0913	21.19	MEF2C,WNT5A
metanephric glomerular capillary formation	2	614	0.0913	21.19	PDGFRA,TCF21
cellular response to lead ion	2	614	0.0913	21.19	ALAD,UCP2
defense response to bacterium	12	614	0.0921	1.72	CXCL6,MMP7,ANXA3,CASP1,LCN2,ISG15,RNASE4,DEFB1,SFN,S100A14,CXCL13,S100A8
response to calcium ion	5	614	0.094	2.89	TRPC1,CAV1,HNRNPD,TXNIP,CALM3
autophagy	12	614	0.0942	1.71	GABARAPL3,SH3GLB1,GABARAPL1,IFI16,LAMP2,BCL2,PIK3C3,WDFY3,LGALS8,GPR137B,FOXO1,S100A8
cellular response to glucose stimulus	6	614	0.0946	2.48	COL1A1,KCNB1,UCP2,ZBTB20,GATA4,PRKACB
negative regulation of BMP signaling pathway	6	614	0.0946	2.48	SFRP1,BAMBI,CAV1,WNT5A,CHRDL1,TOB1
endothelial cell proliferation	4	614	0.0964	3.63	CAV2,CAV1,APOA1,LIPA
positive regulation of macromolecule biosynthetic process	4	614	0.0964	3.63	HNRNPD,HMGA1,HMGA2,ZFPM2
proteasome-mediated ubiquitin-dependent protein catabolic process	17	614	0.0974	1.52	UBE2B,FEM1B,UBE2C,PRKCA,ARMC8,PJA2,PML,AURKA,GHR,APPBP2,TRIM2,PBK,FYN,PRAME,IGF2BP2,DTL,FBXO9
cellular response to steroid hormone stimulus	3	614	0.0982	5.61	TFPI,NR3C1,NKX3-1
negative regulation of epithelial cell differentiation	3	614	0.0982	5.61	ZEB1,CAV1,SOX9
leukocyte chemotaxis	3	614	0.0982	5.61	CX3CR1,C3,IL16
neutrophil activation	3	614	0.0982	5.61	CXCL6,ANXA1,IL18
cell-cell adhesion	12	614	0.0985	1.69	CDH6,LGALS2,TNXB,ANXA1,EPCAM,CDH11,BCL2,SOX9,CD24,PDLIM5,DSC3,MPZL2
neuron development	6	614	0.0987	2.44	MEF2C,TGFB2,PBX3,NDN,DMD,NR2F6
bone development	6	614	0.0987	2.44	PTGER4,GJA1,BMP2,PDGFC,OGN,PLS3
Cellular components ontology for cDEGs.
cytosol	252	627	1.28e-12	1.47	ECI2,DIXDC1,BACH1,SMC4,LIPA,SLC4A4,GLS,CDC20,DPYSL2,AKT3,AP1S2,FBXO3,PLCE1,LGALS8,B2M,PRKACB,WLS,FBXO9,MEF2A,DDX17,MEF2C,GABARAPL1,KRT7,PRKCA,ARMC8,EML1,ASRGL1,TIAM1,SFRP1,POR,RNF128,DAAM1,PRKD3,PRKAR1A,RUFY3,TXNIP,EZR,SKAP2,ZNF395,STXBP3,CRABP2,MAOA,PDE1A,ADH5,DYNC2LI1,SNX1,RACGAP1,FLRT3,PRKAR2B,EPB41L1,PDGFC,S100A13,PLCG2,PIP5K1B,SFN,SCN3B,SPTBN1,HOXC6,GSTM3,BCL11A,ST13,HOMER2,PLK2,NR2F1,PARVA,…
extracellular exosome	126	627	4.79e-12	1.87	SEMA5A,PROS1,DEFB1,HNMT,SLC4A4,EPS8,EFEMP1,CAPN7,DPYSL2,LAMP2,B2M,PRKACB,WLS,TPM4,WNT5A,KRT7,PRKCA,PROCR,SFRP1,EZR,IL6ST,S100A8,PLPP1,GPM6A,CFH,CRABP2,STXBP3,CFI,C4B_2,ADH5,DPP4,C3,ADGRG1,FUT8,TSPAN8,RACGAP1,PODXL,PRKAR2B,COBLL1,ESD,PDGFC,PLCG2,SFN,S100A14,SPTBN1,S100A10,GSTM3,MUC16,NEBL,ST13,RARRES1,IDH2,GREB1,HSPA2,CP,FXYD3,STK26,GIPC2,OGN,LCN2,CDK1,CPE,SDC1,OSBPL1A,CLIC5,SLC2A1,HBB,LAMC1,SLC2A…
cytoplasm	314	627	2.73e-11	1.34	PID1,CCNI,DIXDC1,FZD10,BACH1,SMC4,GLS,EPS8,CDC20,GJA1,DPYSL2,AKT3,AP1S2,KDR,FBXO3,PLCE1,LGALS8,PRKACB,FBXO9,GABARAPL3,DDX17,MEF2C,GABARAPL1,SMARCC1,LIMCH1,CIRBP,MTUS1,KRT7,PRKCA,ARMC8,EML1,ASRGL1,EID1,TIAM1,POR,RNF128,DAAM1,PRKD3,PRKAR1A,RUFY3,FEZ2,TXNIP,KIF20A,EZR,ZFPM2,SKAP2,ZNF395,BEX1,LXN,STXBP3,CRABP2,KLK8,ADH5,KLK6,DYNC2LI1,SNX1,RACGAP1,PRKAR2B,EPB41L1,PDGFC,S100A13,PLCG2,PIP5K1B,SFN,S100A1…
extracellular space	104	627	2.24e-09	1.82	SPON1,PROS1,DEFB1,FZD10,CXCL13,FGF1,EFEMP1,FGF9,LAMP2,SVEP1,LGALS8,PRSS2,B2M,CHGB,WNT5A,MTUS1,RNASE4,FRMD4B,PROCR,SFRP1,COL4A1,MTHFD2,ANOS1,EZR,IL6ST,S100A8,LXN,CFH,CFI,C4B_2,KLK8,KLK7,KLK6,C3,PODXL,SCGB1D2,FLRT3,PDGFD,PDGFC,S100A13,SFN,S100A14,ST14,TGFB2,RARRES1,TFPI2,INHBB,PRG4,CP,COL1A1,BMP2,INS-IGF2,OGN,LCN2,CPE,HPSE,CXCL6,WNT2B,TNFAIP2,HBB,VLDLR,LAMC1,PCSK5,WFDC2,GHR,ALAD,THBD,CTSO,ADAMTS3,A…
extracellular matrix	42	627	4.55e-09	2.83	COL15A1,SPON1,TNXB,ECM2,WNT2B,LAMA4,SDC2,FGL2,NDNF,LAMC1,FGF1,EFEMP1,ADAMTS3,PTPRZ1,FLRT3,LRIG1,SPOCK1,PRSS2,S100A10,TGFB2,MMP7,ANXA1,VWF,ANXA4,TFPI2,WNT5A,ANXA5,LAMB1,SERPINB9,PRG4,L1CAM,DCN,COL1A1,MMP11,SFRP1,VCAN,COL4A1,OGN,ANOS1,VWA1,HPSE,S100A8
membrane raft	24	627	2.73e-07	3.59	STX12,UNC5B,CAV2,CAV1,SLC2A1,TGFBR2,DPP4,ADGRG1,GJA1,PODXL,PDPN,KDR,PLCG2,FAS,MAL,FYN,DMD,HPSE,SLIT2,CD24,IL6ST,PLPP1,GPM6B,S100A10
cell surface	48	627	2.78e-07	2.27	CX3CR1,C1S,SDC2,CXCR4,FZD10,HMMR,TFPI,SLC4A4,GHR,DPP4,C3,THBD,NT5E,TSPAN8,EPCAM,PDGFC,ADGRG6,KDR,DMD,MBP,SLIT2,B2M,S100A10,PDGFRA,NLGN4X,ANXA1,SORT1,KCNB1,IL1R1,HEG1,SEMA6D,ANXA4,TPBG,WNT5A,HSPA2,L1CAM,TGFBR2,PROCR,BMP2,SFRP1,ANOS1,FAS,SDC1,ROR1,CD24,MET,FOLR1,FERMT2
plasma membrane	236	627	4.11e-07	1.32	GLDC,AQP9,FZD10,SLC4A4,EPS8,GJA1,DPYSL2,AKT3,KDR,PIEZO2,PLCE1,B2M,PRKACB,PTGDR,WLS,SLC34A2,GABARAPL1,UNC5B,IL1R1,MTUS1,PRKCA,TIAM1,SFRP1,CLDN4,CLDN3,DAAM1,PRKD3,PRKAR1A,CLDN7,ANOS1,AGTR1,EZR,PLPP1,SKAP2,GPM6A,STXBP3,SDC2,LYPD1,C4B_2,PCDH17,C3,FAM171A1,PCDHA1,TSPAN8,RACGAP1,FLRT3,PRKAR2B,EPB41L1,PDGFC,S100A13,PLCG2,TSPAN5,PIP5K1B,SCN3B,SPTBN1,GPM6B,S100A10,ST14,FZD2,HOMER2,FZD7,PARVA,ABCA8,L1CAM,G…
extracellular region	124	627	1.07e-06	1.53	SEMA5A,SPON1,CLEC4M,PROS1,DEFB1,CXCL13,FGF1,EFEMP1,FGF9,KDR,SVEP1,PRSS2,B2M,CHGB,S100A1,IL1R1,WNT5A,RNASE4,ARMC8,PDGFRL,PROCR,SFRP1,COL4A1,SCG5,ANOS1,IL6ST,S100A8,DSC3,CFH,CFI,LYPD1,C4B_2,KLK8,KLK7,KLK6,DPP4,C3,ADGRG1,PDZD2,PCDHA1,SCGB1D2,FLRT3,PDGFD,PDGFC,S100A13,SFN,S100A10,TGFB2,MUC16,RARRES1,TFPI2,INHBB,ISG15,PRG4,CP,C6ORF120,COL1A1,BMP2,INS-IGF2,OGN,LCN2,CPE,SDC1,CALM3,HPSE,CXCL6,ECM2,WNT2B,…
lateral plasma membrane	12	627	6.26e-06	5.77	CLDN4,CLDN3,SLC16A1,ANXA1,CLDN15,KCNB1,EPCAM,CLDN7,DMD,NSG1,FGF13,ATP6V1B1
cytoskeleton	79	627	7.63e-06	1.67	CLIC5,FAM107A,DIXDC1,KRT23,BUB1B,CMAHP,FRY,NR3C1,ARHGAP6,SYNE2,SYNE1,SGCE,CDC20,PCM1,AKAP11,DPYSL2,NUSAP1,NEK2,LRRFIP1,NEFH,SGCG,DLGAP5,SYBU,CEP55,LZTS3,GABARAPL3,CADPS2,GABARAPL1,TPM4,DST,LIMCH1,TPM1,MTUS1,FRMD4B,EML1,PJA2,MTSS1,KAT2B,DAAM1,RNF128,CDC42EP3,EFHC1,BIRC5,KIF20A,EZR,DTL,S100A8,DNAH3,HMMR,GNAI1,AURKA,DYNC2LI1,CCNB1,RACGAP1,CALD1,EPB41L1,DMD,IGF2BP2,ECT2,CTNNAL1,SPTBN1,WASF3,MPZL2,SNC…
membrane	322	627	3.73e-05	1.18	CCNI,ECI2,AQP9,DPY19L2P2,FZD10,SLC4A4,EPS8,GJA1,DPYSL2,AKT3,AP1S2,KDR,PIEZO2,PLCE1,LGALS8,B2M,PRKACB,PTGDR,WLS,SEC63,GABARAPL3,DDX17,SLC34A2,GABARAPL1,UNC5B,ACSL1,IL1R1,MTUS1,PRKCA,CYP39A1,TIAM1,POR,CLDN4,CLDN3,RNF128,DAAM1,PRKD3,PRKAR1A,RUFY3,CLDN7,ANOS1,AGTR1,EZR,PLPP1,GPM6A,MAOB,STXBP3,MAOA,SDC2,CFI,LYPD1,PCDH17,FAM171A1,PCNX4,SNX1,PCDHA1,TSPAN8,RACGAP1,FLRT3,PRKAR2B,PDGFD,PDGFC,PLCG2,ST3GAL5,…
blood microparticle	16	627	4.15e-05	3.59	BCHE,CFH,HBG2,C1S,PROS1,SLC2A1,HBB,APOA1,HBA2,HBD,HSPA2,C4B_2,CP,C3,CFHR1
endoplasmic reticulum lumen	25	627	4.61e-05	2.58	COL15A1,SPON1,SDC2,LAMC1,C4B_2,CHRDL1,C3,PDGFD,PDGFC,ESD,DNAJB9,TSPAN5,B2M,CHGB,BCHE,GOLM1,WNT5A,APOA1,LAMB1,CP,COL1A1,MARCO,VCAN,COL4A1,VWA1
stress fiber	12	627	5.29e-05	4.63	TPM4,DAAM1,DST,CALD1,NEBL,LIMCH1,TPM1,FAM107A,DIXDC1,ROR1,PDLIM5,FERMT2
sarcolemma	14	627	5.63e-05	3.94	RYR2,ANXA8L1,ANXA1,KCNB1,ANXA5,SLC2A1,SLC2A5,SGCE,CACNB2,SSPN,DMD,FGF13,PDE9A,SGCG
spindle	21	627	5.93e-05	2.83	MTUS1,BUB1B,TTK,HSPA2,HMMR,NR3C1,AURKA,CDC20,CENPF,RACGAP1,PRC1,KIF4A,NUSAP1,EFHC1,CDK1,TACC3,BIRC5,CALM3,KIF20A,ECT2,DLGAP5
glutamatergic synapse	37	627	5.93e-05	2.07	GPM6A,DOCK4,DIXDC1,NRXN3,VLDLR,PCDH17,AURKA,EPS8,CDH6,ARHGAP44,PURA,PGRMC2,PRKAR2B,FLRT3,SLITRK5,FYN,PRKACB,KCNJ2,SPTBN1,SH3GL2,WASF3,CADPS2,NLGN4X,UBE2I,PCDH9,HOMER2,WNT5A,NSG1,PJA2,NELL2,NBEA,DAAM1,PRKAR1A,CDH11,HNRNPD,PIK3C3,PLCB1
mitotic spindle	16	627	6.1e-05	3.47	PHLPP2,PKD2,ARHGAP6,EML1,AURKA,KAT2B,RACGAP1,DPYSL2,NUSAP1,EFHC1,CDK1,TACC3,KIF20A,ECT2,DLGAP5,MAD2L1
Golgi lumen	13	627	0.000129	3.89	MUC16,SDC2,PROS1,WNT5A,DEFB1,PCSK5,DCN,HS3ST1,MMP11,MUC1,VCAN,OGN,SDC1
[truncated: 278 more rows]

## Sheet: Table S5
Table S5. Complete docking results of all screened compounds.
Phytochemical ID	Docking Score
IMPHY014243	-8.155
[truncated: 2,045 more rows]

## Sheet: Table S6
Table S6. Complete ADMET results of top 10 compounds with control.
[truncated: 22 more rows]
